# Supplementary material for: Distribution and evolution of stable single α-helices (SAH domains) in myosin motor proteins
Source: PLoS One. 2017 Apr 3;12(4):e0174639. doi: 10.1371/journal.pone.0174639 (PMC5378345; doi:10.1371/journal.pone.0174639)
Supplement: S1 Table — One subtable for each of the four window sizes for computing SAH-scores. In all tables, a SAH length cut-off of 14 amino acids has been applied. One additional subtable for window size of 14 with an SAH length cut-off of ten residues was added for comparison. All subtables contain the name of the myosin sequence, the SAH-domain-score, the SAH-domain sequence, the sequence start and end position of the SAH-domain, the SAH-scores for all residues within the SAH-domains, and the full taxonomy of the species according to NCBI. (XLS) [file pone.0174639.s001.xls]

## Sheet: window_size_14
Myosin	Max14AvgScore	SAH-Domain	Length	Range	Scores[Range]	Taxonomy
AchMyo22C_fl	0.94	QKKREEEERKRREEEERRRREEEERKRKEEEERIRIEEERKRKEEEARRREEMLANMAKEERLKLLAEEEEKRKRRREEEEARRVEEARKAEEEAKRKAEEE	102	798..899	[0.2964, 0.4214, 0.5107, 0.5655, 0.6131, 0.7024, 0.744, 0.7607, 0.8548, 0.9679, 0.9583, 0.9095, 0.9095, 0.9679, 0.9583, 0.9095, 0.9095, 0.9679, 0.9583, 0.9095, 0.9095, 0.9679, 0.9583, 0.9095, 0.8381, 0.8429, 0.8143, 0.7655, 0.7143, 0.7726, 0.6786, 0.6476, 0.6, 0.6226, 0.6048, 0.6048, 0.6833, 0.6452, 0.6952, 0.756, 0.7845, 0.725, 0.8071, 0.7357, 0.7357, 0.6952, 0.6238, 0.5298, 0.5, 0.4274, 0.3381,…	cellular organisms,Eukaryota,Amoebozoa,Discosea,Longamoebia,Centramoebida,Acanthamoebidae,Acanthamoeba
AcMyo22C_fl	0.94	QKKREEEERKRREEEERRRREEEERKRREEEERIRLEEERKRKEEEARQREELLAKMAKEERLKLLAEEEEARKRAEEEARRAEQARLDEEEAQRRAAA	99	804..902	[0.2964, 0.4214, 0.5107, 0.5655, 0.6131, 0.7024, 0.744, 0.7607, 0.8548, 0.9679, 0.9583, 0.9095, 0.9095, 0.9679, 0.9583, 0.9095, 0.9095, 0.9679, 0.9583, 0.9095, 0.9095, 0.9679, 0.9583, 0.9095, 0.8381, 0.8429, 0.8143, 0.7655, 0.7143, 0.7726, 0.6786, 0.6476, 0.6, 0.6226, 0.6048, 0.6048, 0.6833, 0.6452, 0.6952, 0.7012, 0.7238, 0.7071, 0.7893, 0.7119, 0.7119, 0.6714, 0.6714, 0.5821, 0.5095, 0.4274, 0.…	cellular organisms,Eukaryota,Amoebozoa,Discosea,Longamoebia,Centramoebida,Acanthamoebidae,Acanthamoeba
XtMyo10A_fl	0.929	QKQREEEERRRKEEEERKKKEEEERRRREEEERLRKEEERKKKEIEERERHRQEEETLAKQAEEARKQ	68	814..881	[0.3369, 0.4143, 0.5107, 0.5893, 0.5738, 0.6821, 0.7667, 0.7952, 0.8012, 0.8714, 0.8619, 0.9095, 0.9095, 0.9679, 0.9583, 0.9095, 0.9095, 0.9679, 0.9583, 0.9095, 0.9095, 0.9679, 0.9583, 0.9095, 0.8381, 0.8429, 0.881, 0.8321, 0.7429, 0.8012, 0.725, 0.694, 0.6845, 0.7429, 0.725, 0.6583, 0.6357, 0.7012, 0.75, 0.6786, 0.6298, 0.5762, 0.5762, 0.5595, 0.5774, 0.5774, 0.5345, 0.4571, 0.3905, 0.3738, 0.42…	cellular organisms,Eukaryota,Opisthokonta,Metazoa,Eumetazoa,Bilateria,Deuterostomia,Chordata,Craniata,Vertebrata,Gnathostomata,Teleostomi,Euteleostomi,Sarcopterygii,Dipnotetrapodomorpha,Tetrapoda,Amphibia,Batrachia,Anura,Pipoidea,Pipidae,Xenopodinae,Xenopus,Silurana
BamaMyo_A_fl	0.891	KKEAEEERRRKEEEERRRREEEERRRNEEEARARKEEERRRQKE	44	926..969	[0.3095, 0.3393, 0.3631, 0.4524, 0.5417, 0.631, 0.7024, 0.7917, 0.8929, 0.8571, 0.7607, 0.8548, 0.9679, 0.9583, 0.9095, 0.9095, 0.9679, 0.8917, 0.8429, 0.881, 0.9393, 0.8452, 0.8024, 0.7369, 0.7476, 0.7131, 0.6643, 0.625, 0.6476, 0.5714, 0.5405, 0.5952, 0.594, 0.5476, 0.5417, 0.5702, 0.5083, 0.4857, 0.4619, 0.4619, 0.4274, 0.4274, 0.3024, 0.2917]	cellular organisms,Eukaryota,Amoebozoa,Discosea,Longamoebia,Centramoebida,Balamuthiidae,Balamuthia
XlMyo10Aa_fl	0.891	QKQREEEERRRQEEEEKKRKEEEERRRREEEERLRKEKEEQRKKETEERERQRQEEEVVAKQAEEARKQ	69	814..882	[0.3369, 0.4143, 0.456, 0.5345, 0.5571, 0.6655, 0.6893, 0.7179, 0.7714, 0.806, 0.7536, 0.8012, 0.8274, 0.8857, 0.881, 0.8321, 0.8869, 0.9452, 0.8929, 0.8393, 0.9095, 0.9679, 0.9583, 0.9095, 0.8381, 0.8429, 0.881, 0.8321, 0.7429, 0.7476, 0.7381, 0.6298, 0.5405, 0.6417, 0.6845, 0.5762, 0.5048, 0.5571, 0.619, 0.5762, 0.4869, 0.4869, 0.5167, 0.45, 0.4286, 0.4881, 0.5119, 0.4738, 0.444, 0.4321, 0.4155…	cellular organisms,Eukaryota,Opisthokonta,Metazoa,Eumetazoa,Bilateria,Deuterostomia,Chordata,Craniata,Vertebrata,Gnathostomata,Teleostomi,Euteleostomi,Sarcopterygii,Dipnotetrapodomorpha,Tetrapoda,Amphibia,Batrachia,Anura,Pipoidea,Pipidae,Xenopodinae,Xenopus,Xenopus
AcasMyo22A_fl	0.885	LEEERRRKEEEERKRREEERKREEERRKKKELE	33	756..788	[0.2905, 0.4036, 0.4869, 0.5476, 0.5893, 0.6905, 0.7202, 0.7488, 0.8429, 0.9679, 0.8917, 0.8917, 0.9345, 0.9214, 0.869, 0.9167, 0.85, 0.825, 0.8679, 0.9036, 0.8571, 0.8571, 0.75, 0.744, 0.744, 0.6774, 0.631, 0.6667, 0.5476, 0.4702, 0.4405, 0.3798, 0.3095]	cellular organisms,Eukaryota,Amoebozoa,Discosea,Longamoebia,Centramoebida,Acanthamoebidae,Acanthamoeba
AcdiMyo22A_fl	0.885	LEEERRRKEEEERKRREEERKREEERRKKKELE	33	756..788	[0.2905, 0.4036, 0.4869, 0.5476, 0.5893, 0.6905, 0.7202, 0.7488, 0.8429, 0.9679, 0.8917, 0.8917, 0.9345, 0.9214, 0.869, 0.9167, 0.85, 0.825, 0.8679, 0.9036, 0.8571, 0.8571, 0.75, 0.744, 0.744, 0.6774, 0.631, 0.6667, 0.5476, 0.4702, 0.4405, 0.3798, 0.3095]	cellular organisms,Eukaryota,Amoebozoa,Discosea,Longamoebia,Centramoebida,Acanthamoebidae,Acanthamoeba
AlkMyo74A_fl	0.876	RAKRLKEAEARRKAEAERIRKEKEAEEERKRLEEIARLEALKEEERKREEEERKRREEEERKRLEEEERKRKEEIARKE	79	864..942	[0.2548, 0.3274, 0.3214, 0.3929, 0.3321, 0.3667, 0.3893, 0.45, 0.4107, 0.4643, 0.4643, 0.4821, 0.4821, 0.4762, 0.4452, 0.3917, 0.3857, 0.3857, 0.3738, 0.356, 0.3786, 0.3952, 0.4012, 0.4024, 0.5155, 0.5179, 0.4881, 0.5655, 0.5595, 0.5238, 0.5298, 0.4107, 0.3988, 0.4048, 0.3274, 0.25, 0.2857, 0.2607, 0.256, 0.2202, 0.3036, 0.3988, 0.506, 0.5417, 0.619, 0.6548, 0.7083, 0.7619, 0.7917, 0.9167, 0.9881…	cellular organisms,Eukaryota,Stramenopiles,Labyrinthulomycetes,Thraustochytriaceae,Aplanochytrium,Aplanochytrium kerguelense
XlMyo10Ab_fl	0.876	QKQREEEERRRREEEERRRKEEEECRRREEEERLQKEEEERKKEMEKRERQRLEEVLAKQAEEARKQ	67	812..878	[0.3369, 0.4143, 0.5107, 0.5893, 0.5738, 0.6821, 0.7667, 0.7952, 0.8012, 0.8714, 0.8619, 0.9095, 0.9095, 0.9679, 0.9583, 0.8381, 0.8155, 0.9167, 0.9167, 0.7964, 0.7964, 0.8548, 0.8452, 0.744, 0.6417, 0.6345, 0.6714, 0.7012, 0.6167, 0.6405, 0.6536, 0.6095, 0.5619, 0.6393, 0.6107, 0.5393, 0.5595, 0.5893, 0.6131, 0.6012, 0.5417, 0.4702, 0.4702, 0.4643, 0.4583, 0.4583, 0.4274, 0.3571, 0.3095, 0.2857,…	cellular organisms,Eukaryota,Opisthokonta,Metazoa,Eumetazoa,Bilateria,Deuterostomia,Chordata,Craniata,Vertebrata,Gnathostomata,Teleostomi,Euteleostomi,Sarcopterygii,Dipnotetrapodomorpha,Tetrapoda,Amphibia,Batrachia,Anura,Pipoidea,Pipidae,Xenopodinae,Xenopus,Xenopus
XtMyo10B_fl	0.875	LEEERKRREEEERKRKEEEERRRRELEEQRRIEEERKRREEEEKREQERLEAELRAAQEEQ	61	810..870	[0.2905, 0.4036, 0.4929, 0.5595, 0.6131, 0.7143, 0.744, 0.7488, 0.8429, 0.9679, 0.9583, 0.9095, 0.9095, 0.9679, 0.9583, 0.9095, 0.8381, 0.8429, 0.881, 0.7726, 0.6833, 0.7845, 0.7131, 0.6048, 0.5952, 0.7012, 0.6548, 0.6167, 0.6167, 0.6345, 0.6357, 0.6845, 0.6893, 0.7667, 0.8381, 0.7905, 0.7905, 0.7905, 0.7417, 0.7131, 0.731, 0.6964, 0.5821, 0.5702, 0.5345, 0.469, 0.4036, 0.3262, 0.2655, 0.2905, 0.…	cellular organisms,Eukaryota,Opisthokonta,Metazoa,Eumetazoa,Bilateria,Deuterostomia,Chordata,Craniata,Vertebrata,Gnathostomata,Teleostomi,Euteleostomi,Sarcopterygii,Dipnotetrapodomorpha,Tetrapoda,Amphibia,Batrachia,Anura,Pipoidea,Pipidae,Xenopodinae,Xenopus,Silurana
AopMyo10B_fl	0.861	MEEKRRLEEERLRREEEERLRRIEEERRRKEEEEKRRKEEEERRIQEEIRRKEEEERRKREEEEMRLEMERAEKVEKERLERLRIQQEEEERQRLILWQAEMERIQREEEERTRREEEERRRREEEEASRRAEEDKAVD	139	625..763	[0.3571, 0.3452, 0.3679, 0.4393, 0.4583, 0.506, 0.5179, 0.5226, 0.6119, 0.6833, 0.6119, 0.6298, 0.6905, 0.5702, 0.469, 0.594, 0.6607, 0.594, 0.5464, 0.6, 0.6845, 0.5881, 0.5881, 0.6893, 0.756, 0.7607, 0.7131, 0.8381, 0.9345, 0.8429, 0.8429, 0.9679, 0.9583, 0.9095, 0.9095, 0.8964, 0.8143, 0.8083, 0.8512, 0.7726, 0.6786, 0.6833, 0.7262, 0.6595, 0.6071, 0.6548, 0.6548, 0.6119, 0.6119, 0.6833, 0.756,…	cellular organisms,Eukaryota,Opisthokonta,Opisthokonta incertae sedis,Ichthyosporea,Ichthyophonida,Amoebidiaceae,Amoebidium
PypaMyo_H_fl	0.85	KRRRDEAERKRRIEEEKKRKEEEEKRRIEEEKRRKEEEERAKKEEEERKAKEAEEKDRQERFRRARQLSFERKTAKKKREENEKKKAGEEAAKRAEEE	98	729..826	[0.3274, 0.3333, 0.4226, 0.4226, 0.4345, 0.5119, 0.5536, 0.481, 0.5798, 0.7, 0.6964, 0.6607, 0.6774, 0.7417, 0.7369, 0.7964, 0.7964, 0.9214, 0.8679, 0.7762, 0.8143, 0.9393, 0.8452, 0.85, 0.85, 0.8726, 0.8024, 0.7976, 0.8452, 0.8679, 0.85, 0.7845, 0.8083, 0.869, 0.7774, 0.7, 0.825, 0.8155, 0.7667, 0.719, 0.7119, 0.7381, 0.7321, 0.6714, 0.6167, 0.6726, 0.6714, 0.5893, 0.5464, 0.5643, 0.5583, 0.5345…	cellular organisms,Eukaryota,Haptophyceae,Prymnesiales,Prymnesiaceae,Prymnesium
ProMyo_A_fl	0.849	AKEKKRREEEERRKREEERKRKEAEERKRKEEAERRRREEEERRRREEEEEQRKQLELEEKRKRKEEKERKKREK	75	1191..1265	[0.2917, 0.3929, 0.4881, 0.5762, 0.619, 0.6548, 0.7202, 0.7548, 0.7655, 0.7714, 0.8917, 0.9345, 0.9929, 0.9226, 0.8571, 0.8095, 0.875, 0.8619, 0.7798, 0.8274, 0.8452, 0.7536, 0.706, 0.7119, 0.7381, 0.7321, 0.7369, 0.6821, 0.7381, 0.7369, 0.6845, 0.6905, 0.7679, 0.7619, 0.7714, 0.825, 0.8202, 0.8321, 0.844, 0.8595, 0.85, 0.8381, 0.756, 0.8512, 0.8988, 0.8083, 0.719, 0.7238, 0.731, 0.6226, 0.5405, …	cellular organisms,Eukaryota,Opisthokonta,Choanoflagellida,Salpingoecidae,Salpingoeca
BtMyo10_fl	0.844	EKRAEEEKRKREEEEKRKREEEERERERERREAELRAQQEEAARKQRELEALQQESQRAAELSRE	65	814..878	[0.3036, 0.3929, 0.4286, 0.5417, 0.6131, 0.6369, 0.7083, 0.7548, 0.8679, 0.9464, 0.8548, 0.8548, 0.9679, 0.9583, 0.9095, 0.8381, 0.8429, 0.8143, 0.7429, 0.7143, 0.744, 0.6964, 0.6476, 0.5643, 0.5274, 0.5036, 0.45, 0.4155, 0.4619, 0.444, 0.4488, 0.4071, 0.3762, 0.3655, 0.425, 0.4155, 0.356, 0.3619, 0.356, 0.356, 0.2964, 0.3083, 0.2964, 0.2845, 0.2845, 0.2845, 0.2667, 0.2548, 0.1821, 0.1548, 0.1429…	cellular organisms,Eukaryota,Opisthokonta,Metazoa,Eumetazoa,Bilateria,Deuterostomia,Chordata,Craniata,Vertebrata,Gnathostomata,Teleostomi,Euteleostomi,Sarcopterygii,Dipnotetrapodomorpha,Tetrapoda,Amniota,Mammalia,Theria,Eutheria,Boreoeutheria,Laurasiatheria,Cetartiodactyla,Ruminantia,Pecora,Bovidae,Bovinae,Bos
SsMyo10_fl	0.842	EKRAEEEKRKREEEEKRRREEEERERERAQREAELRAQQEEAARKQRELEALQESQREAELS	62	807..868	[0.3155, 0.4048, 0.4405, 0.5536, 0.625, 0.6369, 0.7083, 0.7548, 0.8679, 0.9464, 0.8548, 0.8548, 0.9679, 0.9583, 0.9095, 0.8381, 0.8429, 0.8143, 0.7429, 0.7202, 0.7024, 0.6488, 0.6, 0.4917, 0.4429, 0.419, 0.4012, 0.3619, 0.3607, 0.3476, 0.3524, 0.3464, 0.306, 0.2893, 0.3607, 0.3619, 0.3024, 0.3024, 0.356, 0.356, 0.2964, 0.3083, 0.2964, 0.2845, 0.3083, 0.3083, 0.2905, 0.2786, 0.2238, 0.1726, 0.1786…	cellular organisms,Eukaryota,Opisthokonta,Metazoa,Eumetazoa,Bilateria,Deuterostomia,Chordata,Craniata,Vertebrata,Gnathostomata,Teleostomi,Euteleostomi,Sarcopterygii,Dipnotetrapodomorpha,Tetrapoda,Amniota,Mammalia,Theria,Eutheria,Boreoeutheria,Laurasiatheria,Cetartiodactyla,Suina,Suidae,Sus,Sus scrofa
TnMyo10B_fl	0.838	EEKQKREEEEKRRREEEEQKRRVEEERRRMEEERRRQEVEERRLLDEEMKRREEELRRIKEKE	63	701..763	[0.356, 0.4274, 0.4571, 0.5893, 0.6429, 0.5952, 0.6893, 0.8143, 0.8988, 0.8321, 0.7738, 0.875, 0.9405, 0.8202, 0.7976, 0.9036, 0.9036, 0.7833, 0.7833, 0.8369, 0.7655, 0.6595, 0.6667, 0.7798, 0.7012, 0.7369, 0.7369, 0.7667, 0.719, 0.6905, 0.6845, 0.7083, 0.6952, 0.6536, 0.6179, 0.5464, 0.469, 0.4464, 0.4464, 0.3929, 0.2905, 0.3452, 0.3202, 0.2976, 0.3988, 0.4524, 0.4512, 0.475, 0.4679, 0.5167, 0.5…	cellular organisms,Eukaryota,Opisthokonta,Metazoa,Eumetazoa,Bilateria,Deuterostomia,Chordata,Craniata,Vertebrata,Gnathostomata,Teleostomi,Euteleostomi,Actinopterygii,Actinopteri,Neopterygii,Teleostei,Osteoglossocephalai,Clupeocephala,Euteleosteomorpha,Neoteleostei,Eurypterygia,Ctenosquamata,Acanthomorphata,Euacanthomorphacea,Percomorphaceae,Eupercaria,Tetraodontiformes,Tetraodontoidei,Tetradontoi…
AuaMyo30C_fl	0.831	QRLADEAEQRRREEEERKRREEEERKRKEAEAARLKAEAEARAKAE	46	929..974	[0.2857, 0.2857, 0.3155, 0.2976, 0.3321, 0.4095, 0.4869, 0.4619, 0.5393, 0.6536, 0.6167, 0.6774, 0.7548, 0.8369, 0.8381, 0.8548, 0.8548, 0.9679, 0.9583, 0.9095, 0.844, 0.8548, 0.8321, 0.7238, 0.6845, 0.7143, 0.6369, 0.5714, 0.5119, 0.4512, 0.4345, 0.3262, 0.3571, 0.3452, 0.3988, 0.381, 0.356, 0.356, 0.35, 0.3393, 0.3393, 0.3393, 0.3155, 0.3214, 0.256, 0.2619]	cellular organisms,Eukaryota,Stramenopiles,Pelagophyceae,Pelagomonadales,Aureococcus
AimMyo10_fl	0.825	EKREEEEKRKREEEEQRKREEEERERERARREAELCAQQEEAARKQQE	48	807..854	[0.3214, 0.4107, 0.494, 0.6071, 0.6786, 0.6905, 0.7024, 0.7786, 0.8917, 0.9762, 0.8726, 0.8726, 0.9738, 0.969, 0.8726, 0.7655, 0.7655, 0.7369, 0.6655, 0.6429, 0.6369, 0.5952, 0.5512, 0.4786, 0.4964, 0.4726, 0.3524, 0.3131, 0.3595, 0.3417, 0.3179, 0.3119, 0.281, 0.2643, 0.2881, 0.2786, 0.2667, 0.2667, 0.2607, 0.2607, 0.2726, 0.2786, 0.2667, 0.2548, 0.2905, 0.2905, 0.2726, 0.2607]	cellular organisms,Eukaryota,Opisthokonta,Metazoa,Eumetazoa,Bilateria,Deuterostomia,Chordata,Craniata,Vertebrata,Gnathostomata,Teleostomi,Euteleostomi,Sarcopterygii,Dipnotetrapodomorpha,Tetrapoda,Amniota,Mammalia,Theria,Eutheria,Boreoeutheria,Laurasiatheria,Carnivora,Caniformia,Ursidae,Ailuropoda
LaMyo10_fl	0.822	QKQEEEKKKREEEERRKREEEERERERVRREAEIRAQQEEEARKRQELEALQKRQEEAALT	61	807..867	[0.2738, 0.3024, 0.4083, 0.5524, 0.5881, 0.6488, 0.6952, 0.7774, 0.85, 0.8548, 0.8548, 0.9679, 0.9583, 0.9095, 0.8381, 0.8429, 0.8143, 0.7429, 0.7143, 0.6905, 0.6429, 0.594, 0.5155, 0.4786, 0.4548, 0.4012, 0.3619, 0.4036, 0.3857, 0.3905, 0.3845, 0.3595, 0.3548, 0.4321, 0.4226, 0.3929, 0.3988, 0.3929, 0.4286, 0.4286, 0.4345, 0.4226, 0.4107, 0.4226, 0.4226, 0.3988, 0.3929, 0.4095, 0.3869, 0.2786, 0…	cellular organisms,Eukaryota,Opisthokonta,Metazoa,Eumetazoa,Bilateria,Deuterostomia,Chordata,Craniata,Vertebrata,Gnathostomata,Teleostomi,Euteleostomi,Sarcopterygii,Dipnotetrapodomorpha,Tetrapoda,Amniota,Mammalia,Theria,Eutheria,Afrotheria,Proboscidea,Elephantidae,Loxodonta
CajMyo10_fl	0.82	KREQEEKKKREEEEKKKREEEERERERERREAELRAQQEEETRKQQELEALQKSQKEAELT	61	808..868	[0.3155, 0.3988, 0.4643, 0.5357, 0.5595, 0.5833, 0.6774, 0.7905, 0.8631, 0.8679, 0.8202, 0.8738, 0.9583, 0.9095, 0.8381, 0.8429, 0.8143, 0.7429, 0.7143, 0.744, 0.6964, 0.6476, 0.5643, 0.5274, 0.5036, 0.45, 0.4155, 0.4619, 0.444, 0.4488, 0.4071, 0.3821, 0.3714, 0.425, 0.4155, 0.3738, 0.3679, 0.3619, 0.3929, 0.3333, 0.3393, 0.3274, 0.3155, 0.3274, 0.3274, 0.3036, 0.2917, 0.2964, 0.25, 0.2024, 0.220…	cellular organisms,Eukaryota,Opisthokonta,Metazoa,Eumetazoa,Bilateria,Deuterostomia,Chordata,Craniata,Vertebrata,Gnathostomata,Teleostomi,Euteleostomi,Sarcopterygii,Dipnotetrapodomorpha,Tetrapoda,Amniota,Mammalia,Theria,Eutheria,Boreoeutheria,Euarchontoglires,Primates,Haplorrhini,Simiiformes,Platyrrhini,Cebidae,Callitrichinae,Callithrix
XlMyo10Ba_fl	0.816	LEEERKRQEEEERKRKEEEERRRQELEEQRRIEEERKRREEEERREQERLEAELRAAQEEQ	61	810..870	[0.2786, 0.3917, 0.4155, 0.4821, 0.5357, 0.6012, 0.631, 0.6357, 0.7607, 0.8857, 0.881, 0.8321, 0.8869, 0.9452, 0.881, 0.8274, 0.8214, 0.8262, 0.8036, 0.6952, 0.6536, 0.719, 0.6476, 0.5393, 0.5179, 0.6238, 0.5774, 0.5131, 0.5631, 0.5762, 0.5774, 0.631, 0.6893, 0.7667, 0.8381, 0.7905, 0.7905, 0.7905, 0.7417, 0.7131, 0.731, 0.6964, 0.5821, 0.5702, 0.5345, 0.469, 0.4036, 0.3262, 0.2655, 0.2905, 0.248…	cellular organisms,Eukaryota,Opisthokonta,Metazoa,Eumetazoa,Bilateria,Deuterostomia,Chordata,Craniata,Vertebrata,Gnathostomata,Teleostomi,Euteleostomi,Sarcopterygii,Dipnotetrapodomorpha,Tetrapoda,Amphibia,Batrachia,Anura,Pipoidea,Pipidae,Xenopodinae,Xenopus,Xenopus
OrnMyo10B_fl	0.813	KEEKQKREEEERRRREEEEERRRVEEEKKRMEERRRQEEEEEERRKKEEEEKQKLVEEELKRRAEEEELMKKEEQRLIKEKEEQ	84	806..889	[0.3143, 0.3917, 0.4631, 0.4929, 0.625, 0.6667, 0.619, 0.6893, 0.8143, 0.8988, 0.8202, 0.75, 0.8512, 0.9167, 0.8143, 0.7917, 0.85, 0.881, 0.756, 0.725, 0.7905, 0.7238, 0.6536, 0.6964, 0.75, 0.6833, 0.7262, 0.6762, 0.6774, 0.6952, 0.6524, 0.6298, 0.6298, 0.5833, 0.5774, 0.5702, 0.5452, 0.4929, 0.5417, 0.6667, 0.6667, 0.6905, 0.7381, 0.7262, 0.7083, 0.7024, 0.7024, 0.7143, 0.8155, 0.7738, 0.6464, 0…	cellular organisms,Eukaryota,Opisthokonta,Metazoa,Eumetazoa,Bilateria,Deuterostomia,Chordata,Craniata,Vertebrata,Gnathostomata,Teleostomi,Euteleostomi,Actinopterygii,Actinopteri,Neopterygii,Teleostei,Osteoglossocephalai,Clupeocephala,Euteleosteomorpha,Neoteleostei,Eurypterygia,Ctenosquamata,Acanthomorphata,Euacanthomorphacea,Percomorphaceae,Ovalentaria,Cichlomorphae,Cichliformes,Cichlidae,African…
PrsMyo22B_fl	0.812	EEHQEELRRQELEKQRIEEEKRKAEEERKRQEEEERKRKEEEEEREMRELQEQLEA	56	455..510	[0.2952, 0.2952, 0.3488, 0.3738, 0.3976, 0.3988, 0.3214, 0.3214, 0.3452, 0.3571, 0.4345, 0.381, 0.4702, 0.4369, 0.431, 0.4655, 0.4893, 0.5857, 0.5857, 0.6405, 0.7298, 0.7369, 0.6893, 0.7429, 0.7905, 0.8143, 0.7964, 0.844, 0.8738, 0.8381, 0.7464, 0.7726, 0.8857, 0.881, 0.7607, 0.7976, 0.8274, 0.7381, 0.6845, 0.7321, 0.6655, 0.5595, 0.506, 0.3929, 0.3571, 0.3274, 0.2917, 0.2262, 0.2321, 0.2548, 0.2…	cellular organisms,Eukaryota,Opisthokonta,Fungi,Neocallimastigomycota,Neocallimastigomycetes,Neocallimastigales,Neocallimastigaceae,Piromyces
PppMyo45_fl	0.8	ERKRLEEERVREEEKRRKEEEKKRKEEEKHRAEEESKRKKEEEKRKREEEEKLRKEEERLRKEEERLRKEEEKKRKEEEKHRKEEEKKKK	90	839..928	[0.2857, 0.2857, 0.3202, 0.3857, 0.3917, 0.4107, 0.4881, 0.5774, 0.6119, 0.5821, 0.6833, 0.6405, 0.6167, 0.7107, 0.7298, 0.8214, 0.8274, 0.7536, 0.8476, 0.8429, 0.7714, 0.8393, 0.8571, 0.8155, 0.7845, 0.7583, 0.7476, 0.7298, 0.756, 0.7679, 0.744, 0.6524, 0.6833, 0.719, 0.7143, 0.694, 0.7905, 0.8381, 0.7679, 0.7369, 0.8143, 0.8321, 0.8143, 0.7738, 0.8452, 0.9107, 0.819, 0.7298, 0.8012, 0.725, 0.62…	cellular organisms,Eukaryota,Amoebozoa,Mycetozoa,Dictyosteliida,Polysphondylium
CagMyo6_fl	0.799	TKAEQERLRKIQEEMEREKKRKEEEERRKKQEEEDRKLKAEMEAKRKKEEEERKKREEEEKKQKALISAQLEKEKEDNRRRQEIL	85	917..1001	[0.325, 0.3012, 0.2405, 0.2405, 0.2917, 0.2571, 0.269, 0.3071, 0.2905, 0.2905, 0.3036, 0.2917, 0.3155, 0.344, 0.3488, 0.4262, 0.5274, 0.5274, 0.5274, 0.6595, 0.6893, 0.6655, 0.7143, 0.7964, 0.7964, 0.8083, 0.7857, 0.844, 0.7679, 0.6607, 0.5893, 0.6429, 0.5893, 0.5714, 0.4631, 0.5405, 0.4738, 0.4214, 0.3512, 0.4107, 0.4643, 0.469, 0.4881, 0.494, 0.6131, 0.6607, 0.7619, 0.7619, 0.7917, 0.8393, 0.88…	cellular organisms,Eukaryota,Opisthokonta,Metazoa,Eumetazoa,Bilateria,Protostomia,Lophotrochozoa,Mollusca,Bivalvia,Pteriomorphia,Ostreoida,Ostreoidea,Ostreidae,Crassostrea
GaMyo10B_fl	0.791	REEKQKREEEEEERRRTEEEEERKRVEEERRRMEEERKRQEEERRREEEERRWLVEREMKRQGE	64	811..874	[0.2905, 0.3679, 0.3679, 0.3679, 0.4464, 0.5048, 0.475, 0.469, 0.5405, 0.6607, 0.7024, 0.5821, 0.5583, 0.6012, 0.6012, 0.5536, 0.5714, 0.6429, 0.7012, 0.7321, 0.6119, 0.6476, 0.7083, 0.6417, 0.5714, 0.6964, 0.8214, 0.7548, 0.7548, 0.7595, 0.7667, 0.719, 0.719, 0.7667, 0.7786, 0.7786, 0.831, 0.8262, 0.7964, 0.7964, 0.8321, 0.856, 0.8512, 0.7536, 0.719, 0.6952, 0.6774, 0.5952, 0.5833, 0.456, 0.4381…	cellular organisms,Eukaryota,Opisthokonta,Metazoa,Eumetazoa,Bilateria,Deuterostomia,Chordata,Craniata,Vertebrata,Gnathostomata,Teleostomi,Euteleostomi,Actinopterygii,Actinopteri,Neopterygii,Teleostei,Osteoglossocephalai,Clupeocephala,Euteleosteomorpha,Neoteleostei,Eurypterygia,Ctenosquamata,Acanthomorphata,Euacanthomorphacea,Percomorphaceae,Eupercaria,Perciformes,Cottioidei,Gasterosteales,Gastero…
AcMyo5A_fl	0.791	AKRRAEAERQRREEEERRRREEEERLRREEEERQRAEEAERLRREEEERLRLEEEERQRRAEEERRKKEKRKKKREELERKLKEEEDRRRAEAEKLREEMERVVREEEAKRREEEEERRRREAEEAERRETRKRQKAAEREEAERQAKAEEEERRRAEEAERARQAEEAARLKEAKRARKAEEEERRRAEEEEER	195	1010..1204	[0.2738, 0.2738, 0.3571, 0.381, 0.3988, 0.4643, 0.5, 0.5714, 0.6107, 0.719, 0.7262, 0.6952, 0.7119, 0.7821, 0.8321, 0.8917, 0.8202, 0.8202, 0.881, 0.8321, 0.7429, 0.8012, 0.7917, 0.7429, 0.6833, 0.7357, 0.7131, 0.6702, 0.6429, 0.6357, 0.625, 0.6726, 0.606, 0.5464, 0.5881, 0.5393, 0.4524, 0.4631, 0.5179, 0.5536, 0.5524, 0.5417, 0.5357, 0.5476, 0.5357, 0.5512, 0.5286, 0.5881, 0.5286, 0.5405, 0.5821…	cellular organisms,Eukaryota,Amoebozoa,Discosea,Longamoebia,Centramoebida,Acanthamoebidae,Acanthamoeba
AccuMyo5C_fl	0.79	WKRQDEERERLRREEEERRRIEEEERKRREEEERKRQRRQEKLRRQEEERRKAREMEE	58	991..1048	[0.2976, 0.3262, 0.3262, 0.3619, 0.3738, 0.3738, 0.4393, 0.5286, 0.5345, 0.581, 0.5869, 0.5536, 0.6131, 0.6905, 0.706, 0.6833, 0.7548, 0.7071, 0.725, 0.7667, 0.7179, 0.7917, 0.85, 0.8452, 0.7964, 0.8631, 0.9214, 0.8571, 0.7321, 0.7321, 0.7083, 0.6786, 0.619, 0.5821, 0.5155, 0.4988, 0.3738, 0.244, 0.2667, 0.3095, 0.2798, 0.3274, 0.4524, 0.4762, 0.4821, 0.5417, 0.5417, 0.5536, 0.5952, 0.5298, 0.517…	cellular organisms,Eukaryota,Amoebozoa,Discosea,Longamoebia,Centramoebida,Acanthamoebidae,Acanthamoeba
SckMyo6_fl	0.782	ELERKKREEEERIRKKEEEERRIKAEMEAKRKREEEEAKRRAEEERKRKEEEKKKLDADRKLQAEKKRQMEEEKKR	76	910..985	[0.3202, 0.4214, 0.4643, 0.469, 0.5476, 0.5821, 0.5821, 0.5702, 0.6524, 0.6476, 0.6893, 0.619, 0.6774, 0.6845, 0.6357, 0.5952, 0.6488, 0.619, 0.5714, 0.4631, 0.5405, 0.5405, 0.5357, 0.4702, 0.4167, 0.4702, 0.475, 0.494, 0.4286, 0.5, 0.5952, 0.6964, 0.6417, 0.6595, 0.7024, 0.744, 0.631, 0.7131, 0.8143, 0.8143, 0.744, 0.7131, 0.8321, 0.7774, 0.8083, 0.8512, 0.8929, 0.8155, 0.7917, 0.6726, 0.6607, 0…	cellular organisms,Eukaryota,Opisthokonta,Metazoa,Eumetazoa,Bilateria,Deuterostomia,Hemichordata,Enteropneusta,Harrimaniidae,Saccoglossus
ArcMyo6_fl	0.779	ELERKRREEEERKRKQEEEEKRLRLEIEARRKQEEEEQRKREEEERKRREKEEADRKLQAMRAAEEQKAREEEQRR	76	869..944	[0.3202, 0.4214, 0.4643, 0.4976, 0.6298, 0.6595, 0.6595, 0.7143, 0.7964, 0.7964, 0.8202, 0.7976, 0.856, 0.7798, 0.6786, 0.6012, 0.6488, 0.5952, 0.5774, 0.4631, 0.5405, 0.4738, 0.4214, 0.3512, 0.3988, 0.4524, 0.4571, 0.4583, 0.3988, 0.5179, 0.5833, 0.6369, 0.5821, 0.6583, 0.7488, 0.8381, 0.7369, 0.8095, 0.8631, 0.8202, 0.7619, 0.7607, 0.8202, 0.869, 0.7548, 0.6714, 0.731, 0.7262, 0.6179, 0.5286, 0…	cellular organisms,Eukaryota,Opisthokonta,Metazoa,Eumetazoa,Cnidaria,Anthozoa,Hexacorallia,Scleractinia,Astrocoeniina,Acroporidae,Acropora
OtgMyo10_fl	0.774	KREQEEKRKREEEEKKKQEEEERERERLRREAELRAQQEEEDRKQRELEALQKSRKEAELTRELEKQKEN	70	808..877	[0.3155, 0.3988, 0.4643, 0.5357, 0.5595, 0.5833, 0.6774, 0.7905, 0.8083, 0.8131, 0.8036, 0.8571, 0.881, 0.8321, 0.8083, 0.8131, 0.7845, 0.7131, 0.6369, 0.6131, 0.5655, 0.5167, 0.4929, 0.456, 0.4321, 0.3738, 0.3619, 0.4083, 0.3905, 0.3952, 0.3893, 0.3643, 0.3536, 0.425, 0.4155, 0.3738, 0.3857, 0.3798, 0.4107, 0.3512, 0.3679, 0.356, 0.344, 0.3964, 0.3964, 0.3726, 0.3607, 0.3607, 0.3143, 0.2786, 0.2…	cellular organisms,Eukaryota,Opisthokonta,Metazoa,Eumetazoa,Bilateria,Deuterostomia,Chordata,Craniata,Vertebrata,Gnathostomata,Teleostomi,Euteleostomi,Sarcopterygii,Dipnotetrapodomorpha,Tetrapoda,Amniota,Mammalia,Theria,Eutheria,Boreoeutheria,Euarchontoglires,Primates,Strepsirrhini,Lorisiformes,Galagidae,Otolemur
SoiMyo6_fl	0.771	ELEKKRKEEEERRKREEEENRRKKLEMEARRKIEEKQRKRQEEEDQK	47	930..976	[0.3024, 0.4036, 0.4702, 0.4976, 0.6298, 0.6595, 0.6762, 0.7655, 0.8476, 0.8381, 0.8381, 0.8155, 0.9167, 0.9167, 0.7964, 0.7024, 0.7071, 0.6786, 0.5774, 0.506, 0.5595, 0.475, 0.4702, 0.3619, 0.4333, 0.4869, 0.4202, 0.369, 0.4524, 0.5774, 0.5107, 0.4881, 0.4881, 0.5238, 0.4929, 0.5048, 0.4798, 0.5512, 0.5512, 0.4429, 0.3952, 0.4012, 0.3821, 0.3429, 0.3488, 0.3607, 0.2774]	cellular organisms,Eukaryota,Opisthokonta,Metazoa,Eumetazoa,Bilateria,Protostomia,Ecdysozoa,Panarthropoda,Arthropoda,Mandibulata,Pancrustacea,Hexapoda,Insecta,Dicondylia,Pterygota,Neoptera,Endopterygota,Hymenoptera,Apocrita,Aculeata,Vespoidea,Formicidae,Myrmicinae,Solenopsidini,Solenopsis
GggMyo10_fl	0.77	KREQEEKKKQEEEEKKKREEEERERERERREAELRAQQEEETRKQQELE	49	815..863	[0.3083, 0.3917, 0.4571, 0.5238, 0.5298, 0.5536, 0.6476, 0.725, 0.7548, 0.7595, 0.7381, 0.7917, 0.881, 0.8321, 0.8155, 0.8202, 0.7917, 0.7202, 0.7143, 0.744, 0.6964, 0.6476, 0.5643, 0.5274, 0.5036, 0.45, 0.4155, 0.4619, 0.444, 0.4488, 0.4071, 0.3821, 0.3714, 0.425, 0.4155, 0.3738, 0.3679, 0.3619, 0.3929, 0.3333, 0.3393, 0.3274, 0.3155, 0.3274, 0.3274, 0.3036, 0.2917, 0.2964, 0.25]	cellular organisms,Eukaryota,Opisthokonta,Metazoa,Eumetazoa,Bilateria,Deuterostomia,Chordata,Craniata,Vertebrata,Gnathostomata,Teleostomi,Euteleostomi,Sarcopterygii,Dipnotetrapodomorpha,Tetrapoda,Amniota,Mammalia,Theria,Eutheria,Boreoeutheria,Euarchontoglires,Primates,Haplorrhini,Simiiformes,Catarrhini,Hominoidea,Hominidae,Homininae,Gorilla,Gorilla gorilla
NolMyo10_fl	0.77	KREQEEKKKQEEEEKKKREEEERERERERREAELRAQQEEETRKQQELEALQKSQKEAELT	61	815..875	[0.3083, 0.3917, 0.4571, 0.5238, 0.5298, 0.5536, 0.6476, 0.725, 0.7548, 0.7595, 0.7381, 0.7917, 0.881, 0.8321, 0.8155, 0.8202, 0.7917, 0.7202, 0.7143, 0.744, 0.6964, 0.6476, 0.5643, 0.5274, 0.5036, 0.45, 0.4155, 0.4619, 0.444, 0.4488, 0.4071, 0.3821, 0.3714, 0.425, 0.4155, 0.3738, 0.3679, 0.3619, 0.3929, 0.3333, 0.3393, 0.3274, 0.3155, 0.3274, 0.3274, 0.3036, 0.2917, 0.2964, 0.25, 0.2024, 0.2202,…	cellular organisms,Eukaryota,Opisthokonta,Metazoa,Eumetazoa,Bilateria,Deuterostomia,Chordata,Craniata,Vertebrata,Gnathostomata,Teleostomi,Euteleostomi,Sarcopterygii,Dipnotetrapodomorpha,Tetrapoda,Amniota,Mammalia,Theria,Eutheria,Boreoeutheria,Euarchontoglires,Primates,Haplorrhini,Simiiformes,Catarrhini,Hominoidea,Hylobatidae,Nomascus
HsMyo10_fl	0.77	KREQEEKKKQEEEEKKKREEEERERERERREAELRAQQEEETRKQQELEALQKSQKEAELT	61	815..875	[0.3083, 0.3917, 0.4571, 0.5238, 0.5298, 0.5536, 0.6476, 0.725, 0.7548, 0.7595, 0.7381, 0.7917, 0.881, 0.8321, 0.8155, 0.8202, 0.7917, 0.7202, 0.7143, 0.744, 0.6964, 0.6476, 0.5643, 0.5274, 0.5036, 0.45, 0.4155, 0.4619, 0.444, 0.4488, 0.4071, 0.3821, 0.3714, 0.425, 0.4155, 0.3738, 0.3679, 0.3619, 0.3929, 0.3333, 0.3393, 0.3274, 0.3155, 0.3274, 0.3274, 0.3036, 0.2917, 0.2964, 0.25, 0.2024, 0.2202,…	cellular organisms,Eukaryota,Opisthokonta,Metazoa,Eumetazoa,Bilateria,Deuterostomia,Chordata,Craniata,Vertebrata,Gnathostomata,Teleostomi,Euteleostomi,Sarcopterygii,Dipnotetrapodomorpha,Tetrapoda,Amniota,Mammalia,Theria,Eutheria,Boreoeutheria,Euarchontoglires,Primates,Haplorrhini,Simiiformes,Catarrhini,Hominoidea,Hominidae,Homininae,Homo
PnaMyo10_fl	0.77	KREQEEKKKQEEEEKKKREEEERERERERREAELRAQQEEEMRKQQELEALQESQKEAELT	61	815..875	[0.3083, 0.3917, 0.4571, 0.5238, 0.5298, 0.5536, 0.6476, 0.725, 0.7548, 0.7595, 0.7381, 0.7917, 0.881, 0.8321, 0.8155, 0.8202, 0.7917, 0.7202, 0.7143, 0.744, 0.6964, 0.6476, 0.5643, 0.5274, 0.5036, 0.45, 0.4155, 0.4619, 0.444, 0.4488, 0.4071, 0.3821, 0.3714, 0.425, 0.4155, 0.3738, 0.3679, 0.3619, 0.3929, 0.3333, 0.3393, 0.3274, 0.3155, 0.3036, 0.3036, 0.2798, 0.2679, 0.219, 0.1726, 0.125, 0.1786,…	cellular organisms,Eukaryota,Opisthokonta,Metazoa,Eumetazoa,Bilateria,Deuterostomia,Chordata,Craniata,Vertebrata,Gnathostomata,Teleostomi,Euteleostomi,Sarcopterygii,Dipnotetrapodomorpha,Tetrapoda,Amniota,Mammalia,Theria,Eutheria,Boreoeutheria,Euarchontoglires,Primates,Haplorrhini,Simiiformes,Catarrhini,Hominoidea,Hominidae,Ponginae,Pongo
PatMyo10_fl	0.77	KREQEEKKKQEEEEKKKREEEERERERERREAELRAQQEEETRKQQELEALQKSQKEAELT	61	815..875	[0.3083, 0.3917, 0.4571, 0.5238, 0.5298, 0.5536, 0.6476, 0.725, 0.7548, 0.7595, 0.7381, 0.7917, 0.881, 0.8321, 0.8155, 0.8202, 0.7917, 0.7202, 0.7143, 0.744, 0.6964, 0.6476, 0.5643, 0.5274, 0.5036, 0.45, 0.4155, 0.4619, 0.444, 0.4488, 0.4071, 0.3821, 0.3714, 0.425, 0.4155, 0.3738, 0.3679, 0.3619, 0.3929, 0.3333, 0.3393, 0.3274, 0.3155, 0.3274, 0.3274, 0.3036, 0.2917, 0.2964, 0.25, 0.2024, 0.2202,…	cellular organisms,Eukaryota,Opisthokonta,Metazoa,Eumetazoa,Bilateria,Deuterostomia,Chordata,Craniata,Vertebrata,Gnathostomata,Teleostomi,Euteleostomi,Sarcopterygii,Dipnotetrapodomorpha,Tetrapoda,Amniota,Mammalia,Theria,Eutheria,Boreoeutheria,Euarchontoglires,Primates,Haplorrhini,Simiiformes,Catarrhini,Hominoidea,Hominidae,Homininae,Pan
PobMyo6_fl	0.769	LELKKRKEEEERRKREEEENRRKKLEMEARRKIEEEQRRKQEQE	44	928..971	[0.3274, 0.369, 0.4524, 0.5774, 0.5833, 0.6845, 0.744, 0.7738, 0.8274, 0.869, 0.744, 0.8155, 0.9167, 0.9167, 0.7964, 0.7024, 0.7071, 0.6786, 0.5774, 0.506, 0.5595, 0.475, 0.4702, 0.3619, 0.4333, 0.4869, 0.444, 0.3929, 0.4762, 0.6012, 0.6238, 0.6012, 0.6012, 0.6488, 0.6476, 0.6595, 0.5821, 0.5702, 0.5595, 0.4405, 0.375, 0.3869, 0.356, 0.3214]	cellular organisms,Eukaryota,Opisthokonta,Metazoa,Eumetazoa,Bilateria,Protostomia,Ecdysozoa,Panarthropoda,Arthropoda,Mandibulata,Pancrustacea,Hexapoda,Insecta,Dicondylia,Pterygota,Neoptera,Endopterygota,Hymenoptera,Apocrita,Aculeata,Vespoidea,Formicidae,Myrmicinae,Myrmicini,Pogonomyrmex
MamMyo10_fl	0.765	KREQEEKKKQEEEEKKKREEEERERERQRREAELRAQQEEETRKQQELEALQKSQKEAELT	61	815..875	[0.3083, 0.3917, 0.4571, 0.5238, 0.5298, 0.5536, 0.6476, 0.725, 0.7548, 0.7595, 0.7381, 0.7917, 0.881, 0.8321, 0.8155, 0.8202, 0.7917, 0.7202, 0.7262, 0.7024, 0.6548, 0.606, 0.5393, 0.5024, 0.4786, 0.425, 0.3857, 0.4321, 0.4143, 0.419, 0.4131, 0.3881, 0.3655, 0.4369, 0.4274, 0.3857, 0.3679, 0.3619, 0.3929, 0.3333, 0.3393, 0.3274, 0.3155, 0.3274, 0.3274, 0.3036, 0.2917, 0.2964, 0.25, 0.2024, 0.220…	cellular organisms,Eukaryota,Opisthokonta,Metazoa,Eumetazoa,Bilateria,Deuterostomia,Chordata,Craniata,Vertebrata,Gnathostomata,Teleostomi,Euteleostomi,Sarcopterygii,Dipnotetrapodomorpha,Tetrapoda,Amniota,Mammalia,Theria,Eutheria,Boreoeutheria,Euarchontoglires,Primates,Haplorrhini,Simiiformes,Catarrhini,Cercopithecoidea,Cercopithecidae,Cercopithecinae,Macaca
PahMyo10_fl	0.765	KREQEEKKKQEEEEKKKREEEERERERQRREAELRAQQEEETRKQQELEALQKSQKEAELT	61	808..868	[0.3083, 0.3917, 0.4571, 0.5238, 0.5298, 0.5536, 0.6476, 0.725, 0.7548, 0.7595, 0.7381, 0.7917, 0.881, 0.8321, 0.8155, 0.8202, 0.7917, 0.7202, 0.7262, 0.7024, 0.6548, 0.606, 0.5393, 0.5024, 0.4786, 0.425, 0.3857, 0.4321, 0.4143, 0.419, 0.4131, 0.3881, 0.3655, 0.4369, 0.4274, 0.3857, 0.3679, 0.3619, 0.3929, 0.3333, 0.3393, 0.3274, 0.3155, 0.3274, 0.3274, 0.3036, 0.2917, 0.2964, 0.25, 0.2024, 0.220…	cellular organisms,Eukaryota,Opisthokonta,Metazoa,Eumetazoa,Bilateria,Deuterostomia,Chordata,Craniata,Vertebrata,Gnathostomata,Teleostomi,Euteleostomi,Sarcopterygii,Dipnotetrapodomorpha,Tetrapoda,Amniota,Mammalia,Theria,Eutheria,Boreoeutheria,Euarchontoglires,Primates,Haplorrhini,Simiiformes,Catarrhini,Cercopithecoidea,Cercopithecidae,Cercopithecinae,Papio
BrMyo6A_fl	0.762	EMERLKRIQEEMEKERKRREEEEQKRKREEEERRQKAEMELKRKQEEEERKKREEEERKLQE	62	921..982	[0.2667, 0.356, 0.3202, 0.2905, 0.2679, 0.2619, 0.2619, 0.3036, 0.2798, 0.3036, 0.344, 0.3488, 0.4262, 0.5274, 0.525, 0.5143, 0.6512, 0.681, 0.6571, 0.706, 0.7833, 0.7833, 0.825, 0.8024, 0.856, 0.8321, 0.7857, 0.7143, 0.7798, 0.756, 0.6952, 0.6298, 0.7012, 0.6345, 0.625, 0.5, 0.4464, 0.5, 0.5048, 0.494, 0.4821, 0.6012, 0.6131, 0.6429, 0.6429, 0.7083, 0.7619, 0.8512, 0.7976, 0.8869, 0.8738, 0.7917…	cellular organisms,Eukaryota,Opisthokonta,Metazoa,Eumetazoa,Bilateria,Deuterostomia,Chordata,Craniata,Vertebrata,Gnathostomata,Teleostomi,Euteleostomi,Actinopterygii,Actinopteri,Neopterygii,Teleostei,Osteoglossocephalai,Clupeocephala,Otomorpha,Ostariophysi,Otophysa,Cypriniphysae,Cypriniformes,Cyprinoidea,Cyprinidae,Danio
AcmMyo10_fl	0.762	EKRIEEERIRKEKEEEERRKEEERQREMERLEQERKIQELEELRRKAEEEARIRKEEEEERLRKEEEQRQAVLEKARAIEEARRLEEEAKRKAEEEARRKEEEEKRLREEEEEARKKAEEEERLRKEEEA	130	809..938	[0.3036, 0.381, 0.4167, 0.4405, 0.4405, 0.4452, 0.4452, 0.4869, 0.5048, 0.5893, 0.5512, 0.4845, 0.6095, 0.6762, 0.6583, 0.5988, 0.6583, 0.681, 0.6631, 0.6286, 0.6774, 0.6488, 0.6131, 0.5357, 0.5179, 0.4643, 0.3857, 0.3036, 0.3452, 0.344, 0.331, 0.2702, 0.2452, 0.2333, 0.1988, 0.2179, 0.2714, 0.2655, 0.2286, 0.3536, 0.3917, 0.4036, 0.4643, 0.494, 0.5, 0.5238, 0.5286, 0.5286, 0.6298, 0.5774, 0.4524…	cellular organisms,Eukaryota,Opisthokonta,Metazoa,Eumetazoa,Cnidaria,Anthozoa,Hexacorallia,Scleractinia,Astrocoeniina,Acroporidae,Acropora
ArcMyo10_fl	0.762	EKRIEEERIRKEKEEEERRKEEERQREMERLEQERKIQELEELRRKAEEEARIRKEEEEERLRKEEEQRQAVLEKARAIEEARRLEEEAKRKAEEEARRKEEEEKRLREEEEARKKAEEEERLRKEEEA	129	793..921	[0.3036, 0.381, 0.4167, 0.4405, 0.4405, 0.4452, 0.4452, 0.4869, 0.5048, 0.5893, 0.5512, 0.4845, 0.6095, 0.6762, 0.6583, 0.5988, 0.6583, 0.681, 0.6631, 0.6286, 0.6774, 0.6488, 0.6131, 0.5357, 0.5179, 0.4643, 0.3857, 0.3036, 0.3452, 0.344, 0.331, 0.2702, 0.2452, 0.2333, 0.1988, 0.2179, 0.2714, 0.2655, 0.2286, 0.3536, 0.3917, 0.4036, 0.4643, 0.494, 0.5, 0.5238, 0.5286, 0.5286, 0.6298, 0.5774, 0.4524…	cellular organisms,Eukaryota,Opisthokonta,Metazoa,Eumetazoa,Cnidaria,Anthozoa,Hexacorallia,Scleractinia,Astrocoeniina,Acroporidae,Acropora
TiaMyo6_fl	0.762	ELERKRREEEEEKKRKEEEERRIKEDMEAKRKQEEEEMKVRKLKEEEEMRRLEDLRKKRELEEQEARRKQEEEEERKRRLA	81	911..991	[0.3202, 0.4214, 0.3976, 0.4083, 0.5452, 0.575, 0.6167, 0.6714, 0.7488, 0.7798, 0.869, 0.8155, 0.881, 0.85, 0.7798, 0.7738, 0.7964, 0.7179, 0.7381, 0.6238, 0.5536, 0.5298, 0.5298, 0.4643, 0.4464, 0.4571, 0.5, 0.4702, 0.3988, 0.4464, 0.4464, 0.4821, 0.4583, 0.4524, 0.369, 0.4405, 0.3619, 0.35, 0.3679, 0.2833, 0.3036, 0.3571, 0.3798, 0.344, 0.3488, 0.3202, 0.3083, 0.381, 0.4274, 0.4036, 0.3381, 0.3…	cellular organisms,Eukaryota,Opisthokonta,Metazoa,Placozoa,Trichoplax
NvMyo6_fl	0.761	ELERKRREEEERKRKQEEEERKRKMQMELQRRKEEEEQKKRDEEERKRREKEEKDRQFQLEKQRLAEEEQKR	72	892..963	[0.3202, 0.4214, 0.4643, 0.4976, 0.6298, 0.6595, 0.6595, 0.7143, 0.7964, 0.7964, 0.8202, 0.7976, 0.856, 0.8512, 0.7679, 0.6429, 0.619, 0.5774, 0.6071, 0.5179, 0.5179, 0.4512, 0.3988, 0.2738, 0.2619, 0.3155, 0.3631, 0.3631, 0.2857, 0.4048, 0.5298, 0.619, 0.5524, 0.6048, 0.725, 0.7667, 0.6643, 0.7536, 0.8667, 0.8619, 0.8083, 0.7369, 0.7964, 0.8452, 0.7536, 0.6643, 0.7357, 0.6774, 0.5571, 0.506, 0.4…	cellular organisms,Eukaryota,Opisthokonta,Metazoa,Eumetazoa,Cnidaria,Anthozoa,Hexacorallia,Actiniaria,Edwardsiidae,Nematostella
CmfMyo6_fl	0.76	ELEKKRKEEEERKKREEEENRRKKLDMEARRKIEEEQRRKQEEEDQK	47	929..975	[0.3024, 0.4036, 0.4702, 0.4976, 0.6298, 0.6595, 0.6762, 0.7655, 0.8476, 0.8381, 0.8381, 0.8155, 0.9167, 0.9167, 0.7964, 0.7024, 0.6357, 0.6012, 0.5476, 0.4762, 0.481, 0.3964, 0.3917, 0.2833, 0.35, 0.4036, 0.4036, 0.3571, 0.3976, 0.5226, 0.6119, 0.5952, 0.5952, 0.6667, 0.6893, 0.7012, 0.6238, 0.731, 0.7262, 0.6131, 0.5417, 0.5476, 0.5286, 0.494, 0.3845, 0.3964, 0.3131]	cellular organisms,Eukaryota,Opisthokonta,Metazoa,Eumetazoa,Bilateria,Protostomia,Ecdysozoa,Panarthropoda,Arthropoda,Mandibulata,Pancrustacea,Hexapoda,Insecta,Dicondylia,Pterygota,Neoptera,Endopterygota,Hymenoptera,Apocrita,Aculeata,Vespoidea,Formicidae,Formicinae,Camponotini,Camponotus
AacMyo6_fl	0.76	ELEKKRKEEEERRRREEEENRRKKLDMEARRKIEEEQRRKQEEEDQK	47	930..976	[0.3024, 0.4036, 0.4702, 0.4976, 0.6298, 0.6595, 0.6762, 0.7655, 0.8476, 0.8381, 0.8381, 0.8155, 0.9167, 0.9167, 0.7964, 0.7024, 0.6357, 0.6012, 0.5476, 0.4762, 0.481, 0.3964, 0.3917, 0.2833, 0.35, 0.4036, 0.4036, 0.3571, 0.3976, 0.5226, 0.6119, 0.5952, 0.5952, 0.6667, 0.6893, 0.7012, 0.6238, 0.6952, 0.6845, 0.5655, 0.5, 0.5119, 0.481, 0.4464, 0.3429, 0.3548, 0.2714]	cellular organisms,Eukaryota,Opisthokonta,Metazoa,Eumetazoa,Bilateria,Protostomia,Ecdysozoa,Panarthropoda,Arthropoda,Mandibulata,Pancrustacea,Hexapoda,Insecta,Dicondylia,Pterygota,Neoptera,Endopterygota,Hymenoptera,Apocrita,Aculeata,Vespoidea,Formicidae,Myrmicinae,Attini,Atta
MegMyo6_fl	0.758	EAERLRRIQEEMEKERKRREEEERRRRKEEEERRLKSEIEAKRKQEEEERKKREEEEKRIQ	61	922..982	[0.2726, 0.3619, 0.35, 0.3381, 0.3155, 0.3095, 0.2917, 0.3274, 0.3036, 0.3274, 0.344, 0.3488, 0.4262, 0.5274, 0.5274, 0.5274, 0.6595, 0.6893, 0.6655, 0.7143, 0.7964, 0.7964, 0.8381, 0.8155, 0.8738, 0.8333, 0.7798, 0.7024, 0.75, 0.6964, 0.631, 0.506, 0.5833, 0.5167, 0.5119, 0.4464, 0.3929, 0.4464, 0.4512, 0.4524, 0.4524, 0.5774, 0.5952, 0.6488, 0.6488, 0.7262, 0.7738, 0.8631, 0.8095, 0.8869, 0.873…	cellular organisms,Eukaryota,Opisthokonta,Metazoa,Eumetazoa,Bilateria,Deuterostomia,Chordata,Craniata,Vertebrata,Gnathostomata,Teleostomi,Euteleostomi,Sarcopterygii,Dipnotetrapodomorpha,Tetrapoda,Amniota,Sauropsida,Sauria,Archelosauria,Archosauria,Dinosauria,Saurischia,Theropoda,Coelurosauria,Aves,Neognathae,Galloanserae,Galliformes,Phasianidae,Meleagridinae,Meleagris
GgMyo6_fl	0.758	EAERLRRIQEEMEKERKRREEEEKRRRKEEEERRLKSEIEAKRKQEEEERKKREEEEKRIQ	61	922..982	[0.2726, 0.3619, 0.35, 0.3381, 0.3155, 0.3095, 0.2917, 0.3274, 0.3036, 0.3274, 0.344, 0.3488, 0.4262, 0.5274, 0.5274, 0.5274, 0.6595, 0.6893, 0.6655, 0.7143, 0.7964, 0.7964, 0.8381, 0.8155, 0.8738, 0.8333, 0.7798, 0.7024, 0.75, 0.6964, 0.631, 0.506, 0.5833, 0.5167, 0.5119, 0.4464, 0.3929, 0.4464, 0.4512, 0.4524, 0.4524, 0.5774, 0.5952, 0.6488, 0.6488, 0.7262, 0.7738, 0.8631, 0.8095, 0.8869, 0.873…	cellular organisms,Eukaryota,Opisthokonta,Metazoa,Eumetazoa,Bilateria,Deuterostomia,Chordata,Craniata,Vertebrata,Gnathostomata,Teleostomi,Euteleostomi,Sarcopterygii,Dipnotetrapodomorpha,Tetrapoda,Amniota,Sauropsida,Sauria,Archelosauria,Archosauria,Dinosauria,Saurischia,Theropoda,Coelurosauria,Aves,Neognathae,Galloanserae,Galliformes,Phasianidae,Phasianinae,Gallus
AeMyo6_fl	0.754	AEEQAKKRKEEEERRRREEEENRRKKLDMEARRKIEEEQRRKQEEEDQK	49	916..964	[0.2917, 0.3262, 0.3679, 0.4095, 0.4381, 0.5524, 0.6595, 0.6595, 0.731, 0.8036, 0.8083, 0.756, 0.756, 0.8155, 0.9167, 0.9167, 0.7964, 0.7024, 0.6357, 0.6012, 0.5476, 0.4762, 0.481, 0.3964, 0.3917, 0.2833, 0.35, 0.4036, 0.4036, 0.3571, 0.3976, 0.5226, 0.6119, 0.5952, 0.5952, 0.6667, 0.6893, 0.7012, 0.5881, 0.6952, 0.6845, 0.6012, 0.5357, 0.5476, 0.5167, 0.4821, 0.3786, 0.3905, 0.3071]	cellular organisms,Eukaryota,Opisthokonta,Metazoa,Eumetazoa,Bilateria,Protostomia,Ecdysozoa,Panarthropoda,Arthropoda,Mandibulata,Pancrustacea,Hexapoda,Insecta,Dicondylia,Pterygota,Neoptera,Endopterygota,Hymenoptera,Apocrita,Aculeata,Vespoidea,Formicidae,Myrmicinae,Attini,Acromyrmex
XtMyo6_fl	0.753	KEEEEAERLHKIQEEMERERKRREAEEELRRKEENERRLKAEIEAKRKQEEEERKKREEEEKRIQ	65	917..981	[0.2548, 0.3024, 0.3024, 0.2905, 0.319, 0.4083, 0.3726, 0.3429, 0.325, 0.2917, 0.2857, 0.3214, 0.2976, 0.3214, 0.3381, 0.2881, 0.3226, 0.4238, 0.3571, 0.3179, 0.3964, 0.431, 0.4488, 0.431, 0.5131, 0.5155, 0.5869, 0.5595, 0.625, 0.6012, 0.5524, 0.4643, 0.5417, 0.5179, 0.5179, 0.4571, 0.4452, 0.4452, 0.4405, 0.3988, 0.3988, 0.4524, 0.4524, 0.4762, 0.4762, 0.5952, 0.6071, 0.6607, 0.6607, 0.7262, 0.7…	cellular organisms,Eukaryota,Opisthokonta,Metazoa,Eumetazoa,Bilateria,Deuterostomia,Chordata,Craniata,Vertebrata,Gnathostomata,Teleostomi,Euteleostomi,Sarcopterygii,Dipnotetrapodomorpha,Tetrapoda,Amphibia,Batrachia,Anura,Pipoidea,Pipidae,Xenopodinae,Xenopus,Silurana
XlMyo6B_fl	0.753	KEEEEAERLRKIQEEMEKERKRHEAVEELRRKEENERRLKAEIEAKRKQEEEERKKREEEEKRIQ	65	917..981	[0.2548, 0.3083, 0.3083, 0.2964, 0.325, 0.4143, 0.3786, 0.3488, 0.331, 0.2976, 0.2917, 0.3274, 0.3036, 0.3036, 0.3202, 0.2643, 0.2702, 0.306, 0.2393, 0.2, 0.2, 0.2774, 0.2952, 0.2774, 0.3548, 0.3571, 0.4286, 0.4345, 0.5, 0.4762, 0.494, 0.4286, 0.4583, 0.4345, 0.5179, 0.4571, 0.4452, 0.4452, 0.4405, 0.3988, 0.3988, 0.4524, 0.4524, 0.4762, 0.4762, 0.5952, 0.6071, 0.6607, 0.6607, 0.7262, 0.7738, 0.8…	cellular organisms,Eukaryota,Opisthokonta,Metazoa,Eumetazoa,Bilateria,Deuterostomia,Chordata,Craniata,Vertebrata,Gnathostomata,Teleostomi,Euteleostomi,Sarcopterygii,Dipnotetrapodomorpha,Tetrapoda,Amphibia,Batrachia,Anura,Pipoidea,Pipidae,Xenopodinae,Xenopus,Xenopus
AocMyo6_fl	0.752	EAERLRRIQEEMEKERKRREEEEQRQKKEEEERRLKYEIEAKRKQEEEERKKREEEEKRIQ	61	922..982	[0.2726, 0.3619, 0.35, 0.3381, 0.3155, 0.3095, 0.2917, 0.3274, 0.3036, 0.3274, 0.344, 0.3488, 0.4262, 0.5274, 0.525, 0.5143, 0.6393, 0.6631, 0.6393, 0.6881, 0.7119, 0.7119, 0.7536, 0.7357, 0.7417, 0.706, 0.6476, 0.5655, 0.625, 0.5774, 0.5714, 0.494, 0.5238, 0.4524, 0.5179, 0.4524, 0.3988, 0.4524, 0.4571, 0.4583, 0.4583, 0.5833, 0.6012, 0.6548, 0.6548, 0.7262, 0.7738, 0.8631, 0.8095, 0.8869, 0.873…	cellular organisms,Eukaryota,Opisthokonta,Metazoa,Eumetazoa,Bilateria,Deuterostomia,Chordata,Craniata,Vertebrata,Gnathostomata,Teleostomi,Euteleostomi,Sarcopterygii,Dipnotetrapodomorpha,Tetrapoda,Amniota,Sauropsida,Sauria,Lepidosauria,Squamata,Bifurcata,Unidentata,Episquamata,Toxicofera,Iguania,Iguanidae,Polychrotinae,Anolis
TagMyo6_fl	0.751	LRRIQEEMEKERKRREEEDQKRRKEEEERRLKSEIEAKRKQEEEERKKREEEEKRIQ	57	926..982	[0.2976, 0.3036, 0.2857, 0.3214, 0.3036, 0.3274, 0.344, 0.3488, 0.4262, 0.4607, 0.4583, 0.4476, 0.5798, 0.5976, 0.5738, 0.6226, 0.7, 0.7, 0.7417, 0.7667, 0.8202, 0.7845, 0.7262, 0.6726, 0.7321, 0.6845, 0.619, 0.506, 0.5833, 0.5167, 0.5119, 0.4464, 0.3929, 0.4464, 0.4512, 0.4524, 0.4524, 0.5774, 0.5952, 0.6488, 0.6488, 0.7262, 0.7738, 0.8631, 0.8095, 0.8869, 0.8738, 0.7917, 0.7202, 0.7738, 0.7381,…	cellular organisms,Eukaryota,Opisthokonta,Metazoa,Eumetazoa,Bilateria,Deuterostomia,Chordata,Craniata,Vertebrata,Gnathostomata,Teleostomi,Euteleostomi,Sarcopterygii,Dipnotetrapodomorpha,Tetrapoda,Amniota,Sauropsida,Sauria,Archelosauria,Archosauria,Dinosauria,Saurischia,Theropoda,Coelurosauria,Aves,Neognathae,Passeriformes,Passeroidea,Estrildidae,Estrildinae,Taeniopygia
Ol_aMyo10B_fl	0.75	EKQKLEEERRRKEEEEERRRVEEERRRMEERKQQEEEEMRKREEEEEKQRLLAEEQRRMEEEQRT	65	808..872	[0.3274, 0.369, 0.4226, 0.4512, 0.5333, 0.6345, 0.7238, 0.7238, 0.7071, 0.7357, 0.7536, 0.7476, 0.725, 0.85, 0.881, 0.756, 0.725, 0.7905, 0.7238, 0.6536, 0.6964, 0.75, 0.6833, 0.7143, 0.6536, 0.6548, 0.6726, 0.581, 0.5583, 0.5583, 0.5357, 0.5048, 0.4929, 0.4214, 0.4524, 0.5595, 0.6488, 0.5833, 0.631, 0.6726, 0.619, 0.6131, 0.5893, 0.5952, 0.6488, 0.5714, 0.4512, 0.4631, 0.4631, 0.3869, 0.2738, 0.…	cellular organisms,Eukaryota,Opisthokonta,Metazoa,Eumetazoa,Bilateria,Deuterostomia,Chordata,Craniata,Vertebrata,Gnathostomata,Teleostomi,Euteleostomi,Actinopterygii,Actinopteri,Neopterygii,Teleostei,Osteoglossocephalai,Clupeocephala,Euteleosteomorpha,Neoteleostei,Eurypterygia,Ctenosquamata,Acanthomorphata,Euacanthomorphacea,Percomorphaceae,Ovalentaria,Atherinomorphae,Beloniformes,Adrianichthyoid…
PypaMyo_AK_fl	0.75	AVELAKEEERMRKEEEKRKREEEQRRRRDEEEKKLKEQEQLAKAK	45	365..409	[0.2798, 0.2976, 0.3095, 0.2667, 0.2714, 0.2476, 0.3619, 0.3607, 0.4452, 0.475, 0.5417, 0.5524, 0.6083, 0.6905, 0.6857, 0.7417, 0.8333, 0.8381, 0.7667, 0.7667, 0.7607, 0.7964, 0.7488, 0.6821, 0.756, 0.7429, 0.6845, 0.6786, 0.6786, 0.6429, 0.619, 0.506, 0.5119, 0.5464, 0.469, 0.3976, 0.325, 0.3536, 0.319, 0.319, 0.344, 0.3155, 0.2619, 0.2857, 0.256]	cellular organisms,Eukaryota,Haptophyceae,Prymnesiales,Prymnesiaceae,Prymnesium
AchMyo5C_fl	0.747	LRLRQEEEERQRRAEEERRKREEEERKRLRREEKLRKQEEEKRMVR	46	1006..1051	[0.3024, 0.3679, 0.3976, 0.4048, 0.3988, 0.4048, 0.475, 0.5464, 0.5583, 0.6, 0.6488, 0.6905, 0.5893, 0.6595, 0.7607, 0.8155, 0.8083, 0.7607, 0.8798, 0.8798, 0.7595, 0.7083, 0.7679, 0.7262, 0.6238, 0.5345, 0.5393, 0.5226, 0.3976, 0.3155, 0.3857, 0.4286, 0.356, 0.4107, 0.4643, 0.4643, 0.4405, 0.5119, 0.4464, 0.4345, 0.3857, 0.3274, 0.3155, 0.344, 0.2667, 0.2607]	cellular organisms,Eukaryota,Amoebozoa,Discosea,Longamoebia,Centramoebida,Acanthamoebidae,Acanthamoeba
CvpMyo6_fl	0.747	EEMEKERKRREEEEQRRRKEEEERRMKLEMEAKRKQEEEERKKREDDERRIQAEVEEQLARQREE	65	931..995	[0.2607, 0.2774, 0.3488, 0.4262, 0.5274, 0.525, 0.5143, 0.6512, 0.681, 0.6571, 0.706, 0.7833, 0.7833, 0.825, 0.8024, 0.856, 0.8202, 0.7619, 0.6845, 0.744, 0.6964, 0.631, 0.5119, 0.5893, 0.5226, 0.5179, 0.4524, 0.3988, 0.4524, 0.4571, 0.4583, 0.4583, 0.5833, 0.6012, 0.6548, 0.6548, 0.7024, 0.6726, 0.756, 0.75, 0.7679, 0.7488, 0.6667, 0.5476, 0.6012, 0.5655, 0.5357, 0.4702, 0.4405, 0.3619, 0.3452, …	cellular organisms,Eukaryota,Opisthokonta,Metazoa,Eumetazoa,Bilateria,Deuterostomia,Chordata,Craniata,Vertebrata,Gnathostomata,Teleostomi,Euteleostomi,Sarcopterygii,Dipnotetrapodomorpha,Tetrapoda,Amniota,Mammalia,Theria,Eutheria,Boreoeutheria,Euarchontoglires,Glires,Rodentia,Hystricognathi,Caviidae,Cavia
CoMyo10B_fl	0.745	MEAKRKEEERRREEERRKAEERRKEMERLERENKLRELEEMRRKAEEEAKRAAEEEARKKEAEAKRQAEDAAKARALTERLDNEERERKRLE	92	812..903	[0.2536, 0.319, 0.4333, 0.4762, 0.5345, 0.6238, 0.6345, 0.6833, 0.7714, 0.8262, 0.8095, 0.8869, 0.7845, 0.75, 0.8214, 0.7548, 0.7262, 0.7321, 0.625, 0.6012, 0.5714, 0.5583, 0.5357, 0.4762, 0.4226, 0.3452, 0.3988, 0.3869, 0.3679, 0.3024, 0.2952, 0.2286, 0.194, 0.2488, 0.35, 0.3321, 0.2905, 0.4155, 0.4762, 0.4881, 0.494, 0.5714, 0.5774, 0.6012, 0.5583, 0.6833, 0.7071, 0.625, 0.5774, 0.6607, 0.6298,…	cellular organisms,Eukaryota,Opisthokonta,Opisthokonta incertae sedis,Ichthyosporea,Capsaspora,Capsaspora owczarzaki
Ol_aMyo6A_fl	0.743	KKKEEEERERLRRIQEEMEKERKRREKEEQRRKQEEEERRLKAEMELKRKQEEEERKKREEEEKRLQ	67	918..984	[0.2786, 0.2952, 0.3012, 0.3548, 0.3548, 0.331, 0.3595, 0.4488, 0.4369, 0.4024, 0.3488, 0.3155, 0.2917, 0.3155, 0.2917, 0.3155, 0.344, 0.2821, 0.3107, 0.4119, 0.4095, 0.3583, 0.4905, 0.5202, 0.4964, 0.5024, 0.5845, 0.6226, 0.6464, 0.6238, 0.6774, 0.6726, 0.625, 0.5536, 0.619, 0.6071, 0.5893, 0.481, 0.5524, 0.4857, 0.4333, 0.3512, 0.3988, 0.4524, 0.4571, 0.4583, 0.4583, 0.5774, 0.5893, 0.6429, 0.6…	cellular organisms,Eukaryota,Opisthokonta,Metazoa,Eumetazoa,Bilateria,Deuterostomia,Chordata,Craniata,Vertebrata,Gnathostomata,Teleostomi,Euteleostomi,Actinopterygii,Actinopteri,Neopterygii,Teleostei,Osteoglossocephalai,Clupeocephala,Euteleosteomorpha,Neoteleostei,Eurypterygia,Ctenosquamata,Acanthomorphata,Euacanthomorphacea,Percomorphaceae,Ovalentaria,Atherinomorphae,Beloniformes,Adrianichthyoid…
MosMyo6A_fl	0.743	RERLRRIEEEMEREKKRREEEEQRRKQEEEDRRLKAEMEVKRKQEEEERKRREEEERRIQ	60	923..982	[0.331, 0.319, 0.319, 0.3905, 0.3571, 0.3333, 0.3571, 0.3333, 0.3571, 0.3857, 0.3548, 0.4321, 0.5333, 0.5131, 0.5024, 0.6393, 0.681, 0.6571, 0.706, 0.7833, 0.7833, 0.7952, 0.7726, 0.8262, 0.7548, 0.6429, 0.5714, 0.6369, 0.5893, 0.5714, 0.4631, 0.5345, 0.4679, 0.4155, 0.3333, 0.3929, 0.4464, 0.4512, 0.4524, 0.4583, 0.5774, 0.5893, 0.6429, 0.6429, 0.7083, 0.7619, 0.8512, 0.7976, 0.8869, 0.8738, 0.7…	cellular organisms,Eukaryota,Opisthokonta,Metazoa,Eumetazoa,Bilateria,Deuterostomia,Chordata,Craniata,Vertebrata,Gnathostomata,Teleostomi,Euteleostomi,Actinopterygii,Actinopteri,Neopterygii,Teleostei,Osteoglossocephalai,Clupeocephala,Euteleosteomorpha,Neoteleostei,Eurypterygia,Ctenosquamata,Acanthomorphata,Euacanthomorphacea,Percomorphaceae,Eupercaria,Eupercaria incertae sedis,Moronidae,Morone
OrnMyo6A_fl	0.743	QKKKKEEEERERLRRIQEEMERERKRREEEEQHRKQEEEDRRLKAEMELKRKQEEEERKKREEEERRIQ	69	913..981	[0.3143, 0.3679, 0.4393, 0.4333, 0.4452, 0.4988, 0.4988, 0.3976, 0.4262, 0.5155, 0.4369, 0.4024, 0.3488, 0.3155, 0.2917, 0.3155, 0.2917, 0.3155, 0.344, 0.3488, 0.4262, 0.5274, 0.525, 0.4857, 0.6167, 0.6464, 0.6226, 0.6286, 0.706, 0.706, 0.7179, 0.7, 0.7536, 0.7202, 0.6131, 0.5417, 0.6071, 0.5833, 0.5714, 0.4631, 0.5345, 0.4679, 0.4155, 0.3333, 0.3929, 0.4464, 0.4512, 0.4524, 0.4583, 0.5774, 0.589…	cellular organisms,Eukaryota,Opisthokonta,Metazoa,Eumetazoa,Bilateria,Deuterostomia,Chordata,Craniata,Vertebrata,Gnathostomata,Teleostomi,Euteleostomi,Actinopterygii,Actinopteri,Neopterygii,Teleostei,Osteoglossocephalai,Clupeocephala,Euteleosteomorpha,Neoteleostei,Eurypterygia,Ctenosquamata,Acanthomorphata,Euacanthomorphacea,Percomorphaceae,Ovalentaria,Cichlomorphae,Cichliformes,Cichlidae,African…
EqcMyo10_fl	0.74	KREAEEKRRREEEEEKRRQEEEERERERARREAELRAQQEEAARKQQELEALQKSQREAELN	62	815..876	[0.3274, 0.4107, 0.4762, 0.5476, 0.5714, 0.5714, 0.6429, 0.756, 0.8393, 0.7964, 0.7262, 0.7798, 0.8929, 0.7917, 0.7381, 0.7321, 0.719, 0.6905, 0.619, 0.6429, 0.625, 0.5774, 0.5286, 0.5107, 0.4738, 0.45, 0.3917, 0.3798, 0.4262, 0.4083, 0.4131, 0.4071, 0.3762, 0.3595, 0.431, 0.4214, 0.3619, 0.3619, 0.356, 0.356, 0.2964, 0.3024, 0.2905, 0.2786, 0.2905, 0.2905, 0.2726, 0.2607, 0.2595, 0.2083, 0.2143,…	cellular organisms,Eukaryota,Opisthokonta,Metazoa,Eumetazoa,Bilateria,Deuterostomia,Chordata,Craniata,Vertebrata,Gnathostomata,Teleostomi,Euteleostomi,Sarcopterygii,Dipnotetrapodomorpha,Tetrapoda,Amniota,Mammalia,Theria,Eutheria,Boreoeutheria,Laurasiatheria,Perissodactyla,Equidae,Equus,Equus
SscdMyo23A_fl	0.739	AAEAVRREAERRREEERRAAEERKRAEEEQRKREEEQKKHEEEMRKQEEERLAQIKKLEEEHQRELEEKA	70	780..849	[0.2548, 0.2607, 0.3024, 0.3024, 0.344, 0.4155, 0.4929, 0.4381, 0.4786, 0.5262, 0.5262, 0.5048, 0.5821, 0.5881, 0.5702, 0.6774, 0.6071, 0.625, 0.6131, 0.6179, 0.5881, 0.6536, 0.6536, 0.6833, 0.6833, 0.6881, 0.719, 0.725, 0.7488, 0.7917, 0.7857, 0.725, 0.7679, 0.7726, 0.7786, 0.719, 0.7071, 0.6952, 0.6833, 0.6905, 0.7429, 0.7369, 0.6714, 0.6048, 0.6, 0.5881, 0.5345, 0.4214, 0.3988, 0.3202, 0.3155,…	cellular organisms,Eukaryota,Alveolata,Dinophyceae,Suessiales,Symbiodiniaceae,Symbiodinium,unclassified Symbiodinium,all Symbiodinium sp. clades
AulMyo30C_fl	0.737	EAEEEERRQREEEERRQREEEERRQREEEERQAL	34	916..949	[0.2679, 0.2917, 0.4167, 0.4405, 0.5298, 0.5774, 0.619, 0.6071, 0.619, 0.6905, 0.7774, 0.7345, 0.7298, 0.7357, 0.7417, 0.7405, 0.725, 0.7726, 0.7774, 0.7345, 0.7298, 0.7357, 0.6869, 0.6381, 0.5929, 0.6405, 0.6071, 0.5524, 0.4988, 0.4333, 0.3619, 0.3619, 0.2798, 0.2738]	cellular organisms,Eukaryota,Stramenopiles,Labyrinthulomycetes,Thraustochytriaceae,Aurantiochytrium,Aurantiochytrium limacinum
AmMyo6_fl	0.732	IEKQKKEEEERRKREEEENRRKKHEIEIRRKIEEEQKRKQEEEDKK	46	931..976	[0.3262, 0.3929, 0.4155, 0.5476, 0.5774, 0.594, 0.6881, 0.7702, 0.8202, 0.8202, 0.75, 0.8512, 0.9167, 0.7964, 0.7024, 0.7071, 0.6786, 0.5774, 0.5179, 0.5655, 0.481, 0.5119, 0.3798, 0.4512, 0.469, 0.4262, 0.375, 0.4583, 0.5833, 0.606, 0.5833, 0.5881, 0.6429, 0.6655, 0.6774, 0.6548, 0.7917, 0.7429, 0.619, 0.5536, 0.5595, 0.5238, 0.494, 0.3857, 0.3917, 0.3131]	cellular organisms,Eukaryota,Opisthokonta,Metazoa,Eumetazoa,Bilateria,Protostomia,Ecdysozoa,Panarthropoda,Arthropoda,Mandibulata,Pancrustacea,Hexapoda,Insecta,Dicondylia,Pterygota,Neoptera,Endopterygota,Hymenoptera,Apocrita,Aculeata,Apoidea,Apidae,Apinae,Apini,Apis
ApfMyo6_fl	0.732	IEKQKKEEEERKKREEEENRRKKHEIEIRRKIEEEQKRKQEEEDK	45	931..975	[0.3262, 0.3929, 0.4155, 0.5476, 0.5774, 0.594, 0.6881, 0.7702, 0.8202, 0.8202, 0.75, 0.8512, 0.9167, 0.7964, 0.7024, 0.7071, 0.6786, 0.5774, 0.5179, 0.5655, 0.481, 0.5119, 0.3798, 0.4512, 0.469, 0.4262, 0.375, 0.4583, 0.5833, 0.606, 0.5833, 0.5881, 0.6429, 0.6655, 0.6774, 0.6548, 0.7202, 0.6595, 0.5893, 0.5179, 0.5179, 0.494, 0.4167, 0.2976, 0.2857]	cellular organisms,Eukaryota,Opisthokonta,Metazoa,Eumetazoa,Bilateria,Protostomia,Ecdysozoa,Panarthropoda,Arthropoda,Mandibulata,Pancrustacea,Hexapoda,Insecta,Dicondylia,Pterygota,Neoptera,Endopterygota,Hymenoptera,Apocrita,Aculeata,Apoidea,Apidae,Apinae,Apini,Apis
EcsMyo_C_fl	0.729	KVEKEERERRAREEEERRRREEEERRLAAAKKAEDERIKKEEEERKKA	48	860..907	[0.2798, 0.2798, 0.3512, 0.375, 0.4643, 0.4643, 0.506, 0.506, 0.5524, 0.5583, 0.6476, 0.6952, 0.7179, 0.7714, 0.7667, 0.8321, 0.844, 0.831, 0.7429, 0.7429, 0.7083, 0.6905, 0.6607, 0.5524, 0.4702, 0.4214, 0.3631, 0.2976, 0.2738, 0.2726, 0.3202, 0.3262, 0.3202, 0.4286, 0.4583, 0.5238, 0.5583, 0.6286, 0.6405, 0.5988, 0.5595, 0.5476, 0.5417, 0.5357, 0.469, 0.4036, 0.4155, 0.2964]	cellular organisms,Eukaryota,Stramenopiles,PX clade,Phaeophyceae,Ectocarpales,Ectocarpaceae,Ectocarpus
ApcMyo36B_fl	0.726	REEKRRKEEEERLKREEEEKRRKKEELEKKKREKEK	36	775..810	[0.356, 0.4571, 0.5, 0.5179, 0.5417, 0.6, 0.606, 0.5821, 0.7071, 0.7917, 0.7429, 0.6952, 0.7536, 0.7917, 0.6714, 0.6488, 0.75, 0.75, 0.7071, 0.6845, 0.7381, 0.7381, 0.7024, 0.6488, 0.6429, 0.5869, 0.5583, 0.5345, 0.5345, 0.5631, 0.4738, 0.4083, 0.3536, 0.2869, 0.2524, 0.2524]	cellular organisms,Eukaryota,Opisthokonta,Metazoa,Eumetazoa,Bilateria,Protostomia,Lophotrochozoa,Mollusca,Gastropoda,Heterobranchia,Euthyneura,Euopisthobranchia,Aplysiomorpha,Aplysioidea,Aplysiidae,Aplysia
XlMyo6A_fl	0.726	KEEEEAERLRKIQEEMERERKRHEAKEELRRKEENERRLKAEIEAKRKQEEEERKKREEEEKQI	64	917..980	[0.2548, 0.3083, 0.3083, 0.2964, 0.325, 0.4143, 0.3786, 0.3488, 0.331, 0.2976, 0.2917, 0.3274, 0.3036, 0.3036, 0.3202, 0.2643, 0.2702, 0.306, 0.2393, 0.2, 0.2119, 0.2893, 0.3071, 0.2893, 0.3667, 0.369, 0.4405, 0.4464, 0.5119, 0.4881, 0.506, 0.4405, 0.4702, 0.4464, 0.5179, 0.4571, 0.4452, 0.4452, 0.4405, 0.3988, 0.3988, 0.4524, 0.4524, 0.4762, 0.4762, 0.5952, 0.6071, 0.6607, 0.6607, 0.7262, 0.7738…	cellular organisms,Eukaryota,Opisthokonta,Metazoa,Eumetazoa,Bilateria,Deuterostomia,Chordata,Craniata,Vertebrata,Gnathostomata,Teleostomi,Euteleostomi,Sarcopterygii,Dipnotetrapodomorpha,Tetrapoda,Amphibia,Batrachia,Anura,Pipoidea,Pipidae,Xenopodinae,Xenopus,Xenopus
SypMyo10_fl	0.726	EKRIEEERKREEERRREEERMREMERLEQERKIQELEELRRKAEEEARLRREEEVERLRKEEEQRQAVLAKAREIEEARRLEEEAKRKAEEEARRKEEEKRLREEEEARQKAEEEERLRKEAE	123	809..931	[0.369, 0.3917, 0.45, 0.5583, 0.5833, 0.619, 0.7131, 0.7357, 0.7548, 0.844, 0.8083, 0.7798, 0.8512, 0.7798, 0.7202, 0.6905, 0.6238, 0.5952, 0.5655, 0.4881, 0.4345, 0.381, 0.3024, 0.256, 0.2976, 0.3083, 0.3071, 0.2464, 0.2214, 0.2333, 0.1988, 0.2179, 0.2714, 0.2655, 0.2286, 0.3536, 0.3917, 0.4036, 0.4643, 0.494, 0.5, 0.5238, 0.5286, 0.5286, 0.6298, 0.5536, 0.4286, 0.4512, 0.475, 0.4214, 0.3857, 0.…	cellular organisms,Eukaryota,Opisthokonta,Metazoa,Eumetazoa,Cnidaria,Anthozoa,Hexacorallia,Scleractinia,Astrocoeniina,Pocilloporidae,Stylophora
OraMyo10_fl	0.724	LEEKRKQEEEKRRKEEEERERERKRQEAELLAQQAEEARKQQELEALEKVQKEAELKRELEKQKEN	66	812..877	[0.3214, 0.3214, 0.4202, 0.5048, 0.6012, 0.6488, 0.6548, 0.7131, 0.8024, 0.8738, 0.8024, 0.8083, 0.8024, 0.731, 0.7262, 0.7143, 0.6548, 0.606, 0.55, 0.5131, 0.4786, 0.3583, 0.319, 0.3607, 0.3429, 0.325, 0.319, 0.294, 0.2607, 0.2726, 0.2798, 0.2857, 0.2738, 0.225, 0.2667, 0.2786, 0.2845, 0.2726, 0.2607, 0.2786, 0.2786, 0.2429, 0.2607, 0.3202, 0.2798, 0.2321, 0.2429, 0.2429, 0.2369, 0.2738, 0.244, …	cellular organisms,Eukaryota,Opisthokonta,Metazoa,Eumetazoa,Bilateria,Deuterostomia,Chordata,Craniata,Vertebrata,Gnathostomata,Teleostomi,Euteleostomi,Sarcopterygii,Dipnotetrapodomorpha,Tetrapoda,Amniota,Mammalia,Prototheria,Monotremata,Ornithorhynchidae,Ornithorhynchus
BrMyo10C_fl	0.724	RDEKKKREEEERKKKEEQEKKTEGD	25	818..842	[0.3571, 0.3869, 0.4583, 0.5762, 0.6702, 0.7548, 0.7786, 0.7369, 0.7905, 0.8571, 0.8631, 0.8679, 0.8012, 0.7071, 0.6238, 0.5655, 0.5417, 0.5179, 0.4167, 0.3571, 0.2905, 0.1964, 0.2202, 0.2857, 0.2619]	cellular organisms,Eukaryota,Opisthokonta,Metazoa,Eumetazoa,Bilateria,Deuterostomia,Chordata,Craniata,Vertebrata,Gnathostomata,Teleostomi,Euteleostomi,Actinopterygii,Actinopteri,Neopterygii,Teleostei,Osteoglossocephalai,Clupeocephala,Otomorpha,Ostariophysi,Otophysa,Cypriniphysae,Cypriniformes,Cyprinoidea,Cyprinidae,Danio
MmMyo10_fl	0.724	KRELEEKKRREEEKKREEEERERERAQREADLLRAHQEAETRRQQELE	48	815..862	[0.3036, 0.3869, 0.4524, 0.5238, 0.5238, 0.6012, 0.6905, 0.7321, 0.7738, 0.875, 0.8321, 0.7845, 0.8024, 0.7536, 0.7202, 0.6714, 0.6488, 0.6131, 0.631, 0.5869, 0.4786, 0.431, 0.4012, 0.3167, 0.2774, 0.3024, 0.2952, 0.2714, 0.2774, 0.231, 0.2321, 0.2381, 0.2738, 0.2619, 0.3321, 0.3262, 0.3071, 0.356, 0.356, 0.3512, 0.3512, 0.3393, 0.3512, 0.3512, 0.2738, 0.2619, 0.2619, 0.25]	cellular organisms,Eukaryota,Opisthokonta,Metazoa,Eumetazoa,Bilateria,Deuterostomia,Chordata,Craniata,Vertebrata,Gnathostomata,Teleostomi,Euteleostomi,Sarcopterygii,Dipnotetrapodomorpha,Tetrapoda,Amniota,Mammalia,Theria,Eutheria,Boreoeutheria,Euarchontoglires,Glires,Rodentia,Sciurognathi,Muroidea,Muridae,Murinae,Mus,Mus
BrMyo10B_fl	0.721	LEEKQRREEEERIRREEEERRRQEELRRLQEEKQRQEEERRKEEERLRLLEEEKKRREEEQETLRLQQEEEELKRRQEELKS	82	813..894	[0.2786, 0.356, 0.4274, 0.4452, 0.5238, 0.594, 0.5464, 0.5226, 0.6476, 0.7321, 0.725, 0.6774, 0.731, 0.7369, 0.6881, 0.7262, 0.7131, 0.6905, 0.7917, 0.7726, 0.6893, 0.7131, 0.7083, 0.5833, 0.5167, 0.5107, 0.494, 0.4524, 0.4524, 0.4619, 0.456, 0.5452, 0.5452, 0.5452, 0.6345, 0.6786, 0.6071, 0.6345, 0.7012, 0.6405, 0.5798, 0.5393, 0.5929, 0.5464, 0.5345, 0.4821, 0.494, 0.5179, 0.4214, 0.5, 0.5714, …	cellular organisms,Eukaryota,Opisthokonta,Metazoa,Eumetazoa,Bilateria,Deuterostomia,Chordata,Craniata,Vertebrata,Gnathostomata,Teleostomi,Euteleostomi,Actinopterygii,Actinopteri,Neopterygii,Teleostei,Osteoglossocephalai,Clupeocephala,Otomorpha,Ostariophysi,Otophysa,Cypriniphysae,Cypriniformes,Cyprinoidea,Cyprinidae,Danio
Chve_aMyo23_fl	0.72	AVRKEEEERRRREEAERKKREEKERLEREKAEEARKEAEAE	41	1092..1132	[0.2667, 0.3869, 0.4286, 0.5119, 0.6179, 0.6714, 0.7381, 0.7738, 0.731, 0.731, 0.8155, 0.7667, 0.7619, 0.7488, 0.7262, 0.7202, 0.6536, 0.6107, 0.631, 0.6429, 0.5655, 0.5274, 0.5107, 0.4988, 0.4643, 0.4524, 0.5, 0.469, 0.4095, 0.3774, 0.4095, 0.3917, 0.3798, 0.4286, 0.4405, 0.4167, 0.3512, 0.3512, 0.3155, 0.2976, 0.2619]	cellular organisms,Eukaryota,Alveolata,Chromerida,Chromera,Chromera velia
OraMyo6_fl	0.72	EAERLRRIQEEMEKERKRREEDEQRRRKEEEERRQKSEIEAKRKQEEEERKKREDDEKRMQAEVEEQLAKQREE	74	922..995	[0.2726, 0.3619, 0.35, 0.3381, 0.3155, 0.3095, 0.2917, 0.3274, 0.3036, 0.3274, 0.344, 0.3488, 0.4024, 0.4976, 0.4952, 0.4845, 0.5619, 0.5917, 0.5679, 0.6167, 0.7417, 0.7417, 0.7833, 0.7607, 0.7667, 0.7429, 0.7679, 0.6964, 0.756, 0.7321, 0.6833, 0.606, 0.6833, 0.6167, 0.6071, 0.494, 0.4405, 0.494, 0.4988, 0.4881, 0.4762, 0.6012, 0.619, 0.6488, 0.6488, 0.7024, 0.6726, 0.756, 0.75, 0.7679, 0.7488, 0…	cellular organisms,Eukaryota,Opisthokonta,Metazoa,Eumetazoa,Bilateria,Deuterostomia,Chordata,Craniata,Vertebrata,Gnathostomata,Teleostomi,Euteleostomi,Sarcopterygii,Dipnotetrapodomorpha,Tetrapoda,Amniota,Mammalia,Prototheria,Monotremata,Ornithorhynchidae,Ornithorhynchus
XlMyo10Bb_fl	0.718	EERKLREEEERKRKEEEDRRRLELEEQRKQEEERKRREEEERREQERLEAELREAQEE	58	812..869	[0.3262, 0.3929, 0.4464, 0.5476, 0.5774, 0.5821, 0.681, 0.8012, 0.7298, 0.7476, 0.8036, 0.819, 0.7369, 0.8083, 0.7369, 0.7417, 0.6952, 0.5869, 0.5357, 0.6012, 0.5417, 0.4333, 0.4881, 0.594, 0.5595, 0.4952, 0.5631, 0.5762, 0.5774, 0.631, 0.7131, 0.7905, 0.8619, 0.8143, 0.8024, 0.8024, 0.7536, 0.725, 0.731, 0.6964, 0.5821, 0.5702, 0.5345, 0.469, 0.4036, 0.3202, 0.2595, 0.2845, 0.231, 0.231, 0.219, …	cellular organisms,Eukaryota,Opisthokonta,Metazoa,Eumetazoa,Bilateria,Deuterostomia,Chordata,Craniata,Vertebrata,Gnathostomata,Teleostomi,Euteleostomi,Sarcopterygii,Dipnotetrapodomorpha,Tetrapoda,Amphibia,Batrachia,Anura,Pipoidea,Pipidae,Xenopodinae,Xenopus,Xenopus
MbMyo10_fl	0.718	EAKRIEEERRREEERRREEERRAELK	26	803..828	[0.2917, 0.3798, 0.3845, 0.4429, 0.5524, 0.5893, 0.6488, 0.7369, 0.7476, 0.7667, 0.844, 0.8083, 0.8036, 0.8274, 0.7488, 0.7202, 0.6667, 0.5893, 0.5345, 0.5048, 0.4571, 0.4571, 0.4095, 0.369, 0.2976, 0.2917]	cellular organisms,Eukaryota,Opisthokonta,Choanoflagellida,Codonosigidae,Monosiga,Monosiga brevicollis
MmMyo6_fl	0.717	EAERLRRIQEEMEKERKRREEDEERRRKEEEERRMKLEMEAKRKQEEEERKKREDDEKRIQ	61	922..982	[0.2726, 0.3619, 0.35, 0.3381, 0.3155, 0.3095, 0.2917, 0.3274, 0.3036, 0.3274, 0.344, 0.3488, 0.4024, 0.4976, 0.431, 0.4083, 0.4857, 0.5155, 0.5333, 0.5821, 0.7071, 0.7381, 0.8274, 0.7738, 0.7917, 0.7607, 0.7619, 0.6905, 0.7619, 0.7262, 0.7202, 0.606, 0.5893, 0.5226, 0.5179, 0.4524, 0.3988, 0.4524, 0.4571, 0.4583, 0.4583, 0.5833, 0.6012, 0.6548, 0.6548, 0.7024, 0.6726, 0.756, 0.75, 0.7679, 0.7488…	cellular organisms,Eukaryota,Opisthokonta,Metazoa,Eumetazoa,Bilateria,Deuterostomia,Chordata,Craniata,Vertebrata,Gnathostomata,Teleostomi,Euteleostomi,Sarcopterygii,Dipnotetrapodomorpha,Tetrapoda,Amniota,Mammalia,Theria,Eutheria,Boreoeutheria,Euarchontoglires,Glires,Rodentia,Sciurognathi,Muroidea,Muridae,Murinae,Mus,Mus
ProMyo10_fl	0.716	LEEERRIEEERRREEERRREEERLAEIARLEAEAKAAAEAEEREQQEAQRRLEEARQRQEEEAKRRQEEEAQRKADEDRRLAEARERAKVLEQEQRQREEEARRKAEEERLAAEEAERQRQMEEEAQRLEEQRMAEEARREEER	144	808..951	[0.3333, 0.3333, 0.3726, 0.4512, 0.4631, 0.5476, 0.6488, 0.6905, 0.7083, 0.7976, 0.7357, 0.7548, 0.844, 0.8083, 0.7798, 0.7857, 0.7024, 0.6429, 0.5833, 0.5107, 0.4869, 0.4571, 0.375, 0.3274, 0.2798, 0.2321, 0.2024, 0.1964, 0.1905, 0.2619, 0.2679, 0.231, 0.2488, 0.2607, 0.25, 0.2738, 0.2857, 0.3274, 0.3274, 0.256, 0.244, 0.3214, 0.3214, 0.256, 0.3214, 0.3333, 0.3274, 0.3381, 0.4405, 0.4405, 0.4405…	cellular organisms,Eukaryota,Opisthokonta,Choanoflagellida,Salpingoecidae,Salpingoeca
TicMyo6_fl	0.716	EMEREKKRKEEEERRLREEEENRKKKAEMEARRKKEEEERKRQEEADRRTAE	52	929..980	[0.2714, 0.3488, 0.4262, 0.5274, 0.5274, 0.5274, 0.5929, 0.6048, 0.6095, 0.681, 0.681, 0.6714, 0.6714, 0.6488, 0.7024, 0.7024, 0.625, 0.5417, 0.5524, 0.5238, 0.494, 0.4821, 0.4881, 0.3988, 0.4881, 0.3798, 0.4512, 0.5048, 0.4619, 0.4524, 0.5238, 0.6429, 0.6952, 0.7548, 0.7548, 0.7845, 0.7619, 0.7679, 0.7619, 0.844, 0.7893, 0.7012, 0.6583, 0.5774, 0.5107, 0.4762, 0.4524, 0.4286, 0.4048, 0.3262, 0.2…	cellular organisms,Eukaryota,Opisthokonta,Metazoa,Eumetazoa,Bilateria,Protostomia,Ecdysozoa,Panarthropoda,Arthropoda,Mandibulata,Pancrustacea,Hexapoda,Insecta,Dicondylia,Pterygota,Neoptera,Endopterygota,Coleoptera,Polyphaga,Cucujiformia,Tenebrionoidea,Tenebrionidae,Tenebrionidae incertae sedis,Tribolium
LhMyo6_fl	0.715	LEKNRKEEEERRKREEEENRRKKFEMEARRKIEEEQRRKQEEEDK	45	931..975	[0.2905, 0.3571, 0.3798, 0.5119, 0.5417, 0.5583, 0.6524, 0.7345, 0.7964, 0.7964, 0.7262, 0.8274, 0.9167, 0.7964, 0.7024, 0.7071, 0.6786, 0.5774, 0.506, 0.5595, 0.475, 0.4702, 0.3619, 0.4333, 0.4869, 0.444, 0.3929, 0.4762, 0.6012, 0.6238, 0.6012, 0.6012, 0.6726, 0.6893, 0.7012, 0.6786, 0.7202, 0.6595, 0.5833, 0.5119, 0.5119, 0.4881, 0.4048, 0.2917, 0.2798]	cellular organisms,Eukaryota,Opisthokonta,Metazoa,Eumetazoa,Bilateria,Protostomia,Ecdysozoa,Panarthropoda,Arthropoda,Mandibulata,Pancrustacea,Hexapoda,Insecta,Dicondylia,Pterygota,Neoptera,Endopterygota,Hymenoptera,Apocrita,Aculeata,Vespoidea,Formicidae,Dolichoderinae,Linepithema
TarMyo9B_fl	0.714	EKRRKEEEEKEARKRAEEEEKRRREEEEEARRQAEEEEERRRIEDEKARIKAEEEEAKRKAEREEIARMAEE	72	1092..1163	[0.3095, 0.3321, 0.3381, 0.3726, 0.3845, 0.4262, 0.4381, 0.5107, 0.6119, 0.6071, 0.5524, 0.5774, 0.625, 0.5774, 0.5952, 0.6488, 0.7202, 0.7679, 0.8571, 0.7321, 0.7262, 0.7738, 0.7786, 0.6833, 0.6833, 0.694, 0.7202, 0.619, 0.5107, 0.4869, 0.5119, 0.5119, 0.4643, 0.4821, 0.5476, 0.5286, 0.5536, 0.4881, 0.5, 0.494, 0.4702, 0.4464, 0.4464, 0.5238, 0.4571, 0.4524, 0.3798, 0.3321, 0.3429, 0.3786, 0.379…	cellular organisms,Eukaryota,Opisthokonta,Metazoa,Eumetazoa,Bilateria,Deuterostomia,Chordata,Craniata,Vertebrata,Gnathostomata,Teleostomi,Euteleostomi,Actinopterygii,Actinopteri,Neopterygii,Teleostei,Osteoglossocephalai,Clupeocephala,Euteleosteomorpha,Neoteleostei,Eurypterygia,Ctenosquamata,Acanthomorphata,Euacanthomorphacea,Percomorphaceae,Eupercaria,Tetraodontiformes,Tetraodontoidei,Tetradontoi…
ApcMyo36C_fl	0.714	KVKEEKRKKEEEERLKREEEEKRRKKEELEEKRKRQRE	38	801..838	[0.2726, 0.319, 0.4214, 0.475, 0.5179, 0.5405, 0.569, 0.6655, 0.6714, 0.5821, 0.7071, 0.7917, 0.7429, 0.6952, 0.7536, 0.7917, 0.6714, 0.6488, 0.75, 0.75, 0.7071, 0.6607, 0.6607, 0.6607, 0.625, 0.5464, 0.5226, 0.4381, 0.4202, 0.3607, 0.3607, 0.3369, 0.3, 0.2893, 0.2488, 0.2607, 0.2369, 0.2548]	cellular organisms,Eukaryota,Opisthokonta,Metazoa,Eumetazoa,Bilateria,Protostomia,Lophotrochozoa,Mollusca,Gastropoda,Heterobranchia,Euthyneura,Euopisthobranchia,Aplysiomorpha,Aplysioidea,Aplysiidae,Aplysia
TarMyo6A_fl	0.712	KKKEEEERERLRRIQEEMERERRRREEEEQRRRQEEEERRLKAEMEIKRKQEEEARKKREEEERKIQE	68	915..982	[0.2786, 0.2952, 0.3012, 0.3548, 0.3548, 0.331, 0.3595, 0.4488, 0.4369, 0.4024, 0.3488, 0.3155, 0.2917, 0.3155, 0.2917, 0.3155, 0.344, 0.3488, 0.4262, 0.5274, 0.525, 0.5143, 0.6512, 0.681, 0.6571, 0.706, 0.7833, 0.7833, 0.8071, 0.7845, 0.8381, 0.7667, 0.6607, 0.5893, 0.6548, 0.6071, 0.5893, 0.481, 0.5524, 0.4857, 0.4333, 0.3512, 0.3988, 0.4524, 0.4571, 0.4524, 0.4583, 0.5774, 0.5893, 0.6131, 0.61…	cellular organisms,Eukaryota,Opisthokonta,Metazoa,Eumetazoa,Bilateria,Deuterostomia,Chordata,Craniata,Vertebrata,Gnathostomata,Teleostomi,Euteleostomi,Actinopterygii,Actinopteri,Neopterygii,Teleostei,Osteoglossocephalai,Clupeocephala,Euteleosteomorpha,Neoteleostei,Eurypterygia,Ctenosquamata,Acanthomorphata,Euacanthomorphacea,Percomorphaceae,Eupercaria,Tetraodontiformes,Tetraodontoidei,Tetradontoi…
TnMyo6A_fl	0.712	KKKEEEERERRRIQEEMERERSRREEEEQRRRQEEEERRLKAEMEMKRKQEEEARKKREEEEKRIQE	67	909..975	[0.2786, 0.3619, 0.3679, 0.3976, 0.3976, 0.4143, 0.4917, 0.4798, 0.4917, 0.5119, 0.4143, 0.3202, 0.3143, 0.2964, 0.3143, 0.3012, 0.3012, 0.325, 0.4143, 0.4071, 0.4369, 0.569, 0.5988, 0.575, 0.6238, 0.706, 0.7726, 0.7964, 0.6952, 0.7488, 0.7667, 0.6607, 0.5893, 0.6548, 0.6071, 0.5893, 0.481, 0.5524, 0.4857, 0.4333, 0.3512, 0.3988, 0.4524, 0.4571, 0.4524, 0.4583, 0.5774, 0.5893, 0.6131, 0.6131, 0.6…	cellular organisms,Eukaryota,Opisthokonta,Metazoa,Eumetazoa,Bilateria,Deuterostomia,Chordata,Craniata,Vertebrata,Gnathostomata,Teleostomi,Euteleostomi,Actinopterygii,Actinopteri,Neopterygii,Teleostei,Osteoglossocephalai,Clupeocephala,Euteleosteomorpha,Neoteleostei,Eurypterygia,Ctenosquamata,Acanthomorphata,Euacanthomorphacea,Percomorphaceae,Eupercaria,Tetraodontiformes,Tetraodontoidei,Tetradontoi…
AchMyo5A_fl	0.709	AEAERQRLEEERLRREEEERLRRAEEERLRREEEERLRREEEERLRREEEERRRLEEEERLRREEEERRKKEKRKKKREELERKLKEEEDRRRAEAEKLREEMERIVREEEAKRLKDEEERRLHEAKEAERREERKRRKAEAKAEAERKAKEEEEARRRAEEEERKRQHEEALRLKEEKRARKLEEEERRRAEEEEERERQEAKKAKRRQRKELERQERERLAAEIQTMRDLERERVAREKEAQKQEVEKDEEKRRRREEKRLREEREQEVQRLERERSETERRRLEDELKEMKKKEKERVEREKERKRQESEREEEKRKRKEEERLRKEKDKEEKRKRLEKEEAEKKRIQDELKEMKRRDKERRRLEEERSKIMGTKEEEERRRRDDERRMEL	394	1006..1399	[0.2667, 0.3274, 0.3393, 0.3619, 0.3857, 0.4988, 0.45, 0.3952, 0.4905, 0.5202, 0.5524, 0.5631, 0.5381, 0.594, 0.5762, 0.4929, 0.6179, 0.6845, 0.6298, 0.5583, 0.5583, 0.6429, 0.5464, 0.4571, 0.5583, 0.625, 0.6298, 0.5583, 0.6238, 0.7024, 0.6107, 0.5214, 0.6345, 0.6964, 0.7012, 0.6298, 0.6298, 0.7143, 0.6655, 0.5762, 0.6345, 0.6964, 0.7012, 0.6536, 0.7071, 0.725, 0.6762, 0.7143, 0.7726, 0.75, 0.754…	cellular organisms,Eukaryota,Amoebozoa,Discosea,Longamoebia,Centramoebida,Acanthamoebidae,Acanthamoeba
TarMyo10B_fl	0.708	KQKRDEEEKRRREEEEQERRLEEERRRMEEERRQQEVEEKRKREEEEERQRLLREEMEKREEELRLMKEEEQKMAANTNEKSHSSEEESRQMEE	94	816..909	[0.2786, 0.4107, 0.5119, 0.5119, 0.6012, 0.7262, 0.7679, 0.6964, 0.7083, 0.7798, 0.8571, 0.7369, 0.6476, 0.7595, 0.7548, 0.6345, 0.5917, 0.6452, 0.6119, 0.5155, 0.5536, 0.6667, 0.6548, 0.7131, 0.6536, 0.6774, 0.7012, 0.6726, 0.6071, 0.631, 0.6655, 0.5714, 0.5643, 0.5345, 0.4381, 0.469, 0.594, 0.6369, 0.5714, 0.619, 0.6607, 0.6786, 0.6845, 0.6607, 0.5893, 0.6607, 0.5833, 0.4512, 0.4512, 0.4333, 0.…	cellular organisms,Eukaryota,Opisthokonta,Metazoa,Eumetazoa,Bilateria,Deuterostomia,Chordata,Craniata,Vertebrata,Gnathostomata,Teleostomi,Euteleostomi,Actinopterygii,Actinopteri,Neopterygii,Teleostei,Osteoglossocephalai,Clupeocephala,Euteleosteomorpha,Neoteleostei,Eurypterygia,Ctenosquamata,Acanthomorphata,Euacanthomorphacea,Percomorphaceae,Eupercaria,Tetraodontiformes,Tetraodontoidei,Tetradontoi…
Ol_aMyo10C_fl	0.708	RKLREEKKKKEEEQKKKEEEIKKTG	25	802..826	[0.256, 0.3036, 0.3452, 0.4226, 0.4286, 0.5119, 0.6012, 0.7262, 0.75, 0.7655, 0.7179, 0.7357, 0.7595, 0.8333, 0.8095, 0.731, 0.7083, 0.6476, 0.594, 0.5345, 0.4262, 0.3869, 0.3988, 0.3155, 0.256]	cellular organisms,Eukaryota,Opisthokonta,Metazoa,Eumetazoa,Bilateria,Deuterostomia,Chordata,Craniata,Vertebrata,Gnathostomata,Teleostomi,Euteleostomi,Actinopterygii,Actinopteri,Neopterygii,Teleostei,Osteoglossocephalai,Clupeocephala,Euteleosteomorpha,Neoteleostei,Eurypterygia,Ctenosquamata,Acanthomorphata,Euacanthomorphacea,Percomorphaceae,Ovalentaria,Atherinomorphae,Beloniformes,Adrianichthyoid…
PspMyo6_fl	0.708	ILRKQKEEEEKRRKEEEERERRMEEERALRRRIEEARQKEEEEWKKRKKEEERVEREEKEKEERQREEKER	71	827..897	[0.2917, 0.375, 0.4214, 0.4869, 0.5702, 0.5452, 0.6345, 0.7429, 0.6952, 0.7667, 0.7893, 0.7512, 0.7845, 0.7607, 0.6714, 0.7726, 0.7679, 0.6476, 0.5821, 0.5214, 0.5417, 0.4643, 0.3917, 0.356, 0.4048, 0.3798, 0.3095, 0.3155, 0.381, 0.4226, 0.3929, 0.4345, 0.4345, 0.475, 0.4512, 0.5226, 0.5881, 0.6845, 0.6131, 0.5286, 0.5357, 0.619, 0.5952, 0.5345, 0.5762, 0.4869, 0.5345, 0.4762, 0.4762, 0.4762, 0.4…	cellular organisms,Eukaryota,Opisthokonta,Metazoa,Eumetazoa,Bilateria,Protostomia,Ecdysozoa,Nematoda,Chromadorea,Diplogasterida,Neodiplogasteridae,Pristionchus
GaMyo6A_fl	0.708	KKRKEEEERERLQRIEEEMERERKRREEEEQRRKQDDDDRRLKAEMELKRKQEEEERKRREEEESKMQ	68	912..979	[0.2738, 0.3452, 0.3619, 0.3679, 0.4155, 0.4155, 0.3917, 0.4155, 0.5048, 0.4262, 0.3798, 0.2881, 0.2548, 0.231, 0.2548, 0.231, 0.2548, 0.2833, 0.294, 0.3714, 0.4726, 0.5131, 0.5024, 0.6393, 0.681, 0.6571, 0.6393, 0.6869, 0.6476, 0.6476, 0.6238, 0.6179, 0.5405, 0.4286, 0.3095, 0.375, 0.3274, 0.3571, 0.2964, 0.3202, 0.3202, 0.3452, 0.2976, 0.369, 0.4286, 0.4452, 0.4524, 0.4583, 0.5774, 0.5893, 0.64…	cellular organisms,Eukaryota,Opisthokonta,Metazoa,Eumetazoa,Bilateria,Deuterostomia,Chordata,Craniata,Vertebrata,Gnathostomata,Teleostomi,Euteleostomi,Actinopterygii,Actinopteri,Neopterygii,Teleostei,Osteoglossocephalai,Clupeocephala,Euteleosteomorpha,Neoteleostei,Eurypterygia,Ctenosquamata,Acanthomorphata,Euacanthomorphacea,Percomorphaceae,Eupercaria,Perciformes,Cottioidei,Gasterosteales,Gastero…
HsMyo6_fl	0.707	EAERLRRIQEEMEKERKRREEDEKRRRKEEEERRMKLEMEAKRKQEEEERKKREDDEKRIQ	61	922..982	[0.2726, 0.3619, 0.35, 0.3381, 0.3155, 0.3095, 0.2917, 0.3274, 0.3036, 0.3274, 0.344, 0.3488, 0.4024, 0.4976, 0.4976, 0.4929, 0.5702, 0.6, 0.5762, 0.625, 0.75, 0.75, 0.7917, 0.7738, 0.7845, 0.744, 0.7619, 0.6905, 0.7381, 0.6845, 0.631, 0.5119, 0.5893, 0.5226, 0.5179, 0.4524, 0.3988, 0.4524, 0.4571, 0.4583, 0.4583, 0.5833, 0.6012, 0.6548, 0.6548, 0.7024, 0.6726, 0.756, 0.75, 0.7679, 0.7488, 0.6667…	cellular organisms,Eukaryota,Opisthokonta,Metazoa,Eumetazoa,Bilateria,Deuterostomia,Chordata,Craniata,Vertebrata,Gnathostomata,Teleostomi,Euteleostomi,Sarcopterygii,Dipnotetrapodomorpha,Tetrapoda,Amniota,Mammalia,Theria,Eutheria,Boreoeutheria,Euarchontoglires,Primates,Haplorrhini,Simiiformes,Catarrhini,Hominoidea,Hominidae,Homininae,Homo
NolMyo6_fl	0.707	EAERLRRIQEEMEKERKRREEDEKRRRKEEEERRMKLEMEAKRKQEEEERKKREDEEKRIQ	61	922..982	[0.2726, 0.3619, 0.35, 0.3381, 0.3155, 0.3095, 0.2917, 0.3274, 0.3036, 0.3274, 0.344, 0.3488, 0.4024, 0.4976, 0.4976, 0.4929, 0.5702, 0.6, 0.5762, 0.625, 0.75, 0.75, 0.7917, 0.7738, 0.7845, 0.744, 0.7619, 0.6905, 0.7381, 0.6845, 0.631, 0.5119, 0.5893, 0.5226, 0.5179, 0.4524, 0.3988, 0.4524, 0.4571, 0.4583, 0.4583, 0.5833, 0.6012, 0.6548, 0.6548, 0.7024, 0.744, 0.8333, 0.7798, 0.7976, 0.7845, 0.70…	cellular organisms,Eukaryota,Opisthokonta,Metazoa,Eumetazoa,Bilateria,Deuterostomia,Chordata,Craniata,Vertebrata,Gnathostomata,Teleostomi,Euteleostomi,Sarcopterygii,Dipnotetrapodomorpha,Tetrapoda,Amniota,Mammalia,Theria,Eutheria,Boreoeutheria,Euarchontoglires,Primates,Haplorrhini,Simiiformes,Catarrhini,Hominoidea,Hylobatidae,Nomascus
PatMyo6_fl	0.707	EAERLRRIQEEMEKERKRREEDEKRRRKEEEERRMKLEMEAKRKQEEEERKKREDDEKRIQ	61	922..982	[0.2726, 0.3619, 0.35, 0.3381, 0.3155, 0.3095, 0.2917, 0.3274, 0.3036, 0.3274, 0.344, 0.3488, 0.4024, 0.4976, 0.4976, 0.4929, 0.5702, 0.6, 0.5762, 0.625, 0.75, 0.75, 0.7917, 0.7738, 0.7845, 0.744, 0.7619, 0.6905, 0.7381, 0.6845, 0.631, 0.5119, 0.5893, 0.5226, 0.5179, 0.4524, 0.3988, 0.4524, 0.4571, 0.4583, 0.4583, 0.5833, 0.6012, 0.6548, 0.6548, 0.7024, 0.6726, 0.756, 0.75, 0.7679, 0.7488, 0.6667…	cellular organisms,Eukaryota,Opisthokonta,Metazoa,Eumetazoa,Bilateria,Deuterostomia,Chordata,Craniata,Vertebrata,Gnathostomata,Teleostomi,Euteleostomi,Sarcopterygii,Dipnotetrapodomorpha,Tetrapoda,Amniota,Mammalia,Theria,Eutheria,Boreoeutheria,Euarchontoglires,Primates,Haplorrhini,Simiiformes,Catarrhini,Hominoidea,Hominidae,Homininae,Pan
CafMyo6_fl	0.707	EAERLKRIQEEMEKERKRREEDERRRRKEEEERRMKLEMEAKRKQEEEERKKREDDEKRIQAEVEEQLARQREE	74	922..995	[0.2726, 0.3619, 0.35, 0.3381, 0.3155, 0.3095, 0.2917, 0.3274, 0.3036, 0.3274, 0.344, 0.3488, 0.4024, 0.4976, 0.4976, 0.4929, 0.5702, 0.6, 0.5762, 0.625, 0.75, 0.75, 0.7917, 0.7738, 0.7845, 0.744, 0.7619, 0.6905, 0.7381, 0.6845, 0.631, 0.5119, 0.5893, 0.5226, 0.5179, 0.4524, 0.3988, 0.4524, 0.4571, 0.4583, 0.4583, 0.5833, 0.6012, 0.6548, 0.6548, 0.7024, 0.6726, 0.756, 0.75, 0.7679, 0.7488, 0.6667…	cellular organisms,Eukaryota,Opisthokonta,Metazoa,Eumetazoa,Bilateria,Deuterostomia,Chordata,Craniata,Vertebrata,Gnathostomata,Teleostomi,Euteleostomi,Sarcopterygii,Dipnotetrapodomorpha,Tetrapoda,Amniota,Mammalia,Theria,Eutheria,Boreoeutheria,Laurasiatheria,Carnivora,Caniformia,Canidae,Canis,Canis lupus
CajMyo6_fl	0.707	EAERLRRIQEEMEKERKRREEDEKRRRKEEEERRMKLEMEAKRKQEEEERKKREDDEKRIQ	61	922..982	[0.2726, 0.3619, 0.35, 0.3381, 0.3155, 0.3095, 0.2917, 0.3274, 0.3036, 0.3274, 0.344, 0.3488, 0.4024, 0.4976, 0.4976, 0.4929, 0.5702, 0.6, 0.5762, 0.625, 0.75, 0.75, 0.7917, 0.7738, 0.7845, 0.744, 0.7619, 0.6905, 0.7381, 0.6845, 0.631, 0.5119, 0.5893, 0.5226, 0.5179, 0.4524, 0.3988, 0.4524, 0.4571, 0.4583, 0.4583, 0.5833, 0.6012, 0.6548, 0.6548, 0.7024, 0.6726, 0.756, 0.75, 0.7679, 0.7488, 0.6667…	cellular organisms,Eukaryota,Opisthokonta,Metazoa,Eumetazoa,Bilateria,Deuterostomia,Chordata,Craniata,Vertebrata,Gnathostomata,Teleostomi,Euteleostomi,Sarcopterygii,Dipnotetrapodomorpha,Tetrapoda,Amniota,Mammalia,Theria,Eutheria,Boreoeutheria,Euarchontoglires,Primates,Haplorrhini,Simiiformes,Platyrrhini,Cebidae,Callitrichinae,Callithrix
PnaMyo6_fl	0.707	EAERLRRIQEEMEKERKRREEDEKRRRKEEEERRMKLEMEAKRKQEEEERKKREDDEKRIQ	61	922..982	[0.2726, 0.3619, 0.35, 0.3381, 0.3155, 0.3095, 0.2917, 0.3274, 0.3036, 0.3274, 0.344, 0.3488, 0.4024, 0.4976, 0.4976, 0.4929, 0.5702, 0.6, 0.5762, 0.625, 0.75, 0.75, 0.7917, 0.7738, 0.7845, 0.744, 0.7619, 0.6905, 0.7381, 0.6845, 0.631, 0.5119, 0.5893, 0.5226, 0.5179, 0.4524, 0.3988, 0.4524, 0.4571, 0.4583, 0.4583, 0.5833, 0.6012, 0.6548, 0.6548, 0.7024, 0.6726, 0.756, 0.75, 0.7679, 0.7488, 0.6667…	cellular organisms,Eukaryota,Opisthokonta,Metazoa,Eumetazoa,Bilateria,Deuterostomia,Chordata,Craniata,Vertebrata,Gnathostomata,Teleostomi,Euteleostomi,Sarcopterygii,Dipnotetrapodomorpha,Tetrapoda,Amniota,Mammalia,Theria,Eutheria,Boreoeutheria,Euarchontoglires,Primates,Haplorrhini,Simiiformes,Catarrhini,Hominoidea,Hominidae,Ponginae,Pongo
PahMyo6_fl	0.707	EAERLRRIQEEMEKERKRREEDEKRRRKEEEERRMKLEMEAKRKQEEEERKKREDDEKRIQ	61	921..981	[0.2726, 0.3619, 0.35, 0.3381, 0.3155, 0.3095, 0.2917, 0.3274, 0.3036, 0.3274, 0.344, 0.3488, 0.4024, 0.4976, 0.4976, 0.4929, 0.5702, 0.6, 0.5762, 0.625, 0.75, 0.75, 0.7917, 0.7738, 0.7845, 0.744, 0.7619, 0.6905, 0.7381, 0.6845, 0.631, 0.5119, 0.5893, 0.5226, 0.5179, 0.4524, 0.3988, 0.4524, 0.4571, 0.4583, 0.4583, 0.5833, 0.6012, 0.6548, 0.6548, 0.7024, 0.6726, 0.756, 0.75, 0.7679, 0.7488, 0.6667…	cellular organisms,Eukaryota,Opisthokonta,Metazoa,Eumetazoa,Bilateria,Deuterostomia,Chordata,Craniata,Vertebrata,Gnathostomata,Teleostomi,Euteleostomi,Sarcopterygii,Dipnotetrapodomorpha,Tetrapoda,Amniota,Mammalia,Theria,Eutheria,Boreoeutheria,Euarchontoglires,Primates,Haplorrhini,Simiiformes,Catarrhini,Cercopithecoidea,Cercopithecidae,Cercopithecinae,Papio
MamMyo6_fl	0.707	EAERLRRIQEEMEKERKRREEDEKRRRKEEEERRMKLEMEAKRKQEEEERKKREDDEKRIQ	61	922..982	[0.2726, 0.3619, 0.35, 0.3381, 0.3155, 0.3095, 0.2917, 0.3274, 0.3036, 0.3274, 0.344, 0.3488, 0.4024, 0.4976, 0.4976, 0.4929, 0.5702, 0.6, 0.5762, 0.625, 0.75, 0.75, 0.7917, 0.7738, 0.7845, 0.744, 0.7619, 0.6905, 0.7381, 0.6845, 0.631, 0.5119, 0.5893, 0.5226, 0.5179, 0.4524, 0.3988, 0.4524, 0.4571, 0.4583, 0.4583, 0.5833, 0.6012, 0.6548, 0.6548, 0.7024, 0.6726, 0.756, 0.75, 0.7679, 0.7488, 0.6667…	cellular organisms,Eukaryota,Opisthokonta,Metazoa,Eumetazoa,Bilateria,Deuterostomia,Chordata,Craniata,Vertebrata,Gnathostomata,Teleostomi,Euteleostomi,Sarcopterygii,Dipnotetrapodomorpha,Tetrapoda,Amniota,Mammalia,Theria,Eutheria,Boreoeutheria,Euarchontoglires,Primates,Haplorrhini,Simiiformes,Catarrhini,Cercopithecoidea,Cercopithecidae,Cercopithecinae,Macaca
GggMyo6_fl	0.707	EAERLRRIQEEMEKERKRREEDEKRRRKEEEERRMKLEMEAKRKQEEEERKKREDDEKRIQ	61	922..982	[0.2726, 0.3619, 0.35, 0.3381, 0.3155, 0.3095, 0.2917, 0.3274, 0.3036, 0.3274, 0.344, 0.3488, 0.4024, 0.4976, 0.4976, 0.4929, 0.5702, 0.6, 0.5762, 0.625, 0.75, 0.75, 0.7917, 0.7738, 0.7845, 0.744, 0.7619, 0.6905, 0.7381, 0.6845, 0.631, 0.5119, 0.5893, 0.5226, 0.5179, 0.4524, 0.3988, 0.4524, 0.4571, 0.4583, 0.4583, 0.5833, 0.6012, 0.6548, 0.6548, 0.7024, 0.6726, 0.756, 0.75, 0.7679, 0.7488, 0.6667…	cellular organisms,Eukaryota,Opisthokonta,Metazoa,Eumetazoa,Bilateria,Deuterostomia,Chordata,Craniata,Vertebrata,Gnathostomata,Teleostomi,Euteleostomi,Sarcopterygii,Dipnotetrapodomorpha,Tetrapoda,Amniota,Mammalia,Theria,Eutheria,Boreoeutheria,Euarchontoglires,Primates,Haplorrhini,Simiiformes,Catarrhini,Hominoidea,Hominidae,Homininae,Gorilla,Gorilla gorilla
MnlMyo6_fl	0.706	ERLRQEEAERQRKLEEERLAEERRIKKELEEKRLRELEEQRRREEEEKKKLEEERERLEKERLQREEEERQEALRKEQEE	80	860..939	[0.2679, 0.2738, 0.2976, 0.3274, 0.3214, 0.3274, 0.4048, 0.4762, 0.4643, 0.4571, 0.3917, 0.3976, 0.4107, 0.3929, 0.381, 0.3738, 0.4333, 0.3393, 0.3631, 0.3393, 0.2905, 0.2905, 0.3619, 0.3393, 0.3869, 0.4524, 0.4036, 0.4214, 0.3976, 0.4167, 0.3571, 0.3571, 0.4107, 0.5119, 0.5, 0.4619, 0.5583, 0.6429, 0.6131, 0.6357, 0.6464, 0.6464, 0.7298, 0.7202, 0.8333, 0.8333, 0.7667, 0.744, 0.75, 0.6845, 0.631…	cellular organisms,Eukaryota,Opisthokonta,Metazoa,Eumetazoa,Ctenophora,Cyclocoela,Lobata,Bolinopsidae,Mnemiopsis
SptMyo10_fl	0.704	KRELEEKRKREEEAKKKQEEEERERERMRREAELRAQQEEEARKQRELAALQKSRKEAELTRE	63	808..870	[0.3036, 0.3869, 0.4524, 0.5238, 0.5298, 0.5595, 0.6488, 0.7619, 0.7738, 0.7786, 0.731, 0.7488, 0.7726, 0.7238, 0.7262, 0.731, 0.7024, 0.6048, 0.594, 0.5643, 0.5476, 0.4988, 0.4929, 0.456, 0.4321, 0.3738, 0.3619, 0.4083, 0.3905, 0.3952, 0.3893, 0.3643, 0.3595, 0.4369, 0.4274, 0.3857, 0.3917, 0.3857, 0.4167, 0.3512, 0.3512, 0.3393, 0.3274, 0.3155, 0.3155, 0.2917, 0.2738, 0.225, 0.1786, 0.1429, 0.1…	cellular organisms,Eukaryota,Opisthokonta,Metazoa,Eumetazoa,Bilateria,Deuterostomia,Chordata,Craniata,Vertebrata,Gnathostomata,Teleostomi,Euteleostomi,Sarcopterygii,Dipnotetrapodomorpha,Tetrapoda,Amniota,Mammalia,Theria,Eutheria,Boreoeutheria,Euarchontoglires,Glires,Rodentia,Sciurognathi,Sciuridae,Xerinae,Marmotini,Ictidomys
EmhMyo_S_fl	0.704	KEEERRAEEERKRKEEEERKLAELKAAAEKDASKKAELE	39	844..882	[0.3274, 0.3631, 0.4095, 0.4762, 0.5179, 0.5536, 0.625, 0.7071, 0.7964, 0.85, 0.8024, 0.7964, 0.7964, 0.7536, 0.725, 0.7012, 0.6667, 0.5583, 0.4762, 0.4821, 0.4048, 0.3393, 0.3095, 0.2488, 0.2024, 0.1786, 0.1845, 0.1548, 0.1905, 0.2738, 0.2738, 0.2738, 0.2679, 0.256, 0.256, 0.256, 0.256, 0.2619, 0.2738]	cellular organisms,Eukaryota,Haptophyceae,Isochrysidales,Noelaerhabdaceae,Emiliania,Emiliania huxleyi
SebMyo10_fl	0.704	KEEKRKEEERLREEQRKREELLAKLREEKRREEERMRLEEERRRQEEERRRQEEEMIKEEQKRQEEEEKRRQEEAARELERKKAEEKLRELEEMTKRLEEEARVQREAEEVKRQQEEEQSKKELERARQIEYHRQLEKEEQERMAEEERLKKEIEELKRQEEQNRKNKEDEDR	173	753..925	[0.2679, 0.3095, 0.375, 0.3631, 0.4167, 0.4286, 0.4167, 0.494, 0.5833, 0.5952, 0.5595, 0.5952, 0.5107, 0.4702, 0.494, 0.4333, 0.3976, 0.3917, 0.3393, 0.3393, 0.3393, 0.3393, 0.2798, 0.3095, 0.3143, 0.35, 0.4036, 0.469, 0.4143, 0.45, 0.4619, 0.5226, 0.4762, 0.5655, 0.6071, 0.5595, 0.5702, 0.544, 0.6274, 0.6214, 0.6833, 0.7536, 0.7607, 0.7131, 0.7905, 0.7905, 0.8024, 0.7131, 0.7381, 0.6905, 0.619, …	cellular organisms,Eukaryota,Opisthokonta,Metazoa,Eumetazoa,Bilateria,Deuterostomia,Echinodermata,Eleutherozoa,Echinozoa,Holothuroidea,Dendrochirotacea,Dendrochirotida,Sclerodactylidae,Sclerodactyla
BfMyo6Alpha_fl	0.703	KKQREEERMRKIQEEMELERKRREEEEQKRKQEEEEKRLRLEMESQRKKEEEEQKRREEEERRLQKEIEEQLAKEAEE	78	919..996	[0.3214, 0.4107, 0.3631, 0.375, 0.3988, 0.4107, 0.3988, 0.4107, 0.4107, 0.3869, 0.3095, 0.3274, 0.2738, 0.2976, 0.2595, 0.2548, 0.3321, 0.4333, 0.4738, 0.4726, 0.6095, 0.6393, 0.6393, 0.706, 0.7833, 0.7833, 0.8071, 0.7845, 0.8381, 0.7667, 0.6607, 0.5833, 0.6429, 0.5952, 0.5774, 0.4571, 0.469, 0.4024, 0.3976, 0.3155, 0.3036, 0.3571, 0.4095, 0.4286, 0.369, 0.4881, 0.5417, 0.6429, 0.5881, 0.6345, 0.…	cellular organisms,Eukaryota,Opisthokonta,Metazoa,Eumetazoa,Bilateria,Deuterostomia,Chordata,Cephalochordata,Branchiostomidae,Branchiostoma
BfMyo6Beta_fl	0.703	KKKKQEEEERMRKIQEEMELERKRREEEEQKRKQEEEEKRLRLEMESQRKKEEEEQKRREEEERRLQKEIEEQLAKEAEE	80	917..996	[0.256, 0.3214, 0.4167, 0.4702, 0.4226, 0.4345, 0.4583, 0.4702, 0.4583, 0.4702, 0.4036, 0.3571, 0.2798, 0.2976, 0.2738, 0.2976, 0.2595, 0.2548, 0.3321, 0.4333, 0.4738, 0.4726, 0.6095, 0.6393, 0.6393, 0.706, 0.7833, 0.7833, 0.8071, 0.7845, 0.8381, 0.7667, 0.6607, 0.5833, 0.6429, 0.5952, 0.5774, 0.4571, 0.469, 0.4024, 0.3976, 0.3155, 0.3036, 0.3571, 0.4095, 0.4286, 0.369, 0.4881, 0.5417, 0.6429, 0.…	cellular organisms,Eukaryota,Opisthokonta,Metazoa,Eumetazoa,Bilateria,Deuterostomia,Chordata,Cephalochordata,Branchiostomidae,Branchiostoma
AcasMyo22C_fl	0.702	IKREEEERKRREEEERRIRKEEKRKRKEEERRIREEEERKRAEEERLDEEKRLKDIEERRARGEIVIDPKQEERKRQEEAKREEEERKQEERKIEERKLEERRKEEEEAREK	112	792..903	[0.3155, 0.4048, 0.4643, 0.5595, 0.6488, 0.7024, 0.7143, 0.7607, 0.8024, 0.869, 0.7917, 0.7738, 0.75, 0.6786, 0.5583, 0.6012, 0.6119, 0.5179, 0.469, 0.4429, 0.5036, 0.4417, 0.5345, 0.5643, 0.5881, 0.5833, 0.6345, 0.581, 0.6655, 0.6476, 0.6429, 0.7202, 0.6726, 0.6298, 0.6821, 0.7845, 0.7071, 0.7071, 0.6357, 0.6119, 0.6071, 0.6071, 0.5952, 0.5464, 0.5286, 0.4345, 0.3869, 0.3452, 0.3452, 0.3214, 0.3…	cellular organisms,Eukaryota,Amoebozoa,Discosea,Longamoebia,Centramoebida,Acanthamoebidae,Acanthamoeba
AcdiMyo22C_fl	0.702	IKREEEERKRREEEERRIRKEEKRKRKEEERRIREEEERKRAEEERLDEEKRLKDIEERRARGEIVIDPKQEERKRQEEAKREEEERKQEERKIEERKLEERRKEEEEAREK	112	792..903	[0.3155, 0.4048, 0.4643, 0.5595, 0.6488, 0.7024, 0.7143, 0.7607, 0.8024, 0.869, 0.7917, 0.7738, 0.75, 0.6786, 0.5583, 0.6012, 0.6119, 0.5179, 0.469, 0.4429, 0.5036, 0.4417, 0.5345, 0.5643, 0.5881, 0.5833, 0.6345, 0.581, 0.6655, 0.6476, 0.6429, 0.7202, 0.6726, 0.6298, 0.6821, 0.7845, 0.7071, 0.7071, 0.6357, 0.6119, 0.6071, 0.6071, 0.5952, 0.5464, 0.5286, 0.4345, 0.3869, 0.3452, 0.3452, 0.3214, 0.3…	cellular organisms,Eukaryota,Amoebozoa,Discosea,Longamoebia,Centramoebida,Acanthamoebidae,Acanthamoeba
AccuMyo5C_fl	0.701	KKKEEERLRREEEKRRREEDERRAEEC	27	948..974	[0.3452, 0.369, 0.375, 0.4226, 0.4345, 0.5476, 0.6131, 0.7381, 0.7548, 0.6857, 0.619, 0.6798, 0.7238, 0.7679, 0.7488, 0.6833, 0.7298, 0.7012, 0.6952, 0.6667, 0.5893, 0.5, 0.4821, 0.3988, 0.3452, 0.3214, 0.2667]	cellular organisms,Eukaryota,Amoebozoa,Discosea,Longamoebia,Centramoebida,Acanthamoebidae,Acanthamoeba
CrgMyo10_fl	0.699	KREQEERKRREEEKKREEEERYV	23	808..830	[0.3155, 0.3988, 0.4643, 0.5357, 0.5357, 0.6131, 0.7024, 0.744, 0.7738, 0.875, 0.8321, 0.7845, 0.8024, 0.6821, 0.631, 0.625, 0.5893, 0.5536, 0.5714, 0.475, 0.3619, 0.3143, 0.2845]	cellular organisms,Eukaryota,Opisthokonta,Metazoa,Eumetazoa,Bilateria,Deuterostomia,Chordata,Craniata,Vertebrata,Gnathostomata,Teleostomi,Euteleostomi,Sarcopterygii,Dipnotetrapodomorpha,Tetrapoda,Amniota,Mammalia,Theria,Eutheria,Boreoeutheria,Euarchontoglires,Glires,Rodentia,Sciurognathi,Muroidea,Cricetidae,Cricetinae,Cricetulus
AimMyo6_fl	0.698	EAERLRRIQEEMEKERKRREEDEQRRRKEEEERRMKLEMEAKRKQEEEERKKREDDEKRIQ	61	922..982	[0.2726, 0.3619, 0.35, 0.3381, 0.3155, 0.3095, 0.2917, 0.3274, 0.3036, 0.3274, 0.344, 0.3488, 0.4024, 0.4976, 0.4952, 0.4845, 0.5619, 0.5917, 0.5679, 0.6167, 0.7417, 0.7417, 0.7833, 0.7607, 0.7667, 0.731, 0.744, 0.6726, 0.7321, 0.6845, 0.631, 0.5119, 0.5893, 0.5226, 0.5179, 0.4524, 0.3988, 0.4524, 0.4571, 0.4583, 0.4583, 0.5833, 0.6012, 0.6548, 0.6548, 0.7024, 0.6726, 0.756, 0.75, 0.7679, 0.7488,…	cellular organisms,Eukaryota,Opisthokonta,Metazoa,Eumetazoa,Bilateria,Deuterostomia,Chordata,Craniata,Vertebrata,Gnathostomata,Teleostomi,Euteleostomi,Sarcopterygii,Dipnotetrapodomorpha,Tetrapoda,Amniota,Mammalia,Theria,Eutheria,Boreoeutheria,Laurasiatheria,Carnivora,Caniformia,Ursidae,Ailuropoda
OcMyo6_fl	0.698	EAERLRRIQEEMEKERKRREEDEQRRRKEEEERRMKLEMEAKRKQEEEERKKREDDEKRIQAEVEEQLARQREE	74	922..995	[0.2726, 0.3619, 0.35, 0.3381, 0.3155, 0.3095, 0.2917, 0.3274, 0.3036, 0.3274, 0.344, 0.3488, 0.4024, 0.4976, 0.4952, 0.4845, 0.5619, 0.5917, 0.5679, 0.6167, 0.7417, 0.7417, 0.7833, 0.7607, 0.7667, 0.731, 0.744, 0.6726, 0.7321, 0.6845, 0.631, 0.5119, 0.5893, 0.5226, 0.5179, 0.4524, 0.3988, 0.4524, 0.4571, 0.4583, 0.4583, 0.5833, 0.6012, 0.6548, 0.6548, 0.7024, 0.6726, 0.756, 0.75, 0.7679, 0.7488,…	cellular organisms,Eukaryota,Opisthokonta,Metazoa,Eumetazoa,Bilateria,Deuterostomia,Chordata,Craniata,Vertebrata,Gnathostomata,Teleostomi,Euteleostomi,Sarcopterygii,Dipnotetrapodomorpha,Tetrapoda,Amniota,Mammalia,Theria,Eutheria,Boreoeutheria,Euarchontoglires,Glires,Lagomorpha,Leporidae,Oryctolagus
CrgMyo6_fl	0.698	EAERLRRIQEEMEKERKRREEDEQRRRKEEEERRMKLEMEAKRKQEEEERKKREDDEKRIQ	61	922..982	[0.2726, 0.3619, 0.35, 0.3381, 0.3155, 0.3095, 0.2917, 0.3274, 0.3036, 0.3274, 0.344, 0.3488, 0.4024, 0.4976, 0.4952, 0.4845, 0.5619, 0.5917, 0.5679, 0.6167, 0.7417, 0.7417, 0.7833, 0.7607, 0.7667, 0.731, 0.744, 0.6726, 0.7321, 0.6845, 0.631, 0.5119, 0.5893, 0.5226, 0.5179, 0.4524, 0.3988, 0.4524, 0.4571, 0.4583, 0.4583, 0.5833, 0.6012, 0.6548, 0.6548, 0.7024, 0.6726, 0.756, 0.75, 0.7679, 0.7488,…	cellular organisms,Eukaryota,Opisthokonta,Metazoa,Eumetazoa,Bilateria,Deuterostomia,Chordata,Craniata,Vertebrata,Gnathostomata,Teleostomi,Euteleostomi,Sarcopterygii,Dipnotetrapodomorpha,Tetrapoda,Amniota,Mammalia,Theria,Eutheria,Boreoeutheria,Euarchontoglires,Glires,Rodentia,Sciurognathi,Muroidea,Cricetidae,Cricetinae,Cricetulus
RnMyo6_fl	0.698	EAERLRRIQEEMEKERKRREEDEQRRRKEEEERRMKLEMEVKRKQEEEERKKREDDEKRIQ	61	922..982	[0.2726, 0.3619, 0.35, 0.3381, 0.3155, 0.3095, 0.2917, 0.3274, 0.3036, 0.3274, 0.344, 0.3488, 0.4024, 0.4976, 0.4952, 0.4845, 0.5619, 0.5917, 0.5679, 0.6167, 0.7417, 0.7417, 0.7833, 0.7607, 0.7667, 0.731, 0.744, 0.6726, 0.7321, 0.6845, 0.631, 0.494, 0.5655, 0.4988, 0.494, 0.4167, 0.3631, 0.4167, 0.4214, 0.4226, 0.4226, 0.5476, 0.5655, 0.619, 0.619, 0.6845, 0.6607, 0.744, 0.7381, 0.7679, 0.7488, 0…	cellular organisms,Eukaryota,Opisthokonta,Metazoa,Eumetazoa,Bilateria,Deuterostomia,Chordata,Craniata,Vertebrata,Gnathostomata,Teleostomi,Euteleostomi,Sarcopterygii,Dipnotetrapodomorpha,Tetrapoda,Amniota,Mammalia,Theria,Eutheria,Boreoeutheria,Euarchontoglires,Glires,Rodentia,Sciurognathi,Muroidea,Muridae,Murinae,Rattus
SptMyo6_fl	0.698	AERLRRIQEEMEKERKRREEDEQRRRKEEEERRMKLEMEAKRKQEEEERKKREDDEKRIQAEVEEQLARQREE	73	923..995	[0.3321, 0.3202, 0.3321, 0.3274, 0.3214, 0.3036, 0.3274, 0.3036, 0.3274, 0.344, 0.3488, 0.4024, 0.4976, 0.4952, 0.4845, 0.5619, 0.5917, 0.5679, 0.6167, 0.7417, 0.7417, 0.7833, 0.7607, 0.7667, 0.731, 0.744, 0.6726, 0.7321, 0.6845, 0.631, 0.5119, 0.5893, 0.5226, 0.5179, 0.4524, 0.3988, 0.4524, 0.4571, 0.4583, 0.4583, 0.5833, 0.6012, 0.6548, 0.6548, 0.7024, 0.6726, 0.756, 0.75, 0.7679, 0.7488, 0.666…	cellular organisms,Eukaryota,Opisthokonta,Metazoa,Eumetazoa,Bilateria,Deuterostomia,Chordata,Craniata,Vertebrata,Gnathostomata,Teleostomi,Euteleostomi,Sarcopterygii,Dipnotetrapodomorpha,Tetrapoda,Amniota,Mammalia,Theria,Eutheria,Boreoeutheria,Euarchontoglires,Glires,Rodentia,Sciurognathi,Sciuridae,Xerinae,Marmotini,Ictidomys
MpfMyo6_fl	0.698	EAERLRRIQEEMEKERKRREEDEQRRRKEEEERRMKLEMEAKRKQEEEERKKREDDEKRIQAEVEEQLARQREE	74	922..995	[0.2726, 0.3619, 0.35, 0.3381, 0.3155, 0.3095, 0.2917, 0.3274, 0.3036, 0.3274, 0.344, 0.3488, 0.4024, 0.4976, 0.4952, 0.4845, 0.5619, 0.5917, 0.5679, 0.6167, 0.7417, 0.7417, 0.7833, 0.7607, 0.7667, 0.731, 0.744, 0.6726, 0.7321, 0.6845, 0.631, 0.5119, 0.5893, 0.5226, 0.5179, 0.4524, 0.3988, 0.4524, 0.4571, 0.4583, 0.4583, 0.5833, 0.6012, 0.6548, 0.6548, 0.7024, 0.6726, 0.756, 0.75, 0.7679, 0.7488,…	cellular organisms,Eukaryota,Opisthokonta,Metazoa,Eumetazoa,Bilateria,Deuterostomia,Chordata,Craniata,Vertebrata,Gnathostomata,Teleostomi,Euteleostomi,Sarcopterygii,Dipnotetrapodomorpha,Tetrapoda,Amniota,Mammalia,Theria,Eutheria,Boreoeutheria,Laurasiatheria,Carnivora,Caniformia,Mustelidae,Mustelinae,Mustela,Mustela putorius
MylMyo6_fl	0.698	EAERLRRIQEEMEKERKRREEDEQRRRKEEEERRMKLEMEAKRKQEEEERKKREDDEKRIQAEVEEQLARQREE	74	922..995	[0.2726, 0.3619, 0.35, 0.3381, 0.3155, 0.3095, 0.2917, 0.3274, 0.3036, 0.3274, 0.344, 0.3488, 0.4024, 0.4976, 0.4952, 0.4845, 0.5619, 0.5917, 0.5679, 0.6167, 0.7417, 0.7417, 0.7833, 0.7607, 0.7667, 0.731, 0.744, 0.6726, 0.7321, 0.6845, 0.631, 0.5119, 0.5893, 0.5226, 0.5179, 0.4524, 0.3988, 0.4524, 0.4571, 0.4583, 0.4583, 0.5833, 0.6012, 0.6548, 0.6548, 0.7024, 0.6726, 0.756, 0.75, 0.7679, 0.7488,…	cellular organisms,Eukaryota,Opisthokonta,Metazoa,Eumetazoa,Bilateria,Deuterostomia,Chordata,Craniata,Vertebrata,Gnathostomata,Teleostomi,Euteleostomi,Sarcopterygii,Dipnotetrapodomorpha,Tetrapoda,Amniota,Mammalia,Theria,Eutheria,Boreoeutheria,Laurasiatheria,Chiroptera,Microchiroptera,Vespertilionidae,Myotis
LaMyo6_fl	0.698	EAERLRRIQEEMEKERKRREEDEQRRRKEEEERRMKLEMEAKRKQEEEERKKREDDEKRIQ	61	920..980	[0.2726, 0.3619, 0.35, 0.3381, 0.3155, 0.3095, 0.2917, 0.3274, 0.3036, 0.3274, 0.344, 0.3488, 0.4024, 0.4976, 0.4952, 0.4845, 0.5619, 0.5917, 0.5679, 0.6167, 0.7417, 0.7417, 0.7833, 0.7607, 0.7667, 0.731, 0.744, 0.6726, 0.7321, 0.6845, 0.631, 0.5119, 0.5893, 0.5226, 0.5179, 0.4524, 0.3988, 0.4524, 0.4571, 0.4583, 0.4583, 0.5833, 0.6012, 0.6548, 0.6548, 0.7024, 0.6726, 0.756, 0.75, 0.7679, 0.7488,…	cellular organisms,Eukaryota,Opisthokonta,Metazoa,Eumetazoa,Bilateria,Deuterostomia,Chordata,Craniata,Vertebrata,Gnathostomata,Teleostomi,Euteleostomi,Sarcopterygii,Dipnotetrapodomorpha,Tetrapoda,Amniota,Mammalia,Theria,Eutheria,Afrotheria,Proboscidea,Elephantidae,Loxodonta
BtMyo6_fl	0.698	EAERLRRIQEEMEKERKRREEDEQRRRKEEEERRMKLEMEAKRKQEEEERKKREDDEKRIQ	61	922..982	[0.2726, 0.3619, 0.35, 0.3381, 0.3155, 0.3095, 0.2917, 0.3274, 0.3036, 0.3274, 0.344, 0.3488, 0.4024, 0.4976, 0.4952, 0.4845, 0.5619, 0.5917, 0.5679, 0.6167, 0.7417, 0.7417, 0.7833, 0.7607, 0.7667, 0.731, 0.744, 0.6726, 0.7321, 0.6845, 0.631, 0.5119, 0.5893, 0.5226, 0.5179, 0.4524, 0.3988, 0.4524, 0.4571, 0.4583, 0.4583, 0.5833, 0.6012, 0.6548, 0.6548, 0.7024, 0.6726, 0.756, 0.75, 0.7679, 0.7488,…	cellular organisms,Eukaryota,Opisthokonta,Metazoa,Eumetazoa,Bilateria,Deuterostomia,Chordata,Craniata,Vertebrata,Gnathostomata,Teleostomi,Euteleostomi,Sarcopterygii,Dipnotetrapodomorpha,Tetrapoda,Amniota,Mammalia,Theria,Eutheria,Boreoeutheria,Laurasiatheria,Cetartiodactyla,Ruminantia,Pecora,Bovidae,Bovinae,Bos
SsMyo6_fl	0.698	EAERLRRIQEEMEKERKRREEDEQRRRKEEEERRMKLEMEAKRKQEEEERKKREDDEKRIQ	61	922..982	[0.2726, 0.3619, 0.35, 0.3381, 0.3155, 0.3095, 0.2917, 0.3274, 0.3036, 0.3274, 0.344, 0.3488, 0.4024, 0.4976, 0.4952, 0.4845, 0.5619, 0.5917, 0.5679, 0.6167, 0.7417, 0.7417, 0.7833, 0.7607, 0.7667, 0.731, 0.744, 0.6726, 0.7321, 0.6845, 0.631, 0.5119, 0.5893, 0.5226, 0.5179, 0.4524, 0.3988, 0.4524, 0.4571, 0.4583, 0.4583, 0.5833, 0.6012, 0.6548, 0.6548, 0.7024, 0.6726, 0.756, 0.75, 0.7679, 0.7488,…	cellular organisms,Eukaryota,Opisthokonta,Metazoa,Eumetazoa,Bilateria,Deuterostomia,Chordata,Craniata,Vertebrata,Gnathostomata,Teleostomi,Euteleostomi,Sarcopterygii,Dipnotetrapodomorpha,Tetrapoda,Amniota,Mammalia,Theria,Eutheria,Boreoeutheria,Laurasiatheria,Cetartiodactyla,Suina,Suidae,Sus,Sus scrofa
EqcMyo6_fl	0.698	EAERLRRIQEEMEKERKRREEDEQRRRKEEEERRMKLEMEAKRKQEEEERKKREDDEKRIQ	61	922..982	[0.2726, 0.3619, 0.35, 0.3381, 0.3155, 0.3095, 0.2917, 0.3274, 0.3036, 0.3274, 0.344, 0.3488, 0.4024, 0.4976, 0.4952, 0.4845, 0.5619, 0.5917, 0.5679, 0.6167, 0.7417, 0.7417, 0.7833, 0.7607, 0.7667, 0.731, 0.744, 0.6726, 0.7321, 0.6845, 0.631, 0.5119, 0.5893, 0.5226, 0.5179, 0.4524, 0.3988, 0.4524, 0.4571, 0.4583, 0.4583, 0.5833, 0.6012, 0.6548, 0.6548, 0.7024, 0.6726, 0.756, 0.75, 0.7679, 0.7488,…	cellular organisms,Eukaryota,Opisthokonta,Metazoa,Eumetazoa,Bilateria,Deuterostomia,Chordata,Craniata,Vertebrata,Gnathostomata,Teleostomi,Euteleostomi,Sarcopterygii,Dipnotetrapodomorpha,Tetrapoda,Amniota,Mammalia,Theria,Eutheria,Boreoeutheria,Laurasiatheria,Perissodactyla,Equidae,Equus,Equus
AndMyo6_fl	0.695	EAEQRRKEEEERRQREEEETRKKKAEMEARRKEEELRRIRQEDEDR	46	928..973	[0.3143, 0.4155, 0.444, 0.5274, 0.6464, 0.6155, 0.6643, 0.7417, 0.7655, 0.7667, 0.7548, 0.7369, 0.8024, 0.7976, 0.6726, 0.5893, 0.6, 0.5714, 0.5298, 0.506, 0.5119, 0.4226, 0.4881, 0.3798, 0.469, 0.5226, 0.456, 0.4333, 0.5274, 0.575, 0.4952, 0.4726, 0.4679, 0.456, 0.4143, 0.4262, 0.4512, 0.5048, 0.4393, 0.3738, 0.3262, 0.3083, 0.2786, 0.2726, 0.2905, 0.3024]	cellular organisms,Eukaryota,Opisthokonta,Metazoa,Eumetazoa,Bilateria,Protostomia,Ecdysozoa,Panarthropoda,Arthropoda,Mandibulata,Pancrustacea,Hexapoda,Insecta,Dicondylia,Pterygota,Neoptera,Endopterygota,Diptera,Nematocera,Culicomorpha,Culicoidea,Culicidae,Anophelinae,Anopheles,Nyssorhynchus,Argyritarsis,Argyritarsis,darlingi group
BrMyo6B_fl	0.694	EMEKERKRHEEEEQLRKQEEEDRRMKSEMEQKRKQEEEERKKREEEERVL	50	931..980	[0.2536, 0.325, 0.4024, 0.456, 0.4536, 0.4143, 0.4976, 0.575, 0.5512, 0.5333, 0.6107, 0.5631, 0.575, 0.581, 0.6345, 0.6012, 0.4988, 0.4524, 0.5119, 0.4881, 0.4881, 0.3726, 0.456, 0.456, 0.4036, 0.3214, 0.381, 0.4345, 0.444, 0.4452, 0.4464, 0.5714, 0.5893, 0.6429, 0.6429, 0.7202, 0.7619, 0.8512, 0.7976, 0.8155, 0.7488, 0.7143, 0.6429, 0.625, 0.5893, 0.5119, 0.4036, 0.369, 0.2905, 0.25]	cellular organisms,Eukaryota,Opisthokonta,Metazoa,Eumetazoa,Bilateria,Deuterostomia,Chordata,Craniata,Vertebrata,Gnathostomata,Teleostomi,Euteleostomi,Actinopterygii,Actinopteri,Neopterygii,Teleostei,Osteoglossocephalai,Clupeocephala,Otomorpha,Ostariophysi,Otophysa,Cypriniphysae,Cypriniformes,Cyprinoidea,Cyprinidae,Danio
CoMyo10A_fl	0.688	EQKRKEEERRREEIRRKEEERRKEMERLQRENKTRELEELKRKADEEARLEAAEEERARQANE	63	801..863	[0.3071, 0.4214, 0.4643, 0.5226, 0.5452, 0.5333, 0.5833, 0.6774, 0.6774, 0.6774, 0.7548, 0.6833, 0.6786, 0.7143, 0.7262, 0.7024, 0.756, 0.6893, 0.6536, 0.6417, 0.5929, 0.5655, 0.5655, 0.4405, 0.3631, 0.4167, 0.375, 0.3512, 0.3333, 0.3262, 0.2595, 0.1893, 0.244, 0.3452, 0.3155, 0.25, 0.369, 0.4583, 0.4702, 0.4226, 0.4762, 0.4583, 0.4702, 0.4048, 0.4107, 0.4226, 0.3452, 0.2369, 0.2548, 0.2786, 0.26…	cellular organisms,Eukaryota,Opisthokonta,Opisthokonta incertae sedis,Ichthyosporea,Capsaspora,Capsaspora owczarzaki
AcMyo5C_fl	0.684	WKRQAEEQERLRQEEAERQRIAEEERRKREEEERRRARREEKLRRQEEEKRKAREME	57	993..1049	[0.256, 0.2845, 0.2845, 0.3083, 0.3202, 0.3202, 0.3679, 0.3857, 0.3917, 0.4214, 0.3607, 0.3274, 0.3214, 0.3274, 0.381, 0.3631, 0.375, 0.3917, 0.4048, 0.4464, 0.4107, 0.5179, 0.5762, 0.6357, 0.6952, 0.7143, 0.8333, 0.8393, 0.7202, 0.7202, 0.7798, 0.75, 0.6476, 0.5583, 0.5631, 0.5464, 0.4214, 0.3393, 0.4095, 0.4524, 0.3798, 0.4286, 0.5476, 0.5714, 0.506, 0.5655, 0.5655, 0.5774, 0.5714, 0.5179, 0.50…	cellular organisms,Eukaryota,Amoebozoa,Discosea,Longamoebia,Centramoebida,Acanthamoebidae,Acanthamoeba
TctMyo56B_fl	0.681	EEEARRKAEEERRRKEEEARIAAE	24	951..974	[0.3738, 0.4631, 0.4524, 0.5357, 0.6369, 0.6071, 0.619, 0.7131, 0.8321, 0.7833, 0.7714, 0.7381, 0.7321, 0.7143, 0.6714, 0.5869, 0.5869, 0.5048, 0.4738, 0.4286, 0.3738, 0.3333, 0.2619, 0.25]	cellular organisms,Eukaryota,Apusozoa,Apusomonadidae,Thecamonas,Thecamonas trahens
ProMyo22_fl	0.679	KIKDEEARRRREEEERRKRELE	22	790..811	[0.2833, 0.2774, 0.356, 0.4571, 0.5417, 0.4988, 0.5393, 0.6595, 0.7417, 0.7429, 0.8143, 0.8036, 0.8083, 0.8083, 0.6893, 0.6714, 0.6357, 0.5464, 0.481, 0.4107, 0.344, 0.2976]	cellular organisms,Eukaryota,Opisthokonta,Choanoflagellida,Salpingoecidae,Salpingoeca
ApcMyo6_fl	0.678	QMERERKQKEEEERQRKEEEEQRKKKAELERKRQKEEEERKKQEAEDRKAAENLQKQ	57	931..987	[0.2655, 0.3083, 0.3321, 0.4333, 0.4333, 0.4405, 0.5286, 0.5631, 0.5679, 0.5798, 0.7, 0.7429, 0.7548, 0.7071, 0.7655, 0.7607, 0.7369, 0.6131, 0.6714, 0.6548, 0.5952, 0.5702, 0.6238, 0.6, 0.5524, 0.4274, 0.4869, 0.5238, 0.4631, 0.4583, 0.5298, 0.6131, 0.6131, 0.6417, 0.6417, 0.6583, 0.6417, 0.6536, 0.6595, 0.6714, 0.6286, 0.5464, 0.6, 0.5595, 0.5048, 0.4702, 0.4333, 0.3988, 0.3202, 0.2917, 0.3452,…	cellular organisms,Eukaryota,Opisthokonta,Metazoa,Eumetazoa,Bilateria,Protostomia,Lophotrochozoa,Mollusca,Gastropoda,Heterobranchia,Euthyneura,Euopisthobranchia,Aplysiomorpha,Aplysioidea,Aplysiidae,Aplysia
CisMyo6_fl	0.678	EDLEKERKRREEEELRKKKEEEERARKRKEEEDDRKMKAKMEEERKREAEEQKKREEQQYKIQARLEAEMAARRKEEEMKRTIEEQEKR	89	921..1009	[0.2786, 0.2952, 0.3381, 0.4155, 0.4929, 0.4262, 0.4321, 0.569, 0.5988, 0.575, 0.6298, 0.7071, 0.7024, 0.744, 0.6905, 0.7262, 0.719, 0.7619, 0.6369, 0.6488, 0.6964, 0.6536, 0.5702, 0.5881, 0.5214, 0.5417, 0.5893, 0.5167, 0.5107, 0.4929, 0.4262, 0.3631, 0.4345, 0.4345, 0.4524, 0.3679, 0.3155, 0.3393, 0.3619, 0.3976, 0.4333, 0.5417, 0.4881, 0.494, 0.5821, 0.6357, 0.5762, 0.6369, 0.6131, 0.6131, 0.5…	cellular organisms,Eukaryota,Opisthokonta,Metazoa,Eumetazoa,Bilateria,Deuterostomia,Chordata,Tunicata,Ascidiacea,Enterogona,Phlebobranchia,Cionidae,Ciona
MpfMyo10_fl	0.676	EKREEEEKRKREEEERERERARREAELRAQQEEAARKQQELEALQKSQREAELRRDLEKQKEN	63	814..876	[0.3095, 0.3988, 0.4821, 0.5952, 0.6667, 0.6905, 0.7143, 0.7369, 0.7964, 0.8143, 0.7429, 0.7202, 0.7024, 0.6548, 0.606, 0.5333, 0.4964, 0.4726, 0.419, 0.3798, 0.4214, 0.4036, 0.4083, 0.4024, 0.3714, 0.3548, 0.4262, 0.4167, 0.3571, 0.3571, 0.3512, 0.356, 0.2964, 0.3024, 0.2905, 0.2786, 0.2905, 0.2905, 0.2726, 0.2607, 0.2595, 0.2083, 0.2143, 0.2202, 0.2202, 0.2143, 0.256, 0.2262, 0.2917, 0.3214, 0.…	cellular organisms,Eukaryota,Opisthokonta,Metazoa,Eumetazoa,Bilateria,Deuterostomia,Chordata,Craniata,Vertebrata,Gnathostomata,Teleostomi,Euteleostomi,Sarcopterygii,Dipnotetrapodomorpha,Tetrapoda,Amniota,Mammalia,Theria,Eutheria,Boreoeutheria,Laurasiatheria,Carnivora,Caniformia,Mustelidae,Mustelinae,Mustela,Mustela putorius
CagMyo36B_fl	0.674	KRERLKKEQEEKERKRKLEEERKRKKEEEERNRK	34	757..790	[0.2726, 0.3619, 0.3619, 0.3202, 0.3869, 0.4333, 0.3917, 0.4333, 0.4214, 0.4881, 0.5655, 0.5702, 0.4988, 0.5881, 0.6417, 0.5893, 0.5655, 0.625, 0.6833, 0.6833, 0.725, 0.7024, 0.756, 0.756, 0.7679, 0.6429, 0.6429, 0.6548, 0.5774, 0.5, 0.5, 0.444, 0.3976, 0.2774]	cellular organisms,Eukaryota,Opisthokonta,Metazoa,Eumetazoa,Bilateria,Protostomia,Lophotrochozoa,Mollusca,Bivalvia,Pteriomorphia,Ostreoida,Ostreoidea,Ostreidae,Crassostrea
MosMyo6B_fl	0.673	IEEEMEKERKRREKEEQRRKQEEEDRRLKAEMELKRKQEEEDRKKREEEEKVI	53	928..980	[0.2905, 0.2667, 0.2905, 0.319, 0.2881, 0.3167, 0.4179, 0.3976, 0.3464, 0.4786, 0.5202, 0.4964, 0.5024, 0.5845, 0.6226, 0.6345, 0.6119, 0.6655, 0.6607, 0.6071, 0.5357, 0.6012, 0.5893, 0.5714, 0.4631, 0.5345, 0.4679, 0.4155, 0.3333, 0.3929, 0.4464, 0.4512, 0.4405, 0.4464, 0.5655, 0.5774, 0.619, 0.619, 0.6845, 0.7381, 0.8274, 0.7738, 0.7917, 0.725, 0.6905, 0.619, 0.6131, 0.5774, 0.5, 0.3917, 0.369,…	cellular organisms,Eukaryota,Opisthokonta,Metazoa,Eumetazoa,Bilateria,Deuterostomia,Chordata,Craniata,Vertebrata,Gnathostomata,Teleostomi,Euteleostomi,Actinopterygii,Actinopteri,Neopterygii,Teleostei,Osteoglossocephalai,Clupeocephala,Euteleosteomorpha,Neoteleostei,Eurypterygia,Ctenosquamata,Acanthomorphata,Euacanthomorphacea,Percomorphaceae,Eupercaria,Eupercaria incertae sedis,Moronidae,Morone
BotMyo6_fl	0.672	LEKQRKEEDERKKREEEENRRKKHDIEMRRKAEEEQKKKQEEEDKKSDELRKAQ	54	930..983	[0.2964, 0.3631, 0.381, 0.4583, 0.4881, 0.5048, 0.6036, 0.7238, 0.7738, 0.7738, 0.7083, 0.7667, 0.8321, 0.7786, 0.6905, 0.6238, 0.5893, 0.5476, 0.4881, 0.4869, 0.4024, 0.4333, 0.319, 0.3917, 0.4095, 0.4095, 0.375, 0.4155, 0.5405, 0.6298, 0.6131, 0.6179, 0.6726, 0.7012, 0.7131, 0.6905, 0.8095, 0.7548, 0.625, 0.631, 0.6726, 0.594, 0.6131, 0.5167, 0.5226, 0.4988, 0.481, 0.4107, 0.4107, 0.35, 0.3095,…	cellular organisms,Eukaryota,Opisthokonta,Metazoa,Eumetazoa,Bilateria,Protostomia,Ecdysozoa,Panarthropoda,Arthropoda,Mandibulata,Pancrustacea,Hexapoda,Insecta,Dicondylia,Pterygota,Neoptera,Endopterygota,Hymenoptera,Apocrita,Aculeata,Apoidea,Apidae,Bombinae,Bombini,Bombus,Bombus
BoiMyo6_fl	0.672	LEKQRKEEDERKKREEEENRRKKHDIEMRRKAEEEQKKKQEEEDKKSDELRKAQ	54	931..984	[0.2964, 0.3631, 0.381, 0.4583, 0.4881, 0.5048, 0.6036, 0.7238, 0.7738, 0.7738, 0.7083, 0.7667, 0.8321, 0.7786, 0.6905, 0.6238, 0.5893, 0.5476, 0.4881, 0.4869, 0.4024, 0.4333, 0.319, 0.3917, 0.4095, 0.4095, 0.375, 0.4155, 0.5405, 0.6298, 0.6131, 0.6179, 0.6726, 0.7012, 0.7131, 0.6905, 0.8095, 0.7548, 0.625, 0.631, 0.6726, 0.594, 0.6131, 0.5167, 0.5226, 0.4988, 0.481, 0.4107, 0.4107, 0.35, 0.3095,…	cellular organisms,Eukaryota,Opisthokonta,Metazoa,Eumetazoa,Bilateria,Protostomia,Ecdysozoa,Panarthropoda,Arthropoda,Mandibulata,Pancrustacea,Hexapoda,Insecta,Dicondylia,Pterygota,Neoptera,Endopterygota,Hymenoptera,Apocrita,Aculeata,Apoidea,Apidae,Bombinae,Bombini,Bombus,Pyrobombus
OrnMyo9B_fl	0.671	IREEKRKKEEEEEEARRRAAEEERRRREEEEEARRKAEEEEQRRRMEEEEAARRRAEEEEEAARKAKEQEQRL	73	1089..1161	[0.2679, 0.3452, 0.4226, 0.4226, 0.4226, 0.4286, 0.4631, 0.481, 0.5226, 0.5345, 0.5464, 0.4988, 0.506, 0.494, 0.4643, 0.5, 0.4524, 0.494, 0.5179, 0.6369, 0.7321, 0.7369, 0.6429, 0.6369, 0.7024, 0.719, 0.6405, 0.6405, 0.706, 0.7321, 0.6964, 0.5881, 0.5762, 0.6488, 0.6536, 0.606, 0.606, 0.6714, 0.7667, 0.7667, 0.6464, 0.6405, 0.575, 0.5631, 0.5226, 0.5226, 0.5226, 0.5167, 0.5119, 0.4286, 0.4405, 0.…	cellular organisms,Eukaryota,Opisthokonta,Metazoa,Eumetazoa,Bilateria,Deuterostomia,Chordata,Craniata,Vertebrata,Gnathostomata,Teleostomi,Euteleostomi,Actinopterygii,Actinopteri,Neopterygii,Teleostei,Osteoglossocephalai,Clupeocephala,Euteleosteomorpha,Neoteleostei,Eurypterygia,Ctenosquamata,Acanthomorphata,Euacanthomorphacea,Percomorphaceae,Ovalentaria,Cichlomorphae,Cichliformes,Cichlidae,African…
MegMyo10A_fl	0.67	RLEEKRRQEEERRKEEEERERQRQEAERLAQQAEEERKKQELAAIQKAQKEVELKQEV	58	804..861	[0.3095, 0.3679, 0.3679, 0.4667, 0.5583, 0.5762, 0.6607, 0.6833, 0.7607, 0.7619, 0.7798, 0.731, 0.7262, 0.6595, 0.6429, 0.6369, 0.6429, 0.5619, 0.5321, 0.4964, 0.4619, 0.45, 0.356, 0.3381, 0.3321, 0.294, 0.2833, 0.2952, 0.3024, 0.3155, 0.3274, 0.2786, 0.3202, 0.3083, 0.3083, 0.2964, 0.2845, 0.2905, 0.2905, 0.2726, 0.2488, 0.2607, 0.2262, 0.1607, 0.1488, 0.1964, 0.1786, 0.2202, 0.1964, 0.2143, 0.2…	cellular organisms,Eukaryota,Opisthokonta,Metazoa,Eumetazoa,Bilateria,Deuterostomia,Chordata,Craniata,Vertebrata,Gnathostomata,Teleostomi,Euteleostomi,Sarcopterygii,Dipnotetrapodomorpha,Tetrapoda,Amniota,Sauropsida,Sauria,Archelosauria,Archosauria,Dinosauria,Saurischia,Theropoda,Coelurosauria,Aves,Neognathae,Galloanserae,Galliformes,Phasianidae,Meleagridinae,Meleagris
TagMyo10A_fl	0.67	RLEEKRRQEEERRKEEEERERQRQEAERLAQQAEEERKKQELAAIQKAQKEAELKQEV	58	804..861	[0.3095, 0.3679, 0.3679, 0.4667, 0.5583, 0.5762, 0.6607, 0.6833, 0.7607, 0.7619, 0.7798, 0.731, 0.7262, 0.6595, 0.6429, 0.6369, 0.6429, 0.5619, 0.5321, 0.4964, 0.4619, 0.45, 0.356, 0.3381, 0.3321, 0.294, 0.2833, 0.2952, 0.3024, 0.3155, 0.3274, 0.2786, 0.3202, 0.3083, 0.3083, 0.2964, 0.2845, 0.2905, 0.2905, 0.2726, 0.2488, 0.2607, 0.2262, 0.1667, 0.1548, 0.2024, 0.1964, 0.2381, 0.2143, 0.2321, 0.2…	cellular organisms,Eukaryota,Opisthokonta,Metazoa,Eumetazoa,Bilateria,Deuterostomia,Chordata,Craniata,Vertebrata,Gnathostomata,Teleostomi,Euteleostomi,Sarcopterygii,Dipnotetrapodomorpha,Tetrapoda,Amniota,Sauropsida,Sauria,Archelosauria,Archosauria,Dinosauria,Saurischia,Theropoda,Coelurosauria,Aves,Neognathae,Passeriformes,Passeroidea,Estrildidae,Estrildinae,Taeniopygia
GgMyo10A_fl	0.67	RLEEKRRQEEERRKEEEERERQRQEAERLAQQAEEERKKQELAAIQKAQKEVELKQEV	58	804..861	[0.3095, 0.3679, 0.3679, 0.4667, 0.5583, 0.5762, 0.6607, 0.6833, 0.7607, 0.7619, 0.7798, 0.731, 0.7262, 0.6595, 0.6429, 0.6369, 0.6429, 0.5619, 0.5321, 0.4964, 0.4619, 0.45, 0.356, 0.3381, 0.3321, 0.294, 0.2833, 0.2952, 0.3024, 0.3155, 0.3274, 0.2786, 0.3202, 0.3083, 0.3083, 0.2964, 0.2845, 0.2905, 0.2905, 0.2726, 0.2488, 0.2607, 0.2262, 0.1607, 0.1488, 0.1964, 0.1786, 0.2202, 0.1964, 0.2143, 0.2…	cellular organisms,Eukaryota,Opisthokonta,Metazoa,Eumetazoa,Bilateria,Deuterostomia,Chordata,Craniata,Vertebrata,Gnathostomata,Teleostomi,Euteleostomi,Sarcopterygii,Dipnotetrapodomorpha,Tetrapoda,Amniota,Sauropsida,Sauria,Archelosauria,Archosauria,Dinosauria,Saurischia,Theropoda,Coelurosauria,Aves,Neognathae,Galloanserae,Galliformes,Phasianidae,Phasianinae,Gallus
RnMyo10_fl	0.67	RELEERKRLEEEKKREEEERERK	23	809..831	[0.3202, 0.3857, 0.4524, 0.4345, 0.5119, 0.606, 0.6119, 0.6536, 0.75, 0.7857, 0.7381, 0.756, 0.7071, 0.7738, 0.7071, 0.6369, 0.5655, 0.5655, 0.5214, 0.4917, 0.444, 0.4095, 0.2893]	cellular organisms,Eukaryota,Opisthokonta,Metazoa,Eumetazoa,Bilateria,Deuterostomia,Chordata,Craniata,Vertebrata,Gnathostomata,Teleostomi,Euteleostomi,Sarcopterygii,Dipnotetrapodomorpha,Tetrapoda,Amniota,Mammalia,Theria,Eutheria,Boreoeutheria,Euarchontoglires,Glires,Rodentia,Sciurognathi,Muroidea,Muridae,Murinae,Rattus
StpMyo6_fl	0.67	LRKIQEEMERERKRREEEERKRKAEQEERERKKLQEEEERKLKAEMEAKRLREEEELRIQLEEEQKKLAAERKQIEADRQKLEEMQRQAEEEQRRREEQERRDYELAQR	109	923..1031	[0.2679, 0.2738, 0.2679, 0.3036, 0.2917, 0.3155, 0.3321, 0.3488, 0.4262, 0.5274, 0.5274, 0.5274, 0.6595, 0.6893, 0.6714, 0.7262, 0.7798, 0.7619, 0.7738, 0.756, 0.7012, 0.6786, 0.5952, 0.4702, 0.4643, 0.4226, 0.4524, 0.4524, 0.4464, 0.3976, 0.3988, 0.4167, 0.4226, 0.4226, 0.4167, 0.4274, 0.3738, 0.4452, 0.4036, 0.4762, 0.4095, 0.3333, 0.3452, 0.3929, 0.4464, 0.3619, 0.381, 0.3095, 0.375, 0.3988, 0…	cellular organisms,Eukaryota,Opisthokonta,Metazoa,Eumetazoa,Bilateria,Deuterostomia,Echinodermata,Eleutherozoa,Echinozoa,Echinoidea,Euechinoidea,Echinacea,Echinoida,Strongylocentrotidae,Strongylocentrotus
CiMyo6_fl	0.669	ARKIKEALEKEKKRREEEELRKKKEEEERERKQKQEEENRKIKAEMEEKRKKEAEEQRKRDELQKQMEARYNAEMAVRRAEEEKKRAVEEQEKR	94	916..1009	[0.2607, 0.2726, 0.2607, 0.344, 0.3321, 0.35, 0.3667, 0.3667, 0.444, 0.5214, 0.4548, 0.4929, 0.6238, 0.5988, 0.575, 0.6298, 0.7071, 0.7024, 0.744, 0.6905, 0.7202, 0.7071, 0.75, 0.625, 0.6607, 0.6369, 0.5762, 0.5226, 0.6119, 0.5571, 0.5774, 0.5345, 0.4583, 0.4345, 0.4226, 0.4762, 0.4226, 0.4464, 0.3798, 0.4036, 0.3321, 0.3976, 0.3571, 0.4167, 0.4524, 0.3976, 0.4643, 0.4762, 0.4821, 0.5774, 0.631, …	cellular organisms,Eukaryota,Opisthokonta,Metazoa,Eumetazoa,Bilateria,Deuterostomia,Chordata,Tunicata,Ascidiacea,Enterogona,Phlebobranchia,Cionidae,Ciona
TnMyo9B_fl	0.669	EEKLRKEEEEKEAQKRAEEEERRRREEEEEARIRAEEEEERRRLEDEKARIKAEEEAKARAEKEEIARMAE	71	1057..1127	[0.3155, 0.3869, 0.4048, 0.4107, 0.4286, 0.4167, 0.4583, 0.4702, 0.4881, 0.4988, 0.5417, 0.4821, 0.506, 0.5536, 0.506, 0.5238, 0.5774, 0.6488, 0.756, 0.8452, 0.7202, 0.7143, 0.7738, 0.75, 0.6488, 0.6488, 0.6595, 0.5655, 0.5298, 0.4214, 0.3976, 0.3845, 0.3893, 0.3845, 0.4024, 0.4631, 0.444, 0.5405, 0.5119, 0.5238, 0.5179, 0.5357, 0.4464, 0.4464, 0.5238, 0.4571, 0.4524, 0.3798, 0.3607, 0.3964, 0.42…	cellular organisms,Eukaryota,Opisthokonta,Metazoa,Eumetazoa,Bilateria,Deuterostomia,Chordata,Craniata,Vertebrata,Gnathostomata,Teleostomi,Euteleostomi,Actinopterygii,Actinopteri,Neopterygii,Teleostei,Osteoglossocephalai,Clupeocephala,Euteleosteomorpha,Neoteleostei,Eurypterygia,Ctenosquamata,Acanthomorphata,Euacanthomorphacea,Percomorphaceae,Eupercaria,Tetraodontiformes,Tetraodontoidei,Tetradontoi…
NvMyo10_fl	0.668	EKRLEEERIREEERRKEEERRREMERLEQERKIKELEELKRKAEEEARKKAEEEKEKRRLAEAERLTALAKAKEIEEARRMEEEAKRQAEEELRKQQEKERQRIEEEARLKAEEEERRRKEAEA	124	809..932	[0.2917, 0.3143, 0.3679, 0.3917, 0.4167, 0.4524, 0.5417, 0.5643, 0.5524, 0.6774, 0.6417, 0.6369, 0.7262, 0.7262, 0.7202, 0.7738, 0.7024, 0.7202, 0.6905, 0.6179, 0.5952, 0.5417, 0.4583, 0.381, 0.4345, 0.4262, 0.4024, 0.3417, 0.3345, 0.2631, 0.2286, 0.2833, 0.3845, 0.3786, 0.3369, 0.4619, 0.5, 0.5119, 0.5179, 0.5714, 0.6429, 0.6667, 0.5762, 0.7012, 0.8024, 0.7202, 0.6179, 0.6833, 0.7381, 0.6488, 0.…	cellular organisms,Eukaryota,Opisthokonta,Metazoa,Eumetazoa,Cnidaria,Anthozoa,Hexacorallia,Actiniaria,Edwardsiidae,Nematostella
CptMyo6_fl	0.665	QERLRKIQEEMEKEKKMKEEEERKKKQEEEERKLKAEMEVRRRKEEETRRKQEEEDRKKAVELQ	64	926..989	[0.325, 0.2643, 0.2702, 0.319, 0.2857, 0.2857, 0.3155, 0.2917, 0.2976, 0.3262, 0.331, 0.331, 0.4321, 0.4321, 0.4274, 0.5167, 0.5464, 0.5226, 0.5714, 0.6964, 0.7012, 0.725, 0.7202, 0.731, 0.6548, 0.6786, 0.6071, 0.6607, 0.6071, 0.5893, 0.481, 0.5524, 0.4857, 0.4333, 0.3512, 0.3988, 0.4524, 0.4571, 0.4524, 0.4524, 0.5714, 0.619, 0.631, 0.631, 0.6607, 0.6786, 0.6905, 0.6369, 0.7619, 0.7845, 0.7083, …	cellular organisms,Eukaryota,Opisthokonta,Metazoa,Eumetazoa,Bilateria,Protostomia,Lophotrochozoa,Annelida,Polychaeta,Scolecida,Capitellida,Capitellidae,Capitella
MdMyo6_fl	0.664	QEEEAERLRKIQEEMEKERKRLEEDEQRRKKDEEERRMKAEMEAKRKQEEEERKKREDDERRIQAEVEEQLARQREE	77	919..995	[0.2905, 0.2905, 0.2667, 0.2952, 0.3845, 0.3726, 0.3607, 0.3429, 0.3095, 0.2917, 0.3274, 0.3036, 0.3036, 0.3202, 0.325, 0.3786, 0.3905, 0.3881, 0.3774, 0.419, 0.4488, 0.425, 0.4071, 0.5262, 0.5643, 0.606, 0.606, 0.6119, 0.5762, 0.5893, 0.5952, 0.6607, 0.6131, 0.5595, 0.4512, 0.5286, 0.5286, 0.5298, 0.4643, 0.4107, 0.4702, 0.475, 0.4762, 0.4762, 0.5952, 0.6071, 0.6607, 0.6607, 0.7024, 0.6726, 0.75…	cellular organisms,Eukaryota,Opisthokonta,Metazoa,Eumetazoa,Bilateria,Deuterostomia,Chordata,Craniata,Vertebrata,Gnathostomata,Teleostomi,Euteleostomi,Sarcopterygii,Dipnotetrapodomorpha,Tetrapoda,Amniota,Mammalia,Theria,Metatheria,Didelphimorphia,Didelphidae,Didelphinae,Monodelphis
AchMyo5C_fl	0.664	KKKEEDRLRREEEQRKREEEQRRMDE	26	955..980	[0.256, 0.2798, 0.2857, 0.3381, 0.3548, 0.4619, 0.5226, 0.6429, 0.6429, 0.5786, 0.65, 0.6512, 0.6643, 0.756, 0.744, 0.6726, 0.756, 0.694, 0.6714, 0.6476, 0.5274, 0.4762, 0.4702, 0.3869, 0.3095, 0.3036]	cellular organisms,Eukaryota,Amoebozoa,Discosea,Longamoebia,Centramoebida,Acanthamoebidae,Acanthamoeba
PypaMyo_AD_fl	0.664	QQKKRRREEERKRQEEEERLQREEEER	27	436..462	[0.2679, 0.2976, 0.3512, 0.4762, 0.5893, 0.6131, 0.6786, 0.6893, 0.6238, 0.6952, 0.744, 0.756, 0.7679, 0.719, 0.6298, 0.6, 0.5952, 0.594, 0.5595, 0.4929, 0.4464, 0.3214, 0.2976, 0.2738, 0.256, 0.244, 0.1607]	cellular organisms,Eukaryota,Haptophyceae,Prymnesiales,Prymnesiaceae,Prymnesium
OtgMyo6_fl	0.662	EAERLRRIQEEMERERKRREADEQRRRQEEEERRMKLEMEAKRKQEEEERKKREDDEKRIQ	61	922..982	[0.2726, 0.3619, 0.35, 0.3381, 0.3155, 0.3095, 0.2917, 0.3274, 0.3036, 0.3274, 0.344, 0.2881, 0.294, 0.3893, 0.3869, 0.3476, 0.425, 0.4548, 0.431, 0.4369, 0.5619, 0.6, 0.6238, 0.606, 0.6119, 0.6012, 0.619, 0.5476, 0.6071, 0.5833, 0.5774, 0.4631, 0.5405, 0.4738, 0.4214, 0.3512, 0.3988, 0.4524, 0.4571, 0.4583, 0.4583, 0.5833, 0.6012, 0.6548, 0.6548, 0.7024, 0.6726, 0.756, 0.75, 0.7679, 0.7488, 0.66…	cellular organisms,Eukaryota,Opisthokonta,Metazoa,Eumetazoa,Bilateria,Deuterostomia,Chordata,Craniata,Vertebrata,Gnathostomata,Teleostomi,Euteleostomi,Sarcopterygii,Dipnotetrapodomorpha,Tetrapoda,Amniota,Mammalia,Theria,Eutheria,Boreoeutheria,Euarchontoglires,Primates,Strepsirrhini,Lorisiformes,Galagidae,Otolemur
BamaMyo22A_fl	0.662	EKERQRRLEEIKRLKDKEERERREREEQERQERERQRREEEERAKQERERKRLEEEERARREEEERQRKKEEE	73	834..906	[0.3036, 0.3381, 0.3262, 0.3845, 0.3083, 0.2964, 0.2964, 0.2952, 0.2714, 0.2833, 0.3012, 0.2738, 0.3024, 0.3798, 0.3738, 0.4274, 0.506, 0.5107, 0.469, 0.5048, 0.5333, 0.5512, 0.5631, 0.5833, 0.6369, 0.5774, 0.5405, 0.4988, 0.5167, 0.5214, 0.4786, 0.4571, 0.5345, 0.5298, 0.4964, 0.5345, 0.5524, 0.5571, 0.5405, 0.5571, 0.5345, 0.6238, 0.5821, 0.5286, 0.5333, 0.5452, 0.5286, 0.4667, 0.5048, 0.4655, …	cellular organisms,Eukaryota,Amoebozoa,Discosea,Longamoebia,Centramoebida,Balamuthiidae,Balamuthia
SykaMyo27D_fl	0.662	TKEEQERQRKEEEKRQKEEEERRLREEEEERQRLEEERIRLEQEAAERRRQEELQRLEQAKLKAAEEERQKAEEMRQEA	79	883..961	[0.2917, 0.2964, 0.3202, 0.4095, 0.3988, 0.4821, 0.5167, 0.5238, 0.5405, 0.6655, 0.6226, 0.6071, 0.6393, 0.7238, 0.7, 0.6952, 0.7, 0.7048, 0.6821, 0.6774, 0.6119, 0.5952, 0.6369, 0.631, 0.625, 0.6071, 0.5643, 0.5952, 0.5417, 0.4929, 0.4929, 0.469, 0.4976, 0.4155, 0.4869, 0.431, 0.4083, 0.3476, 0.3226, 0.306, 0.294, 0.2726, 0.344, 0.3631, 0.35, 0.3274, 0.4226, 0.4405, 0.3571, 0.3631, 0.3571, 0.345…	cellular organisms,Eukaryota,Alveolata,Dinophyceae,Suessiales,Symbiodiniaceae,Symbiodinium
TagMyo15B_fl	0.659	EKREELEKRKKEELEKRKKEELEKRKKEELEK	32	2321..2352	[0.2738, 0.3155, 0.3869, 0.4762, 0.5298, 0.6012, 0.6012, 0.5679, 0.5452, 0.6298, 0.6476, 0.6607, 0.6476, 0.625, 0.6964, 0.7012, 0.6345, 0.6298, 0.6476, 0.6607, 0.6476, 0.625, 0.6964, 0.7012, 0.6345, 0.5631, 0.5583, 0.5345, 0.4929, 0.4286, 0.3988, 0.2607]	cellular organisms,Eukaryota,Opisthokonta,Metazoa,Eumetazoa,Bilateria,Deuterostomia,Chordata,Craniata,Vertebrata,Gnathostomata,Teleostomi,Euteleostomi,Sarcopterygii,Dipnotetrapodomorpha,Tetrapoda,Amniota,Sauropsida,Sauria,Archelosauria,Archosauria,Dinosauria,Saurischia,Theropoda,Coelurosauria,Aves,Neognathae,Passeriformes,Passeroidea,Estrildidae,Estrildinae,Taeniopygia
BinMyo_A_fl	0.657	MEKERKQVEEEASRKREEEEKKKIEEEAQKLAEVKQRREEEER	43	1177..1219	[0.275, 0.2869, 0.2929, 0.2988, 0.3536, 0.3726, 0.3179, 0.3179, 0.4095, 0.4988, 0.4464, 0.4702, 0.5833, 0.6369, 0.5702, 0.6179, 0.7012, 0.8155, 0.75, 0.6429, 0.7143, 0.7321, 0.6548, 0.5952, 0.6071, 0.5762, 0.5417, 0.4571, 0.4393, 0.3917, 0.3262, 0.3333, 0.369, 0.4226, 0.4405, 0.4512, 0.4619, 0.444, 0.356, 0.3381, 0.3262, 0.2964, 0.2607]	cellular organisms,Eukaryota,Rhizaria,Cercozoa,Chlorarachniophyceae,Bigelowiella
PovMyo45_fl	0.657	EEEMARELEKKKKEEERLRKEEEERQKELEKKRKEEEERARKEEERLKKEEEKKKKEEDKLKKEEEERKRKRKEAKEEEKKKKKEK	86	870..955	[0.2786, 0.3202, 0.3202, 0.3929, 0.3857, 0.475, 0.4274, 0.4262, 0.4619, 0.4798, 0.5702, 0.5452, 0.5571, 0.6393, 0.6583, 0.6357, 0.6964, 0.7381, 0.7321, 0.6298, 0.5952, 0.631, 0.6548, 0.631, 0.5881, 0.5405, 0.6298, 0.5821, 0.5893, 0.6369, 0.631, 0.6726, 0.7012, 0.6762, 0.6762, 0.7048, 0.6286, 0.6464, 0.619, 0.7202, 0.7071, 0.5869, 0.5869, 0.5429, 0.5988, 0.6417, 0.6464, 0.6464, 0.6857, 0.619, 0.60…	cellular organisms,Eukaryota,Amoebozoa,Mycetozoa,Dictyosteliida,Polysphondylium
BrMyo10A_fl	0.657	LEEKRKREEEERRHREEQEALE	22	813..834	[0.3631, 0.3929, 0.4643, 0.5583, 0.6238, 0.7262, 0.7619, 0.719, 0.7726, 0.8393, 0.725, 0.6369, 0.625, 0.6548, 0.5893, 0.5, 0.4512, 0.3571, 0.3214, 0.25, 0.25, 0.2619]	cellular organisms,Eukaryota,Opisthokonta,Metazoa,Eumetazoa,Bilateria,Deuterostomia,Chordata,Craniata,Vertebrata,Gnathostomata,Teleostomi,Euteleostomi,Actinopterygii,Actinopteri,Neopterygii,Teleostei,Osteoglossocephalai,Clupeocephala,Otomorpha,Ostariophysi,Otophysa,Cypriniphysae,Cypriniformes,Cyprinoidea,Cyprinidae,Danio
MnlMyo10_fl	0.656	RRAEMERLRKEAQEQEAEQLRKELEEEERARKKEEEEKKRIEEERMKEAMKRMEELEKKRREEEAKRQEEERIRLEEERLEREREEKRAEDER	93	817..909	[0.2964, 0.3083, 0.3083, 0.2857, 0.2952, 0.3429, 0.3548, 0.344, 0.344, 0.3071, 0.2905, 0.2905, 0.3095, 0.3333, 0.2321, 0.1893, 0.2726, 0.2667, 0.2429, 0.2976, 0.3095, 0.3214, 0.3571, 0.3452, 0.3452, 0.4583, 0.4631, 0.4929, 0.5286, 0.5393, 0.5655, 0.5881, 0.6595, 0.725, 0.8214, 0.744, 0.6726, 0.744, 0.75, 0.6845, 0.6012, 0.5595, 0.5345, 0.5, 0.4036, 0.3917, 0.3905, 0.294, 0.2667, 0.3869, 0.3381, 0…	cellular organisms,Eukaryota,Opisthokonta,Metazoa,Eumetazoa,Ctenophora,Cyclocoela,Lobata,Bolinopsidae,Mnemiopsis
MerMyo6_fl	0.656	LEKQKKEEEERQKREEEENRKKKHEIEMRRKAEEEQKRRQEEEDKK	46	931..976	[0.3262, 0.3929, 0.4036, 0.5298, 0.5643, 0.581, 0.6048, 0.6917, 0.7417, 0.7417, 0.6714, 0.7679, 0.8333, 0.7131, 0.5833, 0.5881, 0.5714, 0.5119, 0.4571, 0.5048, 0.481, 0.5119, 0.3976, 0.475, 0.4929, 0.45, 0.4107, 0.494, 0.619, 0.6417, 0.619, 0.6238, 0.6786, 0.7012, 0.7131, 0.6905, 0.8095, 0.7548, 0.631, 0.5655, 0.5655, 0.5298, 0.5, 0.3917, 0.4036, 0.325]	cellular organisms,Eukaryota,Opisthokonta,Metazoa,Eumetazoa,Bilateria,Protostomia,Ecdysozoa,Panarthropoda,Arthropoda,Mandibulata,Pancrustacea,Hexapoda,Insecta,Dicondylia,Pterygota,Neoptera,Endopterygota,Hymenoptera,Apocrita,Aculeata,Apoidea,Megachilidae,Megachilinae,Megachilini,Megachile
PypaMyo_A_fl	0.656	EREAAERKKREEEEKKRIAEEAQRKAAEEARKAADAIAQAKNAEEKQKA	49	815..863	[0.2857, 0.3095, 0.3571, 0.4286, 0.4702, 0.5417, 0.6286, 0.6821, 0.6714, 0.6655, 0.6607, 0.719, 0.7131, 0.7131, 0.7024, 0.725, 0.6429, 0.5298, 0.5298, 0.5952, 0.5274, 0.45, 0.5524, 0.5702, 0.5095, 0.4286, 0.4762, 0.4762, 0.4524, 0.369, 0.369, 0.3631, 0.2976, 0.2262, 0.2262, 0.256, 0.2143, 0.1667, 0.231, 0.2536, 0.2655, 0.2714, 0.2714, 0.2774, 0.2774, 0.2833, 0.2833, 0.2893, 0.2893]	cellular organisms,Eukaryota,Haptophyceae,Prymnesiales,Prymnesiaceae,Prymnesium
BdsMyo58_fl	0.655	ILEEKRQREEALRRQREEEERRKRAEEEERER	32	783..814	[0.2726, 0.3024, 0.3083, 0.3738, 0.4571, 0.469, 0.469, 0.481, 0.4333, 0.4571, 0.4988, 0.5048, 0.5536, 0.5643, 0.5643, 0.5524, 0.619, 0.7202, 0.6774, 0.6774, 0.744, 0.731, 0.7083, 0.7143, 0.6607, 0.6607, 0.5762, 0.4821, 0.4762, 0.4702, 0.3976, 0.3512]	cellular organisms,Eukaryota,Euglenozoa,Kinetoplastida,Bodonidae,Bodo
AocMyo10A_fl	0.654	QQQEEEKKRKEEEERKRQK	19	809..827	[0.2917, 0.344, 0.4024, 0.5155, 0.6048, 0.6714, 0.7321, 0.8095, 0.7679, 0.744, 0.7202, 0.7083, 0.6726, 0.625, 0.6, 0.5333, 0.4512, 0.3917, 0.2619]	cellular organisms,Eukaryota,Opisthokonta,Metazoa,Eumetazoa,Bilateria,Deuterostomia,Chordata,Craniata,Vertebrata,Gnathostomata,Teleostomi,Euteleostomi,Sarcopterygii,Dipnotetrapodomorpha,Tetrapoda,Amniota,Sauropsida,Sauria,Lepidosauria,Squamata,Bifurcata,Unidentata,Episquamata,Toxicofera,Iguania,Iguanidae,Polychrotinae,Anolis
DapMyo6_fl	0.653	QEKLRKIQEEMARERRRKEEEEKRRLEEEDNRRKRAEMEIKRKAEEETRKRQEEDDRRAAE	61	925..985	[0.325, 0.2643, 0.2643, 0.319, 0.2857, 0.2857, 0.2857, 0.2619, 0.2857, 0.3095, 0.2667, 0.344, 0.4452, 0.45, 0.4929, 0.625, 0.6369, 0.631, 0.6548, 0.7369, 0.725, 0.725, 0.7024, 0.7679, 0.7083, 0.5881, 0.5476, 0.5583, 0.5345, 0.4381, 0.3964, 0.4393, 0.3548, 0.35, 0.356, 0.4333, 0.4869, 0.444, 0.4167, 0.4881, 0.6071, 0.6238, 0.6012, 0.6012, 0.6667, 0.6131, 0.6131, 0.6071, 0.7262, 0.6714, 0.5893, 0.5…	cellular organisms,Eukaryota,Opisthokonta,Metazoa,Eumetazoa,Bilateria,Protostomia,Ecdysozoa,Panarthropoda,Arthropoda,Mandibulata,Pancrustacea,Crustacea,Branchiopoda,Phyllopoda,Diplostraca,Cladocera,Anomopoda,Daphniidae,Daphnia
NvMyo7B_fl	0.651	IRKELERKREEERRRQKEEDRRRYEEMEKRRLQEEKRAREEEKARVEREKKRVEDERWMKEQEQRRRERMEKRKRDEEM	79	812..890	[0.2679, 0.3333, 0.4464, 0.4762, 0.4988, 0.6012, 0.5595, 0.5595, 0.6131, 0.6714, 0.6595, 0.6536, 0.6488, 0.7381, 0.7679, 0.6667, 0.6667, 0.631, 0.5345, 0.5595, 0.6548, 0.6548, 0.6012, 0.4762, 0.5357, 0.5655, 0.4762, 0.3988, 0.4155, 0.4214, 0.3988, 0.4226, 0.4464, 0.4405, 0.375, 0.4524, 0.4881, 0.5119, 0.5, 0.4036, 0.4036, 0.4929, 0.4643, 0.4524, 0.4571, 0.3976, 0.4571, 0.4036, 0.4333, 0.3607, 0.4…	cellular organisms,Eukaryota,Opisthokonta,Metazoa,Eumetazoa,Cnidaria,Anthozoa,Hexacorallia,Actiniaria,Edwardsiidae,Nematostella
AcMyo22A_fl	0.65	DRRRKEEARKKSEEESRRREEERLAKEQARRSEEERLM	38	751..788	[0.3155, 0.4048, 0.4405, 0.4524, 0.5179, 0.5536, 0.5536, 0.6131, 0.7262, 0.75, 0.6786, 0.6095, 0.706, 0.7179, 0.6726, 0.6012, 0.6667, 0.6667, 0.5774, 0.469, 0.475, 0.4976, 0.4512, 0.381, 0.4583, 0.4274, 0.3429, 0.3476, 0.325, 0.3857, 0.3798, 0.3131, 0.3131, 0.3012, 0.3179, 0.2667, 0.2845, 0.2726]	cellular organisms,Eukaryota,Amoebozoa,Discosea,Longamoebia,Centramoebida,Acanthamoebidae,Acanthamoeba
AcmaMyo22A_fl	0.648	DRKRKEEARKKSEEESRRREEERLAKEEARRSEEERHK	38	751..788	[0.2857, 0.375, 0.4107, 0.4226, 0.506, 0.5417, 0.5417, 0.6131, 0.7262, 0.75, 0.6786, 0.6095, 0.706, 0.7179, 0.6726, 0.6012, 0.6667, 0.6667, 0.5774, 0.469, 0.475, 0.4976, 0.469, 0.3988, 0.4762, 0.481, 0.3964, 0.4012, 0.4571, 0.469, 0.4881, 0.4643, 0.4643, 0.4702, 0.4643, 0.3845, 0.3857, 0.3738]	cellular organisms,Eukaryota,Amoebozoa,Discosea,Longamoebia,Centramoebida,Acanthamoebidae,Acanthamoeba
MylMyo10_fl	0.647	REAEAKRRWEEEEKRRREQEERERERARREAELHAQQEAAERKRQELEALQKSQREAELHRELEKQ	66	816..881	[0.3214, 0.3869, 0.4226, 0.4048, 0.4286, 0.5536, 0.631, 0.6667, 0.6655, 0.6905, 0.6845, 0.7619, 0.7083, 0.7083, 0.7131, 0.6369, 0.5298, 0.5536, 0.5357, 0.5714, 0.5226, 0.45, 0.4131, 0.4131, 0.3464, 0.3071, 0.3536, 0.3417, 0.3417, 0.3357, 0.2988, 0.2881, 0.3536, 0.3143, 0.3024, 0.3202, 0.2667, 0.2619, 0.2905, 0.2964, 0.2845, 0.2726, 0.3274, 0.3274, 0.3155, 0.2976, 0.2595, 0.2476, 0.2536, 0.2369, 0…	cellular organisms,Eukaryota,Opisthokonta,Metazoa,Eumetazoa,Bilateria,Deuterostomia,Chordata,Craniata,Vertebrata,Gnathostomata,Teleostomi,Euteleostomi,Sarcopterygii,Dipnotetrapodomorpha,Tetrapoda,Amniota,Mammalia,Theria,Eutheria,Boreoeutheria,Laurasiatheria,Chiroptera,Microchiroptera,Vespertilionidae,Myotis
AmqMyo22_fl	0.645	LRQRKREEEERLERLRKEEEERRRREDEQRRIEMEEKE	38	711..748	[0.2905, 0.3429, 0.3845, 0.3083, 0.3798, 0.3917, 0.3917, 0.4036, 0.344, 0.344, 0.4214, 0.4988, 0.5238, 0.4929, 0.5238, 0.5417, 0.5952, 0.6179, 0.6226, 0.6405, 0.7357, 0.7143, 0.6964, 0.7083, 0.6845, 0.6667, 0.6429, 0.625, 0.5357, 0.4869, 0.4381, 0.4024, 0.3679, 0.3202, 0.3131, 0.2643, 0.2583, 0.2524]	cellular organisms,Eukaryota,Opisthokonta,Metazoa,Porifera,Demospongiae,Haplosclerida,Niphatidae,Amphimedon
TuMyo6_fl	0.643	EEKLRKVQEEMDAERRKKEEEDRRKAEEEELKRKRAELDER	41	922..962	[0.2976, 0.2857, 0.2976, 0.3036, 0.3095, 0.2321, 0.2619, 0.2738, 0.2976, 0.2595, 0.2548, 0.3321, 0.3667, 0.4095, 0.419, 0.5464, 0.5643, 0.5929, 0.6762, 0.7583, 0.6881, 0.6762, 0.6964, 0.7619, 0.7143, 0.594, 0.5774, 0.5881, 0.5643, 0.444, 0.4024, 0.4393, 0.3429, 0.2667, 0.2726, 0.344, 0.3262, 0.2476, 0.1845, 0.256, 0.2619]	cellular organisms,Eukaryota,Opisthokonta,Metazoa,Eumetazoa,Bilateria,Protostomia,Ecdysozoa,Panarthropoda,Arthropoda,Chelicerata,Arachnida,Acari,Acariformes,Trombidiformes,Prostigmata,Eleutherengona,Raphignathae,Tetranychoidea,Tetranychidae,Tetranychus
OrnMyo6B_fl	0.637	EMEKERKSREQEEQRRKQEEEERRLKAEMELKRKQEEEDRKKREEEDK	48	931..978	[0.2548, 0.2238, 0.2238, 0.325, 0.3, 0.3, 0.3893, 0.431, 0.4071, 0.4131, 0.5381, 0.5762, 0.6, 0.6, 0.606, 0.6012, 0.625, 0.5536, 0.619, 0.6071, 0.5893, 0.481, 0.5524, 0.4857, 0.4333, 0.3512, 0.3988, 0.4524, 0.4571, 0.4464, 0.4464, 0.5655, 0.5774, 0.619, 0.619, 0.6845, 0.7381, 0.7607, 0.7071, 0.731, 0.6702, 0.6238, 0.5524, 0.5524, 0.5167, 0.4393, 0.331, 0.3036]	cellular organisms,Eukaryota,Opisthokonta,Metazoa,Eumetazoa,Bilateria,Deuterostomia,Chordata,Craniata,Vertebrata,Gnathostomata,Teleostomi,Euteleostomi,Actinopterygii,Actinopteri,Neopterygii,Teleostei,Osteoglossocephalai,Clupeocephala,Euteleosteomorpha,Neoteleostei,Eurypterygia,Ctenosquamata,Acanthomorphata,Euacanthomorphacea,Percomorphaceae,Ovalentaria,Cichlomorphae,Cichliformes,Cichlidae,African…
AcMyo22H_fl	0.635	AEYERRRREEAKRREEEQRRAREADEKRRQ	30	740..769	[0.2619, 0.3214, 0.3393, 0.4762, 0.5179, 0.5238, 0.5643, 0.5929, 0.5988, 0.6226, 0.6607, 0.7202, 0.6845, 0.7321, 0.6714, 0.6238, 0.6536, 0.5976, 0.5583, 0.6119, 0.5643, 0.5583, 0.5631, 0.4845, 0.4262, 0.3548, 0.3488, 0.325, 0.2774, 0.2655]	cellular organisms,Eukaryota,Amoebozoa,Discosea,Longamoebia,Centramoebida,Acanthamoebidae,Acanthamoeba
SajMyo_C_fl	0.635	EKVERERREKERRDREEDAKRMVALKKLDEERRRKEEEDKKKE	43	851..893	[0.2976, 0.3262, 0.3429, 0.3726, 0.3667, 0.4155, 0.4321, 0.5214, 0.5095, 0.4607, 0.4619, 0.5464, 0.5476, 0.4929, 0.475, 0.4143, 0.3798, 0.3333, 0.3452, 0.3095, 0.2786, 0.2262, 0.2262, 0.2381, 0.3333, 0.381, 0.3929, 0.4702, 0.5417, 0.5536, 0.6369, 0.6786, 0.7917, 0.8155, 0.7548, 0.6667, 0.6786, 0.6786, 0.6012, 0.5357, 0.481, 0.3857, 0.2857]	cellular organisms,Eukaryota,Stramenopiles,PX clade,Phaeophyceae,Laminariales,Laminariaceae,Saccharina
PscMyo38_fl	0.634	RMKAEEEARRVEEEARRVEEEARRVEEEARKEEARREEARRAEEEARREEARREEARWAEEEARRVEEEARKAEEEIRIMKEEARKAEEEASR	93	1172..1264	[0.2798, 0.3262, 0.35, 0.3417, 0.4631, 0.481, 0.4881, 0.5702, 0.5821, 0.5167, 0.6369, 0.7202, 0.7143, 0.6667, 0.5929, 0.5571, 0.5571, 0.631, 0.7143, 0.7143, 0.6667, 0.5929, 0.5571, 0.5571, 0.5655, 0.5298, 0.5655, 0.5536, 0.4548, 0.4917, 0.4857, 0.4333, 0.375, 0.381, 0.4286, 0.5119, 0.506, 0.5238, 0.5536, 0.5655, 0.5357, 0.5417, 0.5357, 0.5536, 0.5655, 0.4667, 0.4976, 0.4917, 0.4155, 0.3393, 0.339…	cellular organisms,Eukaryota,Stramenopiles,Oomycetes,Peronosporales,Peronosporaceae,Pseudoperonospora
AcMyo5C_fl	0.634	KKKEEERLRREEEQRRREAEERRLEE	26	950..975	[0.3452, 0.369, 0.375, 0.4226, 0.4345, 0.5417, 0.6071, 0.7321, 0.7321, 0.6357, 0.6238, 0.6905, 0.6964, 0.6369, 0.6131, 0.5417, 0.631, 0.6071, 0.5536, 0.5714, 0.4512, 0.3571, 0.3512, 0.3333, 0.3036, 0.2738]	cellular organisms,Eukaryota,Amoebozoa,Discosea,Longamoebia,Centramoebida,Acanthamoebidae,Acanthamoeba
BamaMyo22C_fl	0.629	LSREEEKKRKEDEKRRKEQEKKMEKEKKKQ	30	772..801	[0.3202, 0.3262, 0.3798, 0.4607, 0.4595, 0.544, 0.6119, 0.6607, 0.6131, 0.6357, 0.7071, 0.7024, 0.75, 0.7083, 0.6667, 0.6131, 0.5881, 0.5095, 0.4976, 0.4512, 0.4083, 0.3571, 0.3333, 0.3083, 0.3083, 0.3024, 0.2655, 0.35, 0.356, 0.2905]	cellular organisms,Eukaryota,Amoebozoa,Discosea,Longamoebia,Centramoebida,Balamuthiidae,Balamuthia
CoMyo_C_fl	0.629	LKQRREEEERRLAEQRAIEAKRQAEEERRKREEEAARKKAEDEARRKLEEQKRKEEEAKAAMELQVRTLTESRSKLEAE	79	824..902	[0.3214, 0.3988, 0.381, 0.381, 0.4524, 0.4702, 0.3988, 0.3988, 0.4048, 0.4167, 0.4167, 0.4048, 0.3274, 0.3512, 0.2964, 0.2798, 0.2726, 0.2905, 0.2726, 0.375, 0.4643, 0.494, 0.5119, 0.5774, 0.6, 0.6167, 0.6286, 0.6714, 0.7798, 0.7143, 0.606, 0.6595, 0.6655, 0.6071, 0.5417, 0.5417, 0.5833, 0.5881, 0.5107, 0.5226, 0.6357, 0.581, 0.5298, 0.6071, 0.6726, 0.6119, 0.6667, 0.6417, 0.6536, 0.6107, 0.631, …	cellular organisms,Eukaryota,Opisthokonta,Opisthokonta incertae sedis,Ichthyosporea,Capsaspora,Capsaspora owczarzaki
DccMyo45_fl	0.627	NKRKEEERKKELERQRKEEEERQKELERQRREEEKEQERKRKEEERELERQRKEEEKEQERKRKEEEKELERKKKEEKELEKKRKEEKKKK	91	920..1010	[0.319, 0.3917, 0.4143, 0.481, 0.5155, 0.581, 0.581, 0.6536, 0.631, 0.6548, 0.5714, 0.5833, 0.6369, 0.5821, 0.6548, 0.6548, 0.619, 0.6071, 0.6429, 0.6429, 0.6429, 0.6, 0.5524, 0.5524, 0.5048, 0.4452, 0.444, 0.4262, 0.4429, 0.4429, 0.4357, 0.4238, 0.4476, 0.4417, 0.531, 0.5262, 0.525, 0.5548, 0.5036, 0.45, 0.419, 0.4369, 0.425, 0.4798, 0.4143, 0.4381, 0.3976, 0.3964, 0.3774, 0.3476, 0.3821, 0.3821…	cellular organisms,Eukaryota,Amoebozoa,Mycetozoa,Dictyosteliida,Dictyostelium
DiiMyo45_fl	0.627	NKRKEEERKKELERQRREEEERQKELERQRREEEKELERQRKEEEKEQERKRKEEEKEQERKKKEEKELEKKRKEEEKKKK	81	934..1014	[0.319, 0.3917, 0.4143, 0.481, 0.5155, 0.581, 0.581, 0.6536, 0.631, 0.6548, 0.5714, 0.5833, 0.6369, 0.5821, 0.6548, 0.6548, 0.619, 0.6071, 0.6429, 0.6429, 0.6429, 0.6, 0.5524, 0.5524, 0.5048, 0.4452, 0.444, 0.4143, 0.3786, 0.3786, 0.3595, 0.3476, 0.3714, 0.3655, 0.3893, 0.3798, 0.3786, 0.3774, 0.3476, 0.3821, 0.3821, 0.4238, 0.4238, 0.4476, 0.4417, 0.531, 0.5262, 0.525, 0.5548, 0.5155, 0.5143, 0.…	cellular organisms,Eukaryota,Amoebozoa,Mycetozoa,Dictyosteliida,Dictyostelium
DdMyo45_fl	0.627	NKRKEEERKKELERQRKEEEERQKELERQRREEEKELERKRKEEERELERQRKEEEKEQERKRKEEEKEQERKKKEEKEIEKKRKEEEKKKKK	93	940..1032	[0.319, 0.3917, 0.4143, 0.481, 0.5155, 0.581, 0.581, 0.6536, 0.631, 0.6548, 0.5714, 0.5833, 0.6369, 0.5821, 0.6548, 0.6548, 0.619, 0.6071, 0.6429, 0.6429, 0.6429, 0.6, 0.5524, 0.5524, 0.5048, 0.4452, 0.444, 0.4143, 0.3786, 0.3786, 0.3714, 0.3595, 0.3833, 0.3774, 0.4667, 0.4571, 0.456, 0.4857, 0.444, 0.4262, 0.3952, 0.425, 0.425, 0.4798, 0.4143, 0.4381, 0.3976, 0.3964, 0.3774, 0.3476, 0.3821, 0.38…	cellular organisms,Eukaryota,Amoebozoa,Mycetozoa,Dictyosteliida,Dictyostelium,Dictyostelium discoideum
DcpMyo45_fl	0.626	NKRKEEEHKKELERQRKEEEERQKELERKRKEEEKEMERKRKEDEERQKELERKKKEEEKKRLKEEEKLKKEEEKLRKEEEKK	83	870..952	[0.325, 0.3976, 0.4202, 0.4869, 0.5095, 0.575, 0.575, 0.6476, 0.625, 0.6488, 0.5655, 0.5774, 0.631, 0.5821, 0.6548, 0.6548, 0.619, 0.6071, 0.6429, 0.6548, 0.6548, 0.6119, 0.5643, 0.6298, 0.5821, 0.5226, 0.5524, 0.5226, 0.4869, 0.456, 0.4488, 0.4369, 0.4917, 0.4262, 0.4488, 0.4024, 0.4679, 0.4929, 0.4631, 0.5643, 0.5643, 0.5821, 0.594, 0.6298, 0.625, 0.625, 0.5821, 0.5393, 0.606, 0.5643, 0.5048, 0…	cellular organisms,Eukaryota,Amoebozoa,Mycetozoa,Dictyosteliida,Dictyostelium
SckMyo10_fl	0.624	EKRIEEERIREEQRKREEEERREMERLEQEKKIRELEELKKKLEEEARLKREREEEQKRKEEEERQAAIIRVRQLEEARRLEEEE	85	769..853	[0.2976, 0.3202, 0.3619, 0.3738, 0.3857, 0.4214, 0.4929, 0.5048, 0.4929, 0.6179, 0.575, 0.5476, 0.6417, 0.6417, 0.6179, 0.6714, 0.6429, 0.6607, 0.6488, 0.5405, 0.475, 0.4631, 0.4155, 0.3381, 0.3631, 0.3726, 0.3488, 0.2881, 0.3345, 0.2631, 0.2286, 0.2833, 0.3845, 0.3607, 0.3131, 0.4381, 0.4762, 0.4821, 0.4881, 0.5179, 0.5714, 0.5952, 0.4988, 0.4988, 0.5821, 0.5298, 0.4048, 0.4345, 0.5298, 0.5774, …	cellular organisms,Eukaryota,Opisthokonta,Metazoa,Eumetazoa,Bilateria,Deuterostomia,Hemichordata,Enteropneusta,Harrimaniidae,Saccoglossus
OrnMyo10A_fl	0.624	MLEERRKKEEEERRRWMEEMERERQRLEAERLTREAEEARRLEEL	45	804..848	[0.2667, 0.3869, 0.4167, 0.4881, 0.5821, 0.6643, 0.706, 0.706, 0.6786, 0.8036, 0.8036, 0.6714, 0.6488, 0.6, 0.506, 0.4583, 0.381, 0.375, 0.3619, 0.2952, 0.2762, 0.2762, 0.2321, 0.1929, 0.2595, 0.3, 0.2821, 0.2643, 0.3107, 0.2821, 0.294, 0.3488, 0.3381, 0.3321, 0.3488, 0.4024, 0.3679, 0.4048, 0.3393, 0.3214, 0.3619, 0.3619, 0.3274, 0.3274, 0.3155]	cellular organisms,Eukaryota,Opisthokonta,Metazoa,Eumetazoa,Bilateria,Deuterostomia,Chordata,Craniata,Vertebrata,Gnathostomata,Teleostomi,Euteleostomi,Actinopterygii,Actinopteri,Neopterygii,Teleostei,Osteoglossocephalai,Clupeocephala,Euteleosteomorpha,Neoteleostei,Eurypterygia,Ctenosquamata,Acanthomorphata,Euacanthomorphacea,Percomorphaceae,Ovalentaria,Cichlomorphae,Cichliformes,Cichlidae,African…
AocMyo15A_fl	0.622	LKRKEEERRKAEEEKKKMEQE	21	1286..1306	[0.3036, 0.3631, 0.3929, 0.4821, 0.5238, 0.5357, 0.6607, 0.7381, 0.756, 0.7798, 0.7202, 0.7143, 0.6845, 0.6, 0.5107, 0.5405, 0.4631, 0.3476, 0.2964, 0.2845, 0.256]	cellular organisms,Eukaryota,Opisthokonta,Metazoa,Eumetazoa,Bilateria,Deuterostomia,Chordata,Craniata,Vertebrata,Gnathostomata,Teleostomi,Euteleostomi,Sarcopterygii,Dipnotetrapodomorpha,Tetrapoda,Amniota,Sauropsida,Sauria,Lepidosauria,Squamata,Bifurcata,Unidentata,Episquamata,Toxicofera,Iguania,Iguanidae,Polychrotinae,Anolis
AocMyo10B_fl	0.622	QRRRQEAKEQRRQEEERRQEEERLKKEEEERQWQEERECRRKKEEEEKKKREKE	54	809..862	[0.2964, 0.3321, 0.3321, 0.2905, 0.3024, 0.344, 0.4214, 0.3869, 0.3917, 0.4738, 0.419, 0.4369, 0.5464, 0.5464, 0.5881, 0.6476, 0.6893, 0.6524, 0.6405, 0.5976, 0.6357, 0.6952, 0.6357, 0.6179, 0.6179, 0.569, 0.5464, 0.5345, 0.5238, 0.4619, 0.4393, 0.4155, 0.4571, 0.375, 0.3214, 0.3321, 0.3869, 0.4167, 0.4286, 0.5298, 0.5833, 0.6726, 0.7321, 0.75, 0.75, 0.7679, 0.6548, 0.6786, 0.6607, 0.5833, 0.5, 0…	cellular organisms,Eukaryota,Opisthokonta,Metazoa,Eumetazoa,Bilateria,Deuterostomia,Chordata,Craniata,Vertebrata,Gnathostomata,Teleostomi,Euteleostomi,Sarcopterygii,Dipnotetrapodomorpha,Tetrapoda,Amniota,Sauropsida,Sauria,Lepidosauria,Squamata,Bifurcata,Unidentata,Episquamata,Toxicofera,Iguania,Iguanidae,Polychrotinae,Anolis
BrMyo28_fl	0.621	EREEREEEERRRQEEEKRRQQQQEAERKRRLE	32	726..757	[0.2976, 0.3393, 0.4107, 0.4345, 0.4583, 0.5405, 0.6488, 0.6488, 0.7321, 0.7548, 0.7131, 0.7131, 0.7131, 0.5833, 0.5714, 0.5476, 0.5333, 0.5107, 0.481, 0.3679, 0.2798, 0.2679, 0.2976, 0.3095, 0.3512, 0.3512, 0.3631, 0.3631, 0.3512, 0.3333, 0.3155, 0.3036]	cellular organisms,Eukaryota,Opisthokonta,Metazoa,Eumetazoa,Bilateria,Deuterostomia,Chordata,Craniata,Vertebrata,Gnathostomata,Teleostomi,Euteleostomi,Actinopterygii,Actinopteri,Neopterygii,Teleostei,Osteoglossocephalai,Clupeocephala,Otomorpha,Ostariophysi,Otophysa,Cypriniphysae,Cypriniformes,Cyprinoidea,Cyprinidae,Danio
NfMyo_A_fl	0.621	ERERIEQEKREREERERREREEREREERERIERALAEKERLEREKREAKEMEKR	54	802..855	[0.2964, 0.2964, 0.3631, 0.3917, 0.481, 0.4929, 0.4607, 0.456, 0.5286, 0.5774, 0.5821, 0.5988, 0.6119, 0.6357, 0.6179, 0.6774, 0.6238, 0.6464, 0.6667, 0.6667, 0.6238, 0.575, 0.5571, 0.6048, 0.5393, 0.4667, 0.4214, 0.4321, 0.4202, 0.3536, 0.3429, 0.3095, 0.2619, 0.2619, 0.2667, 0.2488, 0.3143, 0.319, 0.319, 0.331, 0.3536, 0.319, 0.319, 0.3369, 0.4095, 0.3869, 0.369, 0.3262, 0.3202, 0.3202, 0.2667,…	cellular organisms,Eukaryota,Heterolobosea,Schizopyrenida,Vahlkampfiidae,Naegleria
NgMyo_A_fl	0.621	EREKIEQEKREKEEKERREREEKEREERERIEKLRVEQEKIEREKREAKELEKR	54	814..867	[0.3071, 0.3071, 0.3738, 0.4024, 0.4917, 0.5036, 0.4714, 0.4667, 0.5286, 0.5774, 0.5821, 0.5988, 0.6119, 0.6357, 0.6179, 0.6774, 0.6238, 0.6464, 0.6667, 0.6667, 0.6238, 0.575, 0.5571, 0.6048, 0.5333, 0.4548, 0.4214, 0.4262, 0.4024, 0.3643, 0.3417, 0.3083, 0.2536, 0.2964, 0.3012, 0.2833, 0.2964, 0.2583, 0.2643, 0.2821, 0.331, 0.3024, 0.3143, 0.3083, 0.35, 0.3274, 0.369, 0.3262, 0.3202, 0.3202, 0.2…	cellular organisms,Eukaryota,Heterolobosea,Schizopyrenida,Vahlkampfiidae,Naegleria
FoaMyo22_fl	0.62	ERLRLEEEERRRQEELRRQEEERARALAEAAEA	33	863..895	[0.256, 0.3083, 0.3869, 0.4107, 0.4274, 0.5464, 0.5881, 0.5655, 0.6429, 0.6548, 0.5833, 0.6607, 0.6607, 0.6726, 0.6298, 0.6655, 0.6429, 0.5881, 0.5762, 0.4857, 0.475, 0.4869, 0.4095, 0.35, 0.3619, 0.2964, 0.2679, 0.2679, 0.2619, 0.2179, 0.1893, 0.2607, 0.2548]	cellular organisms,Eukaryota,Opisthokonta,Nucleariidae and Fonticula group,Fonticula
CmfMyo6B_fl	0.617	ELQKKHKEEEERRKREKEENRREKLDMEARRKIEEEQRRKQEEEDQK	47	587..633	[0.2845, 0.3381, 0.4048, 0.4155, 0.5524, 0.6298, 0.6464, 0.6524, 0.6762, 0.6714, 0.6714, 0.6714, 0.7726, 0.7012, 0.581, 0.5298, 0.4631, 0.4167, 0.3631, 0.2845, 0.2845, 0.2667, 0.2845, 0.2143, 0.2857, 0.3631, 0.3631, 0.3452, 0.381, 0.506, 0.5952, 0.5952, 0.5952, 0.6667, 0.6893, 0.7012, 0.6238, 0.6952, 0.6905, 0.5774, 0.506, 0.5119, 0.4929, 0.4583, 0.3488, 0.3607, 0.2774]	cellular organisms,Eukaryota,Opisthokonta,Metazoa,Eumetazoa,Bilateria,Protostomia,Ecdysozoa,Panarthropoda,Arthropoda,Mandibulata,Pancrustacea,Hexapoda,Insecta,Dicondylia,Pterygota,Neoptera,Endopterygota,Hymenoptera,Apocrita,Aculeata,Vespoidea,Formicidae,Formicinae,Camponotini,Camponotus
AltMyo23C_fl	0.614	QQREEEERRRHEEEERQRVLREEEERKRLEAELKRMEEERLQREEQLRQEEEQRRILERQREEEERLRREEEERQRIAREEEERQRLEAESKRLEEERLQREEERERQEEEQRRILERQREEEAQRVQEEQDRLREERKNFEEDRKVFEQERKV	154	885..1038	[0.2738, 0.2905, 0.356, 0.456, 0.5595, 0.6012, 0.6131, 0.6476, 0.7119, 0.7107, 0.6869, 0.6357, 0.6833, 0.6417, 0.5262, 0.5452, 0.5452, 0.4929, 0.45, 0.3857, 0.4333, 0.4321, 0.4262, 0.3917, 0.4631, 0.475, 0.4214, 0.4095, 0.4988, 0.5298, 0.4631, 0.4702, 0.3619, 0.4226, 0.4226, 0.3988, 0.381, 0.3929, 0.4405, 0.4583, 0.4214, 0.4333, 0.3905, 0.3083, 0.344, 0.3631, 0.369, 0.3333, 0.381, 0.4345, 0.4226,…	cellular organisms,Eukaryota,Alveolata,Dinophyceae,Gonyaulacales,Gonyaulacaceae,Alexandrium
TygMyo62_fl	0.613	AERERKRAEKEKRKREEEEEHRRLEEERRLM	31	835..865	[0.2655, 0.2821, 0.3, 0.344, 0.3321, 0.4048, 0.4226, 0.4452, 0.5226, 0.5571, 0.5107, 0.5107, 0.6012, 0.6607, 0.6298, 0.5821, 0.6476, 0.6786, 0.6786, 0.6476, 0.6417, 0.6, 0.5821, 0.5536, 0.5417, 0.5417, 0.5345, 0.4464, 0.4048, 0.3333, 0.256]	cellular organisms,Eukaryota,Euglenozoa,Kinetoplastida,Trypanosomatidae,Trypanosoma,Trypanosoma with unspecified subgenus
GaMyo6B_fl	0.613	EEMDKEKKRREKEEQRRKQDEEDRRLKSEMELKRKQEEEDRKKRDEEEKV	50	930..979	[0.2548, 0.3071, 0.2762, 0.3048, 0.406, 0.3857, 0.3345, 0.4667, 0.5083, 0.4845, 0.4667, 0.5429, 0.5929, 0.6048, 0.5286, 0.5821, 0.5774, 0.5238, 0.4464, 0.506, 0.494, 0.4762, 0.3607, 0.4321, 0.4321, 0.3857, 0.3036, 0.3631, 0.4226, 0.4274, 0.4167, 0.4226, 0.5476, 0.5655, 0.6071, 0.5357, 0.6071, 0.7083, 0.7976, 0.6905, 0.7083, 0.6417, 0.6071, 0.5357, 0.5298, 0.494, 0.4048, 0.3012, 0.2786, 0.2667]	cellular organisms,Eukaryota,Opisthokonta,Metazoa,Eumetazoa,Bilateria,Deuterostomia,Chordata,Craniata,Vertebrata,Gnathostomata,Teleostomi,Euteleostomi,Actinopterygii,Actinopteri,Neopterygii,Teleostei,Osteoglossocephalai,Clupeocephala,Euteleosteomorpha,Neoteleostei,Eurypterygia,Ctenosquamata,Acanthomorphata,Euacanthomorphacea,Percomorphaceae,Eupercaria,Perciformes,Cottioidei,Gasterosteales,Gastero…
TarMyo10C_fl	0.612	KLREEKKKVEEEQKKKEEEE	20	813..832	[0.2905, 0.3262, 0.3929, 0.381, 0.4583, 0.5405, 0.6298, 0.6298, 0.6405, 0.6714, 0.7607, 0.7845, 0.706, 0.6464, 0.6238, 0.5345, 0.4643, 0.4762, 0.3929, 0.2536]	cellular organisms,Eukaryota,Opisthokonta,Metazoa,Eumetazoa,Bilateria,Deuterostomia,Chordata,Craniata,Vertebrata,Gnathostomata,Teleostomi,Euteleostomi,Actinopterygii,Actinopteri,Neopterygii,Teleostei,Osteoglossocephalai,Clupeocephala,Euteleosteomorpha,Neoteleostei,Eurypterygia,Ctenosquamata,Acanthomorphata,Euacanthomorphacea,Percomorphaceae,Eupercaria,Tetraodontiformes,Tetraodontoidei,Tetradontoi…
GaMyo9B_fl	0.611	REEKQREEEEKAARQRAEEEERRKRQEQEEEAARRAEEERRMEEETSRRKEEEARRRAEEEEATRKVLEAQKKREEAEKRL	81	1087..1167	[0.2845, 0.3012, 0.3298, 0.3417, 0.4143, 0.4143, 0.3548, 0.3667, 0.444, 0.4679, 0.4262, 0.3845, 0.4048, 0.4583, 0.4583, 0.4762, 0.4524, 0.5119, 0.5357, 0.6071, 0.619, 0.6071, 0.5476, 0.5357, 0.4405, 0.4702, 0.4583, 0.3857, 0.4643, 0.4286, 0.4405, 0.4583, 0.494, 0.4702, 0.5238, 0.6131, 0.5952, 0.5833, 0.5774, 0.4988, 0.4869, 0.475, 0.506, 0.5536, 0.5655, 0.4702, 0.5417, 0.6667, 0.594, 0.5774, 0.66…	cellular organisms,Eukaryota,Opisthokonta,Metazoa,Eumetazoa,Bilateria,Deuterostomia,Chordata,Craniata,Vertebrata,Gnathostomata,Teleostomi,Euteleostomi,Actinopterygii,Actinopteri,Neopterygii,Teleostei,Osteoglossocephalai,Clupeocephala,Euteleosteomorpha,Neoteleostei,Eurypterygia,Ctenosquamata,Acanthomorphata,Euacanthomorphacea,Percomorphaceae,Eupercaria,Perciformes,Cottioidei,Gasterosteales,Gastero…
HrsMyo6_fl	0.611	LEGKRKEEEEHKKKEDEEHRKKKLEMEARRKIEEEQRRKQEEEDQK	46	931..976	[0.3095, 0.3095, 0.331, 0.4631, 0.4929, 0.5048, 0.5274, 0.6155, 0.6833, 0.6833, 0.6071, 0.756, 0.756, 0.6405, 0.5464, 0.6179, 0.5952, 0.494, 0.4274, 0.481, 0.4631, 0.4643, 0.356, 0.4274, 0.4869, 0.444, 0.3929, 0.4762, 0.6012, 0.6238, 0.6012, 0.6012, 0.6726, 0.6893, 0.7012, 0.6238, 0.6952, 0.6845, 0.5655, 0.5, 0.5119, 0.481, 0.4464, 0.3429, 0.3548, 0.2714]	cellular organisms,Eukaryota,Opisthokonta,Metazoa,Eumetazoa,Bilateria,Protostomia,Ecdysozoa,Panarthropoda,Arthropoda,Mandibulata,Pancrustacea,Hexapoda,Insecta,Dicondylia,Pterygota,Neoptera,Endopterygota,Hymenoptera,Apocrita,Aculeata,Vespoidea,Formicidae,Ponerinae,Ponerini,Harpegnathos
CoMyo6_fl	0.611	EQEEEERLRKLAEEMEKERLRKEEEERKRRELEEELRKKAELEAARKKAEEEERKRQEELRKQREAEAANKKLQEKLEKERQEELQRKQQEEQEKRDLELAVRVAEDTSQGKDVLEDARKEEEKRQKEA	129	896..1024	[0.2952, 0.2952, 0.2607, 0.3381, 0.4274, 0.4155, 0.4095, 0.3667, 0.3333, 0.3333, 0.3274, 0.3036, 0.3274, 0.3321, 0.2476, 0.325, 0.4202, 0.4143, 0.4095, 0.5417, 0.5714, 0.5762, 0.581, 0.6095, 0.6714, 0.6714, 0.5702, 0.6179, 0.7024, 0.6238, 0.5405, 0.5512, 0.5583, 0.5095, 0.4702, 0.4583, 0.4464, 0.4643, 0.3869, 0.3988, 0.4452, 0.4679, 0.4631, 0.3548, 0.4155, 0.506, 0.5774, 0.5405, 0.5571, 0.6655, 0…	cellular organisms,Eukaryota,Opisthokonta,Opisthokonta incertae sedis,Ichthyosporea,Capsaspora,Capsaspora owczarzaki
PovMyo22_fl	0.608	EIEREKDEQERKKKEKEERERQEKEDALRVAEEKKKILDEQKKKEDEAKAKREEEERKKLEEKR	64	797..860	[0.2524, 0.2643, 0.3143, 0.3143, 0.3869, 0.4286, 0.4286, 0.469, 0.5083, 0.4833, 0.5071, 0.5512, 0.4976, 0.5571, 0.6, 0.5679, 0.5286, 0.5345, 0.4988, 0.5464, 0.5405, 0.4857, 0.3929, 0.4464, 0.375, 0.3202, 0.3274, 0.3214, 0.2976, 0.2738, 0.381, 0.375, 0.369, 0.3369, 0.3619, 0.3619, 0.4048, 0.4464, 0.4702, 0.4881, 0.4643, 0.4452, 0.4571, 0.5286, 0.4571, 0.5464, 0.5881, 0.5083, 0.5345, 0.6476, 0.6476…	cellular organisms,Eukaryota,Amoebozoa,Mycetozoa,Dictyosteliida,Polysphondylium
DcfMyo45_fl	0.607	KRKEDERKKELERQRKEEEERQKELERQRREEKELEKKRKEEEEKEQERKRKEEEKELERQRKEEEKEQERKKKEERELEKKRKEEEKKKK	91	935..1025	[0.2786, 0.3012, 0.3917, 0.4262, 0.4917, 0.4917, 0.5643, 0.5417, 0.5655, 0.5536, 0.5714, 0.625, 0.5702, 0.6548, 0.6548, 0.619, 0.6071, 0.6429, 0.6429, 0.6429, 0.6, 0.5524, 0.5524, 0.481, 0.4702, 0.4464, 0.4167, 0.3988, 0.3917, 0.3429, 0.4083, 0.4143, 0.469, 0.5155, 0.4798, 0.5226, 0.5524, 0.5988, 0.5821, 0.6, 0.6417, 0.6238, 0.581, 0.6095, 0.6095, 0.5845, 0.5607, 0.525, 0.4738, 0.45, 0.419, 0.436…	cellular organisms,Eukaryota,Amoebozoa,Mycetozoa,Dictyosteliida,Dictyostelium
DcpMyo22_fl	0.607	MEEIQREKDEEERKRKEKEERERQEKEDQEKAVEDKKKFQEEQKRKEEELRSKREEEEQKKLEEKK	66	792..857	[0.2905, 0.2905, 0.3321, 0.35, 0.3619, 0.4393, 0.5286, 0.5179, 0.5226, 0.6012, 0.6119, 0.5869, 0.6107, 0.6393, 0.581, 0.6524, 0.6726, 0.6833, 0.6488, 0.5405, 0.5226, 0.5702, 0.5702, 0.5095, 0.4107, 0.4405, 0.4286, 0.4048, 0.4167, 0.3571, 0.2857, 0.2381, 0.3512, 0.3393, 0.3155, 0.381, 0.4048, 0.4107, 0.4881, 0.5167, 0.5226, 0.5464, 0.5179, 0.5417, 0.5417, 0.5464, 0.4571, 0.5464, 0.5881, 0.4798, 0.…	cellular organisms,Eukaryota,Amoebozoa,Mycetozoa,Dictyosteliida,Dictyostelium
PhiMyo38_fl	0.606	MREEMRQKQEQARREEEEMRRRAEEERREEEA	32	1126..1157	[0.2619, 0.2738, 0.3036, 0.2857, 0.3214, 0.3333, 0.3571, 0.4167, 0.3381, 0.35, 0.3738, 0.4643, 0.5179, 0.5238, 0.5298, 0.5952, 0.6786, 0.6845, 0.6107, 0.6524, 0.6405, 0.6667, 0.6131, 0.625, 0.6131, 0.5298, 0.4167, 0.4226, 0.3619, 0.3155, 0.2738, 0.25]	cellular organisms,Eukaryota,Stramenopiles,Oomycetes,Peronosporales,Phytophthora,Phytophthora infestans
LgMyo6_fl	0.604	QERLRKIQEEMERKKKQKEEEERKRLEEEKQRKLKAEMETKRKKEDDERKKQEEMDRKAAEALQKQ	66	921..986	[0.325, 0.2643, 0.2702, 0.319, 0.3143, 0.3143, 0.344, 0.3202, 0.3024, 0.331, 0.3738, 0.3976, 0.4512, 0.4512, 0.4036, 0.4929, 0.5036, 0.5083, 0.556, 0.6714, 0.5821, 0.6476, 0.7262, 0.744, 0.6548, 0.631, 0.5595, 0.6179, 0.5595, 0.4988, 0.4929, 0.4881, 0.3679, 0.3274, 0.3274, 0.369, 0.3869, 0.3095, 0.3452, 0.4167, 0.4762, 0.4643, 0.5583, 0.5583, 0.6405, 0.6179, 0.6179, 0.6119, 0.6583, 0.5976, 0.5869…	cellular organisms,Eukaryota,Opisthokonta,Metazoa,Eumetazoa,Bilateria,Protostomia,Lophotrochozoa,Mollusca,Gastropoda,Patellogastropoda,Lottioidea,Lottiidae,Lottia
SchsMyo30C_fl	0.602	EAEEEERRQREEEERLAREEEERRKREEELAAREA	35	914..948	[0.2857, 0.3095, 0.4345, 0.4583, 0.5238, 0.5536, 0.5714, 0.5, 0.5345, 0.606, 0.594, 0.5393, 0.5345, 0.5405, 0.4988, 0.5095, 0.5476, 0.5952, 0.6048, 0.6583, 0.6536, 0.6536, 0.631, 0.6417, 0.6417, 0.6417, 0.5643, 0.5869, 0.4988, 0.3857, 0.3381, 0.3321, 0.3024, 0.2726, 0.2607]	cellular organisms,Eukaryota,Stramenopiles,Labyrinthulomycetes,Thraustochytriaceae,Schizochytrium
BfMyo10Beta_fl	0.599	EEKRQEEERQHQLREEERRQREEEEKVKEEEERRLLEQKTIEEKAKFEEKRQEEKRLEEERKKEMEKQEEIRQQE	75	777..851	[0.2774, 0.294, 0.3179, 0.3298, 0.3417, 0.3536, 0.3262, 0.3262, 0.344, 0.3679, 0.3857, 0.3798, 0.3667, 0.4369, 0.431, 0.5036, 0.5464, 0.5643, 0.5929, 0.5821, 0.6405, 0.6405, 0.7071, 0.6369, 0.6607, 0.6, 0.5333, 0.5583, 0.5833, 0.5417, 0.5179, 0.4643, 0.4048, 0.3929, 0.3036, 0.3095, 0.3024, 0.2583, 0.2357, 0.194, 0.2429, 0.219, 0.2833, 0.2952, 0.3369, 0.3857, 0.3738, 0.381, 0.381, 0.4167, 0.4286, …	cellular organisms,Eukaryota,Opisthokonta,Metazoa,Eumetazoa,Bilateria,Deuterostomia,Chordata,Cephalochordata,Branchiostomidae,Branchiostoma
BfMyo10Alpha_fl	0.599	LREEKRQEEERQHQLREEERRQREEEEKVKEEEERRLLEQKTIEEKAKFEEKRQEEKRLEEERKKEMEKQEEIRQQE	77	775..851	[0.2952, 0.3071, 0.3607, 0.3536, 0.3238, 0.3357, 0.3476, 0.3536, 0.3262, 0.3262, 0.344, 0.3679, 0.3857, 0.3798, 0.3667, 0.4369, 0.431, 0.5036, 0.5464, 0.5643, 0.5929, 0.5821, 0.6405, 0.6405, 0.7071, 0.6369, 0.6607, 0.6, 0.5333, 0.5583, 0.5833, 0.5417, 0.5179, 0.4643, 0.4048, 0.3929, 0.3036, 0.3095, 0.3024, 0.2583, 0.2357, 0.194, 0.2429, 0.219, 0.2833, 0.2952, 0.3369, 0.3857, 0.3738, 0.381, 0.381,…	cellular organisms,Eukaryota,Opisthokonta,Metazoa,Eumetazoa,Bilateria,Deuterostomia,Chordata,Cephalochordata,Branchiostomidae,Branchiostoma
TarMyo6B_fl	0.595	KERKRREAEEQRRKQEEDDRRVKAEMEMKRKQEEEDRKKRAEEEKAM	47	935..981	[0.269, 0.3274, 0.3226, 0.4548, 0.4964, 0.5202, 0.5262, 0.6083, 0.575, 0.575, 0.6, 0.6536, 0.6369, 0.5774, 0.4583, 0.5238, 0.5, 0.4821, 0.4167, 0.4881, 0.4214, 0.369, 0.3155, 0.3869, 0.4405, 0.4452, 0.4405, 0.4464, 0.5655, 0.5774, 0.619, 0.5536, 0.5714, 0.6726, 0.7619, 0.6536, 0.6774, 0.6167, 0.5821, 0.506, 0.506, 0.4702, 0.3976, 0.3202, 0.2976, 0.2798, 0.256]	cellular organisms,Eukaryota,Opisthokonta,Metazoa,Eumetazoa,Bilateria,Deuterostomia,Chordata,Craniata,Vertebrata,Gnathostomata,Teleostomi,Euteleostomi,Actinopterygii,Actinopteri,Neopterygii,Teleostei,Osteoglossocephalai,Clupeocephala,Euteleosteomorpha,Neoteleostei,Eurypterygia,Ctenosquamata,Acanthomorphata,Euacanthomorphacea,Percomorphaceae,Eupercaria,Tetraodontiformes,Tetraodontoidei,Tetradontoi…
Ol_aMyo15B_fl	0.592	QEEQKKKEEQKKKEEQRKREEERREEQRKRDEERREKQKKREEEKKEEER	50	2058..2107	[0.2619, 0.2619, 0.3083, 0.3929, 0.4048, 0.4821, 0.5238, 0.5, 0.5417, 0.631, 0.6012, 0.606, 0.6833, 0.6119, 0.631, 0.6488, 0.6071, 0.5833, 0.5714, 0.5286, 0.5214, 0.5214, 0.5036, 0.5464, 0.5571, 0.5452, 0.4857, 0.4917, 0.45, 0.4321, 0.4738, 0.4202, 0.4321, 0.4631, 0.506, 0.5238, 0.4988, 0.4321, 0.4095, 0.4524, 0.4524, 0.4464, 0.4702, 0.5952, 0.475, 0.475, 0.4631, 0.4167, 0.3393, 0.3214]	cellular organisms,Eukaryota,Opisthokonta,Metazoa,Eumetazoa,Bilateria,Deuterostomia,Chordata,Craniata,Vertebrata,Gnathostomata,Teleostomi,Euteleostomi,Actinopterygii,Actinopteri,Neopterygii,Teleostei,Osteoglossocephalai,Clupeocephala,Euteleosteomorpha,Neoteleostei,Eurypterygia,Ctenosquamata,Acanthomorphata,Euacanthomorphacea,Percomorphaceae,Ovalentaria,Atherinomorphae,Beloniformes,Adrianichthyoid…
StpMyo10_fl	0.591	EEKRKEEERVREEQRRREEEEQRELERL	28	767..794	[0.2679, 0.3333, 0.3512, 0.4167, 0.4286, 0.4167, 0.494, 0.5833, 0.5952, 0.5595, 0.6667, 0.6238, 0.5893, 0.619, 0.619, 0.5952, 0.5893, 0.5655, 0.5833, 0.5714, 0.5167, 0.456, 0.45, 0.3667, 0.2845, 0.2738, 0.2738, 0.256]	cellular organisms,Eukaryota,Opisthokonta,Metazoa,Eumetazoa,Bilateria,Deuterostomia,Echinodermata,Eleutherozoa,Echinozoa,Echinoidea,Euechinoidea,Echinacea,Echinoida,Strongylocentrotidae,Strongylocentrotus
DccMyo22_fl	0.59	REKDEEERQRKEKEERERQEKEDREKETADRRQLQEEQKRREEELRAKREEEELKKLEEK	60	409..468	[0.325, 0.4143, 0.4738, 0.4679, 0.5464, 0.5929, 0.5679, 0.5917, 0.6202, 0.5571, 0.6286, 0.6131, 0.6238, 0.6012, 0.594, 0.5762, 0.5762, 0.5762, 0.5274, 0.4345, 0.4167, 0.4214, 0.3976, 0.3798, 0.3131, 0.2417, 0.194, 0.206, 0.1774, 0.1536, 0.219, 0.2488, 0.2381, 0.3095, 0.381, 0.3798, 0.4036, 0.4155, 0.4929, 0.4929, 0.4929, 0.481, 0.5702, 0.6119, 0.4917, 0.469, 0.5821, 0.5631, 0.4357, 0.4976, 0.4798…	cellular organisms,Eukaryota,Amoebozoa,Mycetozoa,Dictyosteliida,Dictyostelium
TnMyo6B_fl	0.59	KKQEEEERDRLKKIEEEMEKERRRREAEEQRRKQEEDDRRLKAEMELKRKQEEEDRKKRAEEEKV	65	844..908	[0.3036, 0.3214, 0.3333, 0.375, 0.375, 0.3631, 0.4405, 0.5298, 0.4512, 0.4048, 0.3512, 0.3452, 0.3214, 0.3452, 0.3214, 0.3452, 0.3738, 0.294, 0.3286, 0.4298, 0.4095, 0.3702, 0.5024, 0.544, 0.5202, 0.5262, 0.6083, 0.575, 0.575, 0.6, 0.6536, 0.6369, 0.5774, 0.4583, 0.5238, 0.5, 0.4821, 0.4167, 0.4881, 0.4214, 0.369, 0.3155, 0.3869, 0.4405, 0.4452, 0.4405, 0.4464, 0.5655, 0.5774, 0.619, 0.5536, 0.57…	cellular organisms,Eukaryota,Opisthokonta,Metazoa,Eumetazoa,Bilateria,Deuterostomia,Chordata,Craniata,Vertebrata,Gnathostomata,Teleostomi,Euteleostomi,Actinopterygii,Actinopteri,Neopterygii,Teleostei,Osteoglossocephalai,Clupeocephala,Euteleosteomorpha,Neoteleostei,Eurypterygia,Ctenosquamata,Acanthomorphata,Euacanthomorphacea,Percomorphaceae,Eupercaria,Tetraodontiformes,Tetraodontoidei,Tetradontoi…
BlpaMyo1A_fl	0.59	ERAERERKRKRKYEKRKAREREAREAARREREEKREEERRKRVEEKRRKKREEKEKRE	58	1083..1140	[0.256, 0.2798, 0.2917, 0.2917, 0.3024, 0.3202, 0.3202, 0.3143, 0.2964, 0.2786, 0.2738, 0.2798, 0.25, 0.2738, 0.2619, 0.2857, 0.2917, 0.3036, 0.2857, 0.3571, 0.369, 0.381, 0.35, 0.3905, 0.3476, 0.325, 0.3667, 0.3429, 0.4024, 0.3917, 0.4274, 0.4929, 0.5643, 0.4702, 0.5298, 0.6071, 0.6012, 0.5595, 0.5774, 0.6548, 0.6369, 0.6369, 0.5833, 0.619, 0.5524, 0.4869, 0.5119, 0.6369, 0.5893, 0.469, 0.4155, …	cellular organisms,Eukaryota,Stramenopiles,Bolidophyceae,Bolidomonas
RhpMyo6_fl	0.587	EKERLRKIEEEMMKERLRKEEDERRKRQEEENKKIKTEMELRRKHEEEELRRQEEIDKKAASQLQLELLREAEEEARR	78	923..1000	[0.3083, 0.3976, 0.3369, 0.3369, 0.3845, 0.3512, 0.3333, 0.3036, 0.2798, 0.3036, 0.3274, 0.2071, 0.2607, 0.356, 0.3429, 0.3333, 0.4107, 0.4524, 0.4286, 0.4821, 0.6071, 0.7083, 0.7202, 0.6548, 0.6607, 0.6786, 0.625, 0.5536, 0.6012, 0.5476, 0.494, 0.3738, 0.4452, 0.3786, 0.3738, 0.2917, 0.3512, 0.4048, 0.3619, 0.381, 0.381, 0.4524, 0.5536, 0.6476, 0.581, 0.6226, 0.6, 0.6, 0.5417, 0.6357, 0.6179, 0.…	cellular organisms,Eukaryota,Opisthokonta,Metazoa,Eumetazoa,Bilateria,Protostomia,Ecdysozoa,Panarthropoda,Arthropoda,Mandibulata,Pancrustacea,Hexapoda,Insecta,Dicondylia,Pterygota,Neoptera,Paraneoptera,Hemiptera,Euhemiptera,Neohemiptera,Prosorrhyncha,Heteroptera,Euheteroptera,Neoheteroptera,Panheteroptera,Cimicomorpha,Reduvioidea,Reduviidae,Triatominae,Rhodnius
LsarMyo10_fl	0.586	KEEKRKEEERLREEQRQREEQERRELERLKAEAKLRELEELTKKLEEEARKRQEEEEAQKRLGEEQRLADLEKVRQLEIARKQDEEEARRRADELRIKLEEDAQKLAEDQERLRVEEEERQLLE	124	755..878	[0.3155, 0.3571, 0.4048, 0.369, 0.4226, 0.4345, 0.4167, 0.4821, 0.5655, 0.5774, 0.5417, 0.5357, 0.4798, 0.4571, 0.4929, 0.456, 0.4321, 0.4857, 0.4524, 0.4702, 0.4583, 0.4524, 0.4036, 0.3976, 0.3143, 0.3143, 0.3571, 0.3024, 0.2738, 0.25, 0.2964, 0.2726, 0.2071, 0.2131, 0.3143, 0.2786, 0.206, 0.3202, 0.3988, 0.3929, 0.3512, 0.4214, 0.4929, 0.5167, 0.494, 0.619, 0.7202, 0.6726, 0.5536, 0.5881, 0.671…	cellular organisms,Eukaryota,Opisthokonta,Metazoa,Eumetazoa,Bilateria,Deuterostomia,Echinodermata,Eleutherozoa,Asterozoa,Asteroidea,Forcipulatacea,Forcipulatida,Asteriidae,Leptasterias
BamaMyo22B_fl	0.586	QKEEAERRRREIARAKEEEKKRLEAEEQERLRREREEWEREERRKREREEENRRKEEQERKEREA	65	779..843	[0.2798, 0.3036, 0.3381, 0.356, 0.3619, 0.4107, 0.4167, 0.4048, 0.4393, 0.4333, 0.3738, 0.3798, 0.4226, 0.4643, 0.4464, 0.4821, 0.4631, 0.4571, 0.5107, 0.494, 0.5595, 0.5655, 0.4452, 0.475, 0.4929, 0.4464, 0.3595, 0.4262, 0.3548, 0.35, 0.3869, 0.4048, 0.3929, 0.4524, 0.3857, 0.4048, 0.4464, 0.3857, 0.4155, 0.4869, 0.5095, 0.4583, 0.4762, 0.4762, 0.4988, 0.5583, 0.5583, 0.6119, 0.6345, 0.581, 0.55…	cellular organisms,Eukaryota,Amoebozoa,Discosea,Longamoebia,Centramoebida,Balamuthiidae,Balamuthia
Ol_aMyo6B_fl	0.585	IEEEMDKERKTREKEEQRRKQEEDDRRLKAEMELKRKQEEEDRKKRKEEEKV	52	928..979	[0.2667, 0.2429, 0.2488, 0.2893, 0.2583, 0.2583, 0.3595, 0.3393, 0.2881, 0.3774, 0.419, 0.3952, 0.4012, 0.5262, 0.5048, 0.5048, 0.5524, 0.5583, 0.5476, 0.5655, 0.4464, 0.5119, 0.5, 0.4821, 0.4167, 0.4881, 0.4214, 0.369, 0.3155, 0.3869, 0.4405, 0.4452, 0.4405, 0.4464, 0.5655, 0.5774, 0.619, 0.5476, 0.5595, 0.6607, 0.75, 0.6476, 0.6655, 0.5988, 0.569, 0.4929, 0.4869, 0.4512, 0.3786, 0.3012, 0.2786,…	cellular organisms,Eukaryota,Opisthokonta,Metazoa,Eumetazoa,Bilateria,Deuterostomia,Chordata,Craniata,Vertebrata,Gnathostomata,Teleostomi,Euteleostomi,Actinopterygii,Actinopteri,Neopterygii,Teleostei,Osteoglossocephalai,Clupeocephala,Euteleosteomorpha,Neoteleostei,Eurypterygia,Ctenosquamata,Acanthomorphata,Euacanthomorphacea,Percomorphaceae,Ovalentaria,Atherinomorphae,Beloniformes,Adrianichthyoid…
AojMyo16_fl	0.584	KKQREEKAKQLEEERKREEEEAKW	24	1206..1229	[0.2607, 0.2548, 0.2667, 0.3393, 0.3631, 0.3512, 0.3976, 0.4869, 0.5048, 0.5107, 0.5417, 0.6548, 0.6548, 0.6548, 0.6071, 0.6786, 0.6786, 0.5774, 0.5536, 0.6071, 0.4583, 0.3381, 0.2798, 0.2845]	cellular organisms,Eukaryota,Opisthokonta,Metazoa,Eumetazoa,Bilateria,Deuterostomia,Echinodermata,Eleutherozoa,Echinozoa,Holothuroidea,Aspidochirotacea,Aspidochirotida,Stichopodidae,Apostichopus
PypMyo38_fl	0.584	AEEEERRRREEEEERERLRLQREHDEREAQRLAAEEAAREKQRLAEERKRK	51	1059..1109	[0.2917, 0.4286, 0.5774, 0.6548, 0.631, 0.6488, 0.6964, 0.6964, 0.6905, 0.6786, 0.6298, 0.5833, 0.4583, 0.4095, 0.3857, 0.3012, 0.2905, 0.2321, 0.256, 0.2381, 0.2857, 0.2619, 0.2667, 0.2786, 0.2726, 0.3071, 0.3071, 0.2476, 0.2595, 0.3321, 0.2667, 0.2548, 0.2381, 0.2321, 0.2321, 0.2381, 0.2381, 0.3036, 0.2917, 0.2262, 0.2726, 0.3452, 0.3393, 0.3155, 0.3036, 0.2976, 0.2976, 0.2857, 0.2798, 0.2738, …	cellular organisms,Eukaryota,Stramenopiles,Oomycetes,Peronosporales,Phytophthora
CafMyo10_fl	0.583	EKRAEEEKRKWEEEERERERARREAELRTQQEEAARRQQE	40	813..852	[0.3488, 0.3714, 0.4071, 0.5464, 0.5952, 0.5714, 0.6429, 0.6655, 0.6774, 0.6893, 0.6179, 0.5952, 0.5893, 0.5417, 0.4929, 0.4869, 0.45, 0.4262, 0.3679, 0.3798, 0.4202, 0.4024, 0.4071, 0.3893, 0.3583, 0.3417, 0.4131, 0.4036, 0.344, 0.344, 0.3381, 0.3381, 0.2786, 0.2845, 0.2786, 0.2667, 0.2786, 0.2905, 0.2726, 0.2607]	cellular organisms,Eukaryota,Opisthokonta,Metazoa,Eumetazoa,Bilateria,Deuterostomia,Chordata,Craniata,Vertebrata,Gnathostomata,Teleostomi,Euteleostomi,Sarcopterygii,Dipnotetrapodomorpha,Tetrapoda,Amniota,Mammalia,Theria,Eutheria,Boreoeutheria,Laurasiatheria,Carnivora,Caniformia,Canidae,Canis,Canis lupus
LpscMyo27D_fl	0.58	REEEERLLREEEEREAEAQRRAEEERRLEEERRRQELEQRVEEAKSAAVAEERRRATEERQKAERKW	67	902..968	[0.2786, 0.2905, 0.3262, 0.3679, 0.3964, 0.4143, 0.3667, 0.3214, 0.381, 0.3571, 0.3452, 0.369, 0.381, 0.3274, 0.3333, 0.4226, 0.4345, 0.4345, 0.4643, 0.4464, 0.4821, 0.5655, 0.5417, 0.5702, 0.6833, 0.619, 0.631, 0.631, 0.5821, 0.5524, 0.6238, 0.5702, 0.5167, 0.5405, 0.4869, 0.3988, 0.4167, 0.381, 0.2726, 0.244, 0.1821, 0.1714, 0.1595, 0.1476, 0.119, 0.1726, 0.1964, 0.1786, 0.1833, 0.3024, 0.2964,…	cellular organisms,Eukaryota,Alveolata,Dinophyceae,Gonyaulacales,Lingulodinium
AngMyo6_fl	0.578	AERRAKEEEERRLREEEENRKRKTEIEARRKEEEAKRLR	39	936..974	[0.3488, 0.4155, 0.494, 0.5536, 0.5107, 0.5333, 0.6107, 0.6107, 0.606, 0.594, 0.5833, 0.6369, 0.6369, 0.625, 0.5357, 0.5405, 0.5119, 0.4821, 0.4583, 0.4643, 0.375, 0.4643, 0.356, 0.4452, 0.4988, 0.4381, 0.4214, 0.5155, 0.569, 0.519, 0.4964, 0.4917, 0.4798, 0.4143, 0.4262, 0.4512, 0.4155, 0.35, 0.2845]	cellular organisms,Eukaryota,Opisthokonta,Metazoa,Eumetazoa,Bilateria,Protostomia,Ecdysozoa,Panarthropoda,Arthropoda,Mandibulata,Pancrustacea,Hexapoda,Insecta,Dicondylia,Pterygota,Neoptera,Endopterygota,Diptera,Nematocera,Culicomorpha,Culicoidea,Culicidae,Anophelinae,Anopheles,Cellia,Pyretophorus,gambiae species complex,Anopheles gambiae
NscrMyo_C_fl	0.577	DREKREAEERRRKEEEAIRLEQERKLREEQEALERERKRQEEERLERERKIKEEQERIERERLEQERKIREEQERIERERLEKIEAERKRQEELERERQRLLEEAIKQREEEERRHREHLERIRREQEEKKRAKMEAHKKKLQEARMKAEEISRKRKELEAERIRKLKEERRKWLEIEKQAAKREEERLREELDRRRQESVESQKQVFLAAMQEQERRTEDAIKRR	226	776..1001	[0.2952, 0.331, 0.4512, 0.4643, 0.4929, 0.5393, 0.6214, 0.6226, 0.6107, 0.6429, 0.6726, 0.6786, 0.6488, 0.5833, 0.5119, 0.5417, 0.4167, 0.4107, 0.4155, 0.4202, 0.3738, 0.3857, 0.3857, 0.325, 0.3143, 0.3738, 0.3857, 0.3143, 0.356, 0.2619, 0.2917, 0.2964, 0.3619, 0.3976, 0.4095, 0.3917, 0.3857, 0.4512, 0.4631, 0.4393, 0.469, 0.469, 0.4464, 0.475, 0.4988, 0.475, 0.4262, 0.4036, 0.4095, 0.3988, 0.470…	cellular organisms,Eukaryota,Stramenopiles,Bacillariophyta,Bacillariophyceae,Bacillariophycidae,Bacillariales,Bacillariaceae,Nitzschia,unclassified Nitzschia
AeaMyo6_fl	0.577	AERKAKEEEERRLREEEENRKKKAEMEARRKEEEARRLRQEEEDR	45	933..977	[0.35, 0.4107, 0.4452, 0.5048, 0.5167, 0.5333, 0.6107, 0.6107, 0.606, 0.594, 0.5833, 0.6369, 0.6369, 0.625, 0.5417, 0.5524, 0.5238, 0.494, 0.4821, 0.4881, 0.3988, 0.4881, 0.3798, 0.469, 0.5226, 0.4619, 0.4452, 0.5393, 0.5869, 0.531, 0.5083, 0.5036, 0.4917, 0.456, 0.4679, 0.4929, 0.5583, 0.4929, 0.4274, 0.3738, 0.35, 0.3202, 0.3143, 0.3083, 0.3202]	cellular organisms,Eukaryota,Opisthokonta,Metazoa,Eumetazoa,Bilateria,Protostomia,Ecdysozoa,Panarthropoda,Arthropoda,Mandibulata,Pancrustacea,Hexapoda,Insecta,Dicondylia,Pterygota,Neoptera,Endopterygota,Diptera,Nematocera,Culicomorpha,Culicoidea,Culicidae,Culicinae,Aedini,Aedes,Stegomyia
DcfMyo22_fl	0.576	EKDEEERERKEKEERERQEKEDKEKETADRRQLQEEQKRREEELRAKREEEELKKLEEK	59	800..858	[0.3071, 0.3667, 0.3726, 0.4512, 0.4976, 0.4726, 0.544, 0.5726, 0.5571, 0.6286, 0.6012, 0.6119, 0.6012, 0.606, 0.6357, 0.6357, 0.5762, 0.5274, 0.4345, 0.4167, 0.4214, 0.3976, 0.3798, 0.3131, 0.2417, 0.194, 0.206, 0.1774, 0.1536, 0.219, 0.2488, 0.2381, 0.3095, 0.381, 0.3798, 0.4036, 0.4155, 0.4929, 0.4929, 0.4929, 0.481, 0.5702, 0.6119, 0.4917, 0.469, 0.5821, 0.5631, 0.4357, 0.4976, 0.4798, 0.4512…	cellular organisms,Eukaryota,Amoebozoa,Mycetozoa,Dictyosteliida,Dictyostelium
DifMyo22_fl	0.576	EKKVADEERRKRDDEERAKRADEEAKRAQEK	31	834..864	[0.2738, 0.2905, 0.3155, 0.3036, 0.3393, 0.3869, 0.4762, 0.4821, 0.5, 0.5714, 0.6119, 0.4988, 0.5107, 0.6179, 0.6726, 0.569, 0.4988, 0.6238, 0.631, 0.5286, 0.5536, 0.5893, 0.5833, 0.5655, 0.4524, 0.4464, 0.4345, 0.369, 0.3036, 0.2798, 0.2607]	cellular organisms,Eukaryota,Amoebozoa,Mycetozoa,Dictyosteliida,Dictyostelium
NgMyo_B_fl	0.575	ERIYFEKHREEIERKRREEEEKLRIERERIEKEEAEKRRIEEIKRQEEEKIAREKRE	57	783..839	[0.2738, 0.3155, 0.3095, 0.3381, 0.2893, 0.3726, 0.3107, 0.3726, 0.4393, 0.481, 0.5298, 0.5762, 0.6048, 0.6321, 0.6762, 0.6476, 0.6655, 0.6369, 0.5988, 0.5048, 0.5226, 0.4571, 0.5048, 0.4917, 0.3714, 0.3262, 0.3417, 0.3857, 0.3607, 0.35, 0.3393, 0.3679, 0.4333, 0.4869, 0.4524, 0.5536, 0.5167, 0.4452, 0.4869, 0.6012, 0.5833, 0.5702, 0.5298, 0.5952, 0.5702, 0.4988, 0.3905, 0.4393, 0.5226, 0.4524, 0…	cellular organisms,Eukaryota,Heterolobosea,Schizopyrenida,Vahlkampfiidae,Naegleria
NfMyo_B_fl	0.575	EEEERIYYEKHKEEIERKRKEEEERMRIERERMEREEAERKRLAEIKRQEEERISREKRE	60	785..844	[0.256, 0.244, 0.244, 0.2738, 0.3155, 0.3095, 0.3381, 0.2893, 0.3726, 0.3107, 0.3726, 0.4393, 0.481, 0.5298, 0.5762, 0.6048, 0.6321, 0.6762, 0.6476, 0.6655, 0.6369, 0.5988, 0.5048, 0.5226, 0.4571, 0.5048, 0.4917, 0.3714, 0.3262, 0.3417, 0.3857, 0.3607, 0.35, 0.3393, 0.3452, 0.3988, 0.4524, 0.4226, 0.4107, 0.3738, 0.3024, 0.344, 0.4107, 0.3929, 0.4226, 0.381, 0.4405, 0.4155, 0.4095, 0.3321, 0.3333…	cellular organisms,Eukaryota,Heterolobosea,Schizopyrenida,Vahlkampfiidae,Naegleria
DiiMyo22_fl	0.574	REKDEEERQRKEKEERERQEKEDREKETADRRQLQEEQKRREEELRAKREEEELKKLEEK	60	617..676	[0.2893, 0.3786, 0.4381, 0.4321, 0.5107, 0.5571, 0.5321, 0.556, 0.5845, 0.5214, 0.5929, 0.6131, 0.6238, 0.6012, 0.594, 0.5762, 0.5762, 0.5762, 0.5274, 0.4345, 0.4167, 0.4214, 0.3976, 0.3798, 0.3131, 0.2417, 0.194, 0.206, 0.1774, 0.1536, 0.219, 0.2488, 0.2381, 0.3095, 0.381, 0.3798, 0.4036, 0.4155, 0.4929, 0.4929, 0.4929, 0.481, 0.5702, 0.6119, 0.4917, 0.469, 0.5821, 0.5631, 0.4357, 0.4976, 0.4798…	cellular organisms,Eukaryota,Amoebozoa,Mycetozoa,Dictyosteliida,Dictyostelium
TagMyo10B_fl	0.574	LRRKQEAEERRRQEEEEQIRREEEERQWQEEEERRRKQEEEELKE	45	809..853	[0.2619, 0.2976, 0.3393, 0.369, 0.3929, 0.4821, 0.6071, 0.631, 0.5179, 0.5345, 0.5821, 0.6, 0.5345, 0.5107, 0.6119, 0.6893, 0.5929, 0.5929, 0.5333, 0.494, 0.4881, 0.4881, 0.4762, 0.4881, 0.45, 0.4452, 0.475, 0.5167, 0.4345, 0.4167, 0.5179, 0.5774, 0.5893, 0.5774, 0.5298, 0.5238, 0.5476, 0.5238, 0.5536, 0.4869, 0.4631, 0.35, 0.35, 0.3321, 0.2536]	cellular organisms,Eukaryota,Opisthokonta,Metazoa,Eumetazoa,Bilateria,Deuterostomia,Chordata,Craniata,Vertebrata,Gnathostomata,Teleostomi,Euteleostomi,Sarcopterygii,Dipnotetrapodomorpha,Tetrapoda,Amniota,Sauropsida,Sauria,Archelosauria,Archosauria,Dinosauria,Saurischia,Theropoda,Coelurosauria,Aves,Neognathae,Passeriformes,Passeroidea,Estrildidae,Estrildinae,Taeniopygia
Ol_aMyo10A_fl	0.572	LEERRRREEEKRRRRMEEELERERQKLEAERLSREAEEARRREEL	45	805..849	[0.3333, 0.344, 0.4381, 0.5226, 0.5833, 0.6071, 0.6071, 0.6119, 0.7012, 0.7429, 0.6417, 0.5952, 0.5952, 0.5405, 0.4202, 0.3964, 0.3548, 0.2881, 0.2655, 0.2833, 0.3179, 0.294, 0.2321, 0.1929, 0.2714, 0.3, 0.2821, 0.2643, 0.3107, 0.2821, 0.294, 0.3488, 0.4095, 0.4036, 0.3774, 0.431, 0.4143, 0.4083, 0.3798, 0.3619, 0.3679, 0.3679, 0.2738, 0.2798, 0.2679]	cellular organisms,Eukaryota,Opisthokonta,Metazoa,Eumetazoa,Bilateria,Deuterostomia,Chordata,Craniata,Vertebrata,Gnathostomata,Teleostomi,Euteleostomi,Actinopterygii,Actinopteri,Neopterygii,Teleostei,Osteoglossocephalai,Clupeocephala,Euteleosteomorpha,Neoteleostei,Eurypterygia,Ctenosquamata,Acanthomorphata,Euacanthomorphacea,Percomorphaceae,Ovalentaria,Atherinomorphae,Beloniformes,Adrianichthyoid…
PhsMyo38_fl	0.569	AEEEERRRREEEEERERIRLQREHDEREARRRAEEEAAREKQRLAEERKKK	51	1092..1142	[0.256, 0.3929, 0.5417, 0.619, 0.6071, 0.625, 0.6726, 0.6726, 0.6905, 0.6786, 0.6298, 0.5833, 0.4583, 0.4095, 0.3857, 0.3012, 0.2905, 0.2321, 0.256, 0.2381, 0.2976, 0.2738, 0.3452, 0.3571, 0.369, 0.4464, 0.4881, 0.4286, 0.4405, 0.5179, 0.5, 0.4881, 0.4762, 0.4702, 0.4107, 0.4167, 0.3143, 0.3798, 0.35, 0.2774, 0.2726, 0.3452, 0.3393, 0.3155, 0.2976, 0.2857, 0.2857, 0.2857, 0.2679, 0.2619, 0.2679]	cellular organisms,Eukaryota,Stramenopiles,Oomycetes,Peronosporales,Phytophthora
PciMyo38_fl	0.569	AEEEERRRREEEEERERIRLQREHDEREAQRRAAEEAAREKQRLAEERKKK	51	1067..1117	[0.256, 0.3929, 0.5417, 0.619, 0.6071, 0.625, 0.6726, 0.6726, 0.6905, 0.6786, 0.6298, 0.5833, 0.4583, 0.4095, 0.3857, 0.3012, 0.2905, 0.2321, 0.256, 0.2381, 0.2857, 0.2619, 0.3333, 0.3452, 0.3393, 0.3738, 0.4202, 0.3607, 0.3726, 0.4452, 0.3798, 0.3679, 0.3512, 0.3452, 0.3452, 0.3512, 0.2845, 0.35, 0.3381, 0.2774, 0.2726, 0.3452, 0.3393, 0.3155, 0.2976, 0.2857, 0.2857, 0.2857, 0.2679, 0.2619, 0.26…	cellular organisms,Eukaryota,Stramenopiles,Oomycetes,Peronosporales,Phytophthora,Phytophthora cinnamomi
MbMyo10_fl	0.569	EAAEREEAERRLAEAKRRAEEDRQRKVDEERQRQEDEARRMQEAMARAKQLEAEQKQREEDARLKAEEAQRLLEEAERMKKIQEEARKADEARLAEEERQRLEAA	105	841..945	[0.256, 0.2857, 0.2857, 0.2798, 0.3452, 0.3619, 0.356, 0.356, 0.4107, 0.3512, 0.369, 0.4036, 0.4155, 0.3976, 0.4821, 0.5595, 0.5774, 0.5714, 0.4988, 0.5202, 0.6036, 0.5917, 0.5524, 0.6548, 0.6071, 0.5107, 0.4643, 0.5714, 0.5595, 0.5631, 0.5631, 0.581, 0.5929, 0.5452, 0.475, 0.469, 0.4583, 0.4571, 0.4345, 0.369, 0.369, 0.2976, 0.2917, 0.2857, 0.2738, 0.2202, 0.2845, 0.2298, 0.2369, 0.2548, 0.3333,…	cellular organisms,Eukaryota,Opisthokonta,Choanoflagellida,Codonosigidae,Monosiga,Monosiga brevicollis
EvcMyo10_fl	0.568	KWKEEERLREEQRRREEEEQREL	23	766..788	[0.256, 0.3214, 0.3333, 0.3214, 0.3988, 0.4881, 0.5, 0.5179, 0.625, 0.5774, 0.5893, 0.619, 0.619, 0.5952, 0.5893, 0.5655, 0.5833, 0.5714, 0.5167, 0.4274, 0.4214, 0.3381, 0.256]	cellular organisms,Eukaryota,Opisthokonta,Metazoa,Eumetazoa,Bilateria,Deuterostomia,Echinodermata,Eleutherozoa,Echinozoa,Echinoidea,Euechinoidea,Echinacea,Echinoida,Echinometridae,Evechinus
NepMyo_A_fl	0.568	IQKEREEERVRHEEEERVRQEEEERVRHEEEERVRHEEEERVRHEEEERIKQEEQM	56	891..946	[0.2845, 0.3012, 0.3667, 0.4024, 0.344, 0.4107, 0.4643, 0.4524, 0.4821, 0.5536, 0.6238, 0.5274, 0.5274, 0.594, 0.5952, 0.6, 0.6, 0.6, 0.6179, 0.569, 0.4702, 0.5286, 0.5476, 0.5524, 0.5357, 0.5357, 0.5583, 0.5048, 0.481, 0.5345, 0.5536, 0.5583, 0.5583, 0.5583, 0.581, 0.5321, 0.481, 0.5345, 0.5536, 0.5583, 0.5583, 0.5583, 0.6405, 0.5917, 0.5405, 0.5226, 0.5, 0.5476, 0.5643, 0.5048, 0.5048, 0.4393, …	cellular organisms,Eukaryota,Opisthokonta,Fungi,Microsporidia,Microsporidia incertae sedis,Nematocida,Nematocida parisii
AccuMyo22H_fl	0.567	RERRRQEELRRMEEERRRLEEEE	23	744..766	[0.2536, 0.3976, 0.3869, 0.375, 0.4286, 0.5107, 0.4929, 0.5702, 0.5655, 0.5833, 0.5774, 0.6429, 0.6476, 0.6298, 0.6357, 0.5536, 0.5119, 0.5357, 0.475, 0.4452, 0.4571, 0.375, 0.2619]	cellular organisms,Eukaryota,Amoebozoa,Discosea,Longamoebia,Centramoebida,Acanthamoebidae,Acanthamoeba
PycMyo38_fl	0.566	EEEERRRREEEEERERIRLQREHDEREAQRLAAEEAAREKQRLAEERKKK	50	1062..1111	[0.381, 0.5298, 0.6071, 0.6071, 0.625, 0.6726, 0.6726, 0.6905, 0.6786, 0.6298, 0.5833, 0.4583, 0.4095, 0.3857, 0.3012, 0.2905, 0.2321, 0.256, 0.2381, 0.2857, 0.2619, 0.2667, 0.2786, 0.2726, 0.3071, 0.3071, 0.2476, 0.2595, 0.3321, 0.2667, 0.2548, 0.2381, 0.2321, 0.2321, 0.2381, 0.2381, 0.3036, 0.2917, 0.2262, 0.2726, 0.3452, 0.3393, 0.3155, 0.3036, 0.2976, 0.2976, 0.2976, 0.2917, 0.2857, 0.2917]	cellular organisms,Eukaryota,Stramenopiles,Oomycetes,Peronosporales,Phytophthora
PhiMyo38_fl	0.566	EEEERRRREEEEERERLRLQREHDEREAQRLAAEEAAREKKRLAEERKRK	50	1046..1095	[0.381, 0.5298, 0.6071, 0.6071, 0.625, 0.6726, 0.6726, 0.6905, 0.6786, 0.6298, 0.5833, 0.4583, 0.4095, 0.3857, 0.3012, 0.2905, 0.2321, 0.256, 0.2381, 0.2857, 0.2619, 0.2667, 0.2786, 0.2726, 0.3071, 0.3071, 0.2476, 0.2595, 0.3321, 0.2667, 0.2548, 0.2381, 0.2321, 0.2321, 0.2381, 0.25, 0.3155, 0.3036, 0.2381, 0.3321, 0.4048, 0.3988, 0.375, 0.3631, 0.3571, 0.3571, 0.3452, 0.3393, 0.3333, 0.2798]	cellular organisms,Eukaryota,Stramenopiles,Oomycetes,Peronosporales,Phytophthora,Phytophthora infestans
SymMyo27D_fl	0.566	TREEQERQRREEEQRQKEAEERRLREEEEERQRLEEERIRLEQEAAERRRQEELQRIEQAKLAAAEAERQKAEEQKQLA	79	884..962	[0.2917, 0.2964, 0.3202, 0.4095, 0.3988, 0.4762, 0.5107, 0.5536, 0.5536, 0.6131, 0.5643, 0.5869, 0.581, 0.5929, 0.5643, 0.5595, 0.6071, 0.569, 0.5107, 0.5595, 0.494, 0.4821, 0.5357, 0.5952, 0.5952, 0.5298, 0.4821, 0.5952, 0.5417, 0.4929, 0.4929, 0.469, 0.4976, 0.4155, 0.4869, 0.431, 0.4083, 0.3476, 0.3226, 0.306, 0.294, 0.2726, 0.344, 0.3631, 0.35, 0.3274, 0.4226, 0.4405, 0.3571, 0.3631, 0.3571, …	cellular organisms,Eukaryota,Alveolata,Dinophyceae,Suessiales,Symbiodiniaceae,Symbiodinium,Symbiodinium minutum
AlkMyo30D_fl	0.566	EREEAARLKAEAEEKERLEKEERERIEKEKKDKERAQMEENERIALEEKEEAERLEKEKKEKEEKERKEKEDQARKEEEEKAKEEEESRRRAME	94	952..1045	[0.2738, 0.3274, 0.3155, 0.369, 0.3143, 0.2893, 0.3012, 0.3726, 0.3393, 0.4048, 0.4167, 0.3679, 0.3452, 0.4048, 0.4643, 0.4583, 0.4702, 0.4643, 0.4762, 0.4762, 0.4643, 0.4869, 0.4643, 0.4643, 0.469, 0.4155, 0.4333, 0.4155, 0.3964, 0.4012, 0.3952, 0.3405, 0.3167, 0.3119, 0.3298, 0.2786, 0.2845, 0.2893, 0.2607, 0.219, 0.1964, 0.1905, 0.1845, 0.1905, 0.2024, 0.2083, 0.2202, 0.225, 0.2738, 0.2738, 0.…	cellular organisms,Eukaryota,Stramenopiles,Labyrinthulomycetes,Thraustochytriaceae,Aplanochytrium,Aplanochytrium kerguelense
EvcMyo16_fl	0.566	AMAKEEEERRKREEEL	16	887..902	[0.2619, 0.3393, 0.4405, 0.494, 0.5262, 0.6179, 0.6417, 0.6417, 0.6369, 0.6786, 0.6786, 0.6786, 0.5774, 0.5107, 0.4583, 0.3095]	cellular organisms,Eukaryota,Opisthokonta,Metazoa,Eumetazoa,Bilateria,Deuterostomia,Echinodermata,Eleutherozoa,Echinozoa,Echinoidea,Euechinoidea,Echinacea,Echinoida,Echinometridae,Evechinus
AlkMyo30F_fl	0.564	RERERKREEERRRIEAERKAELERQAAEA	29	843..871	[0.2738, 0.3512, 0.3976, 0.5179, 0.5476, 0.5833, 0.5893, 0.6, 0.6, 0.6714, 0.5893, 0.5952, 0.5952, 0.5464, 0.5167, 0.4929, 0.4524, 0.3798, 0.3869, 0.381, 0.3333, 0.3155, 0.3214, 0.244, 0.256, 0.2679, 0.231, 0.219, 0.2786]	cellular organisms,Eukaryota,Stramenopiles,Labyrinthulomycetes,Thraustochytriaceae,Aplanochytrium,Aplanochytrium kerguelense
MbMyo22_fl	0.563	RKRREEMDRRRREEEARRAAEAR	23	790..812	[0.3202, 0.3202, 0.3321, 0.3726, 0.469, 0.5464, 0.481, 0.5583, 0.6524, 0.6405, 0.5631, 0.5869, 0.6155, 0.5607, 0.5214, 0.5988, 0.5714, 0.5167, 0.4345, 0.4345, 0.3869, 0.3143, 0.2798]	cellular organisms,Eukaryota,Opisthokonta,Choanoflagellida,Codonosigidae,Monosiga,Monosiga brevicollis
CceMyo51A_fl	0.563	LAKEKKEREERERKEREEQEERERKEREAFEKRKKKEKEAKEKFEK	46	910..955	[0.2738, 0.3333, 0.3333, 0.3929, 0.4702, 0.494, 0.5595, 0.5714, 0.5464, 0.5583, 0.6179, 0.594, 0.5893, 0.5774, 0.5643, 0.5821, 0.5774, 0.5345, 0.5119, 0.469, 0.4036, 0.4512, 0.481, 0.481, 0.4095, 0.4512, 0.3798, 0.3917, 0.4214, 0.4464, 0.4464, 0.4524, 0.4095, 0.4524, 0.4583, 0.4107, 0.4583, 0.4464, 0.4464, 0.3869, 0.4048, 0.4107, 0.3929, 0.3548, 0.3262, 0.2536]	cellular organisms,Eukaryota,Stramenopiles,Bacillariophyta,Bacillariophyceae,Bacillariophycidae,Bacillariales,Bacillariaceae,Cylindrotheca
PsmMyo51D_fl	0.559	QREKEEAERKAREEAERIEREAREEAERIEREAREKEERERREKEEARERAEREAREAKERAEREAREAKEKAEREAREAKEKAEREAREAKEKAEREAREKAERELK	108	880..987	[0.3012, 0.3012, 0.3726, 0.4393, 0.4571, 0.4571, 0.4869, 0.4917, 0.4976, 0.4976, 0.5179, 0.5833, 0.5119, 0.475, 0.4571, 0.4452, 0.3798, 0.4333, 0.4583, 0.4643, 0.3988, 0.356, 0.4048, 0.3988, 0.3571, 0.4048, 0.4702, 0.4048, 0.4226, 0.494, 0.5536, 0.5048, 0.4845, 0.5333, 0.5929, 0.5881, 0.6012, 0.6012, 0.5345, 0.5643, 0.6071, 0.6071, 0.5476, 0.5, 0.5, 0.4452, 0.4286, 0.4762, 0.4583, 0.4464, 0.3976,…	cellular organisms,Eukaryota,Stramenopiles,Bacillariophyta,Bacillariophyceae,Bacillariophycidae,Bacillariales,Bacillariaceae,Pseudo-nitzschia
ProMyo7_fl	0.558	KQEALKRIEDEDRRRKEEAEAKRREIAQ	28	889..916	[0.2798, 0.3083, 0.2964, 0.3083, 0.3393, 0.4167, 0.4345, 0.4345, 0.5417, 0.5952, 0.6726, 0.6012, 0.619, 0.6429, 0.6667, 0.5595, 0.5774, 0.5167, 0.4881, 0.4643, 0.4048, 0.3929, 0.331, 0.3143, 0.2667, 0.2726, 0.2679, 0.256]	cellular organisms,Eukaryota,Opisthokonta,Choanoflagellida,Salpingoecidae,Salpingoeca
SysaMyo27D_fl	0.558	TREEQERQRREQEQRDKEEQERLQREEEEERRRLEEEKIRLAKEAEERRLEEERQKLEQAKLAAAEEERKRAEDLRQE	78	904..981	[0.2619, 0.2905, 0.3024, 0.3429, 0.3381, 0.4155, 0.4155, 0.4107, 0.4107, 0.5, 0.4333, 0.4, 0.394, 0.4119, 0.3607, 0.4155, 0.4702, 0.4036, 0.4048, 0.4155, 0.4155, 0.3726, 0.4381, 0.4762, 0.494, 0.494, 0.5524, 0.6548, 0.6548, 0.594, 0.594, 0.6119, 0.594, 0.5179, 0.5893, 0.5286, 0.4512, 0.4036, 0.4214, 0.4095, 0.3429, 0.2917, 0.381, 0.4048, 0.3381, 0.381, 0.4583, 0.475, 0.4274, 0.4333, 0.4274, 0.391…	cellular organisms,Eukaryota,Alveolata,Dinophyceae,Suessiales,Symbiodiniaceae,Symbiodinium,Symbiodinium sp. clades,Symbiodinium sp. clade A
AlkMyo30C_fl	0.557	IEQQLEEERKRREQQRIAEEKKRALKEEQERLLREKERLRREEEERRAAEEEARKLKEEED	61	892..952	[0.256, 0.2976, 0.2857, 0.3143, 0.2905, 0.2726, 0.2607, 0.2607, 0.2667, 0.2964, 0.3738, 0.35, 0.3381, 0.3798, 0.3619, 0.3262, 0.2845, 0.3321, 0.2952, 0.2952, 0.319, 0.3202, 0.3321, 0.3143, 0.3036, 0.375, 0.3631, 0.2786, 0.2679, 0.2798, 0.2798, 0.3333, 0.35, 0.35, 0.3298, 0.3524, 0.3964, 0.469, 0.5048, 0.4881, 0.5226, 0.6119, 0.575, 0.5643, 0.6417, 0.5893, 0.5357, 0.5476, 0.5417, 0.625, 0.5583, 0.…	cellular organisms,Eukaryota,Stramenopiles,Labyrinthulomycetes,Thraustochytriaceae,Aplanochytrium,Aplanochytrium kerguelense
PhrMyo38_fl	0.556	EEEERRRREEEEERERVRLQREHDEREAQRRAAEEAAREKMRLAEERKKK	50	1121..1170	[0.3571, 0.506, 0.5833, 0.5833, 0.6012, 0.6488, 0.6726, 0.6905, 0.6786, 0.6298, 0.5833, 0.4583, 0.4095, 0.3857, 0.3012, 0.2905, 0.2321, 0.256, 0.2381, 0.2857, 0.2619, 0.3333, 0.3452, 0.3393, 0.3738, 0.4202, 0.3607, 0.3726, 0.4452, 0.3798, 0.3679, 0.3512, 0.3452, 0.3452, 0.3512, 0.2726, 0.3381, 0.3262, 0.2655, 0.2607, 0.3333, 0.3274, 0.3036, 0.2917, 0.2917, 0.2917, 0.2798, 0.2738, 0.2798, 0.2976]	cellular organisms,Eukaryota,Stramenopiles,Oomycetes,Peronosporales,Phytophthora
CoMyo10A_fl	0.554	ELDAKRKIEDDKRKAEEEAKRRAQADVKRK	30	875..904	[0.256, 0.2667, 0.2607, 0.2905, 0.3274, 0.3333, 0.375, 0.4738, 0.5821, 0.5167, 0.594, 0.6488, 0.6833, 0.6238, 0.5762, 0.5655, 0.5714, 0.5417, 0.4762, 0.4702, 0.4274, 0.3393, 0.244, 0.2917, 0.2738, 0.244, 0.2202, 0.2202, 0.2262, 0.25]	cellular organisms,Eukaryota,Opisthokonta,Opisthokonta incertae sedis,Ichthyosporea,Capsaspora,Capsaspora owczarzaki
ProMyo_C_fl	0.552	REDEKRAKEEAARRKREAEEAARRRKEEEERLKKQAEEAERKRQQELKRKEEEAKRLE	58	1184..1241	[0.2905, 0.3262, 0.3381, 0.4155, 0.5167, 0.5405, 0.481, 0.456, 0.4798, 0.4869, 0.4821, 0.4345, 0.4167, 0.4702, 0.475, 0.475, 0.475, 0.4262, 0.4214, 0.4512, 0.481, 0.5286, 0.5583, 0.5571, 0.5952, 0.5893, 0.5833, 0.5833, 0.5405, 0.5464, 0.5464, 0.5512, 0.5893, 0.481, 0.4214, 0.3976, 0.4464, 0.4762, 0.3917, 0.3917, 0.4702, 0.3976, 0.3452, 0.4048, 0.4167, 0.4274, 0.475, 0.5167, 0.4988, 0.5167, 0.45, …	cellular organisms,Eukaryota,Opisthokonta,Choanoflagellida,Salpingoecidae,Salpingoeca
TrbMyo58_fl	0.551	IMEERRKREEALKKQREEEEKQRKGEEE	28	782..809	[0.2964, 0.356, 0.3619, 0.4333, 0.5048, 0.5167, 0.5167, 0.5405, 0.4881, 0.5119, 0.5536, 0.5476, 0.5357, 0.5452, 0.5881, 0.5167, 0.5107, 0.6071, 0.6119, 0.5762, 0.5762, 0.5155, 0.494, 0.5, 0.3798, 0.3679, 0.3381, 0.2548]	cellular organisms,Eukaryota,Euglenozoa,Kinetoplastida,Bodonidae,Trypanoplasma
Ol_aMyo9B_fl	0.55	REEKRKKEVEETEMKRREEEEEARRRAEEVARRLAEEEERKRAEKLRE	48	1091..1138	[0.2679, 0.3452, 0.3452, 0.3452, 0.3452, 0.3738, 0.35, 0.3917, 0.3917, 0.4762, 0.4333, 0.4286, 0.4048, 0.3929, 0.4464, 0.4512, 0.4929, 0.5048, 0.5345, 0.5833, 0.606, 0.4976, 0.575, 0.6488, 0.5524, 0.4702, 0.5476, 0.631, 0.5583, 0.4762, 0.4702, 0.5476, 0.5167, 0.4512, 0.475, 0.5167, 0.444, 0.4048, 0.4345, 0.4643, 0.4345, 0.4226, 0.4226, 0.4821, 0.4155, 0.3571, 0.3095, 0.2976]	cellular organisms,Eukaryota,Opisthokonta,Metazoa,Eumetazoa,Bilateria,Deuterostomia,Chordata,Craniata,Vertebrata,Gnathostomata,Teleostomi,Euteleostomi,Actinopterygii,Actinopteri,Neopterygii,Teleostei,Osteoglossocephalai,Clupeocephala,Euteleosteomorpha,Neoteleostei,Eurypterygia,Ctenosquamata,Acanthomorphata,Euacanthomorphacea,Percomorphaceae,Ovalentaria,Atherinomorphae,Beloniformes,Adrianichthyoid…
ApcMyo22_fl	0.549	VQRHMEEERRKREEFERER	19	778..796	[0.2845, 0.4036, 0.4214, 0.4226, 0.5, 0.5536, 0.5655, 0.6369, 0.6595, 0.6714, 0.6774, 0.5631, 0.5417, 0.5702, 0.481, 0.4155, 0.3536, 0.2929, 0.2524]	cellular organisms,Eukaryota,Opisthokonta,Metazoa,Eumetazoa,Bilateria,Protostomia,Lophotrochozoa,Mollusca,Gastropoda,Heterobranchia,Euthyneura,Euopisthobranchia,Aplysiomorpha,Aplysioidea,Aplysiidae,Aplysia
SchsMyo30A_fl	0.548	AREARRRREEALRREEEARQREEAARREAERLRVIEEQKRAAREAAEAANRRAEAERLR	59	853..911	[0.2798, 0.3095, 0.3095, 0.381, 0.506, 0.506, 0.5, 0.4798, 0.475, 0.4929, 0.5536, 0.5952, 0.5952, 0.6179, 0.5512, 0.5345, 0.5583, 0.5762, 0.5107, 0.5107, 0.5881, 0.5167, 0.4702, 0.4524, 0.4405, 0.4048, 0.381, 0.3381, 0.3202, 0.3083, 0.3083, 0.2905, 0.2905, 0.2845, 0.3262, 0.2893, 0.2833, 0.3012, 0.2845, 0.2964, 0.3202, 0.3095, 0.3214, 0.3333, 0.2488, 0.244, 0.2619, 0.2679, 0.2976, 0.2976, 0.3679,…	cellular organisms,Eukaryota,Stramenopiles,Labyrinthulomycetes,Thraustochytriaceae,Schizochytrium
AuaMyo30A_fl	0.542	AEREAKRKADEERKRKAEAE	20	1643..1662	[0.256, 0.3214, 0.3393, 0.3869, 0.4262, 0.5345, 0.5417, 0.5476, 0.5536, 0.6012, 0.6488, 0.6607, 0.5833, 0.5833, 0.5893, 0.4821, 0.4167, 0.4167, 0.356, 0.2857]	cellular organisms,Eukaryota,Stramenopiles,Pelagophyceae,Pelagomonadales,Aureococcus
Ces_aMhcF_fl	0.541	KCKELEENHKREEEARKKYAD	21	860..880	[0.3155, 0.3452, 0.3393, 0.4024, 0.4512, 0.4631, 0.4929, 0.5536, 0.6119, 0.606, 0.6119, 0.5238, 0.6071, 0.5952, 0.4976, 0.5048, 0.5821, 0.4762, 0.3512, 0.3036, 0.2738]	cellular organisms,Eukaryota,Opisthokonta,Metazoa,Eumetazoa,Bilateria,Protostomia,Ecdysozoa,Nematoda,Chromadorea,Rhabditida,Rhabditoidea,Rhabditidae,Peloderinae,Caenorhabditis
CabMhcF_fl	0.541	KCKELEENHKREEEARKKYAD	21	859..879	[0.3155, 0.3452, 0.3393, 0.4024, 0.4512, 0.4631, 0.4929, 0.5536, 0.6119, 0.606, 0.6119, 0.5238, 0.6071, 0.5952, 0.4976, 0.5048, 0.5821, 0.4762, 0.375, 0.3274, 0.2976]	cellular organisms,Eukaryota,Opisthokonta,Metazoa,Eumetazoa,Bilateria,Protostomia,Ecdysozoa,Nematoda,Chromadorea,Rhabditida,Rhabditoidea,Rhabditidae,Peloderinae,Caenorhabditis
CbMhcF_fl	0.541	KCKELEENHKREEEARKKYAD	21	860..880	[0.3155, 0.3452, 0.3393, 0.4024, 0.4512, 0.4631, 0.4929, 0.5536, 0.6119, 0.606, 0.6119, 0.5238, 0.6071, 0.5952, 0.4976, 0.5048, 0.5821, 0.4762, 0.3512, 0.3036, 0.2738]	cellular organisms,Eukaryota,Opisthokonta,Metazoa,Eumetazoa,Bilateria,Protostomia,Ecdysozoa,Nematoda,Chromadorea,Rhabditida,Rhabditoidea,Rhabditidae,Peloderinae,Caenorhabditis
CeMhcF_fl	0.541	KCKELEENHKREEEARKKYAD	21	858..878	[0.3155, 0.3452, 0.3393, 0.4024, 0.4512, 0.4631, 0.4929, 0.5536, 0.6119, 0.606, 0.6119, 0.5238, 0.6071, 0.5952, 0.4976, 0.5048, 0.5821, 0.4762, 0.3512, 0.3036, 0.2738]	cellular organisms,Eukaryota,Opisthokonta,Metazoa,Eumetazoa,Bilateria,Protostomia,Ecdysozoa,Nematoda,Chromadorea,Rhabditida,Rhabditoidea,Rhabditidae,Peloderinae,Caenorhabditis
CarMhcF_fl	0.541	KCKELEENHKREEEARKKYAD	21	858..878	[0.3155, 0.3452, 0.3393, 0.4024, 0.4512, 0.4631, 0.4929, 0.5536, 0.6119, 0.606, 0.6119, 0.5238, 0.6071, 0.5952, 0.4976, 0.5048, 0.5821, 0.4762, 0.375, 0.3274, 0.2976]	cellular organisms,Eukaryota,Opisthokonta,Metazoa,Eumetazoa,Bilateria,Protostomia,Ecdysozoa,Nematoda,Chromadorea,Rhabditida,Rhabditoidea,Rhabditidae,Peloderinae,Caenorhabditis
CejMhcF_fl	0.541	KCKELEESHKREEEARKKYAD	21	859..879	[0.3155, 0.3452, 0.3393, 0.4024, 0.4512, 0.4631, 0.4929, 0.5536, 0.6119, 0.606, 0.6119, 0.5238, 0.6071, 0.5952, 0.4976, 0.5048, 0.5821, 0.4762, 0.375, 0.3274, 0.2976]	cellular organisms,Eukaryota,Opisthokonta,Metazoa,Eumetazoa,Bilateria,Protostomia,Ecdysozoa,Nematoda,Chromadorea,Rhabditida,Rhabditoidea,Rhabditidae,Peloderinae,Caenorhabditis
XlMyo9Bb_fl	0.54	QARKEEEQKRKQEEMKREAELREK	24	1098..1121	[0.2714, 0.381, 0.375, 0.4464, 0.5524, 0.5583, 0.5524, 0.619, 0.631, 0.625, 0.6429, 0.5405, 0.5107, 0.4869, 0.4738, 0.4226, 0.494, 0.4464, 0.369, 0.3512, 0.3512, 0.3095, 0.256, 0.2679]	cellular organisms,Eukaryota,Opisthokonta,Metazoa,Eumetazoa,Bilateria,Deuterostomia,Chordata,Craniata,Vertebrata,Gnathostomata,Teleostomi,Euteleostomi,Sarcopterygii,Dipnotetrapodomorpha,Tetrapoda,Amphibia,Batrachia,Anura,Pipoidea,Pipidae,Xenopodinae,Xenopus,Xenopus
OrnMyo15A_fl	0.539	FEARRKAEEERRRREME	17	2638..2654	[0.2619, 0.2738, 0.3726, 0.4929, 0.5893, 0.625, 0.5762, 0.5988, 0.6107, 0.6107, 0.5595, 0.6726, 0.5952, 0.4798, 0.3857, 0.3738, 0.3274]	cellular organisms,Eukaryota,Opisthokonta,Metazoa,Eumetazoa,Bilateria,Deuterostomia,Chordata,Craniata,Vertebrata,Gnathostomata,Teleostomi,Euteleostomi,Actinopterygii,Actinopteri,Neopterygii,Teleostei,Osteoglossocephalai,Clupeocephala,Euteleosteomorpha,Neoteleostei,Eurypterygia,Ctenosquamata,Acanthomorphata,Euacanthomorphacea,Percomorphaceae,Ovalentaria,Cichlomorphae,Cichliformes,Cichlidae,African…
MegMyo10B_fl	0.537	RRQQEAEERRRREKEEQIRREEEERQWQEEEARRRKQEEEEVK	43	783..825	[0.2607, 0.3024, 0.344, 0.3679, 0.3988, 0.4702, 0.5595, 0.506, 0.506, 0.506, 0.5286, 0.5226, 0.4988, 0.6, 0.6726, 0.581, 0.5214, 0.4976, 0.4869, 0.5345, 0.5119, 0.5, 0.5179, 0.4857, 0.481, 0.5107, 0.5226, 0.4405, 0.3869, 0.4524, 0.4643, 0.4762, 0.4643, 0.4214, 0.4202, 0.444, 0.4262, 0.4452, 0.3786, 0.35, 0.35, 0.35, 0.3262]	cellular organisms,Eukaryota,Opisthokonta,Metazoa,Eumetazoa,Bilateria,Deuterostomia,Chordata,Craniata,Vertebrata,Gnathostomata,Teleostomi,Euteleostomi,Sarcopterygii,Dipnotetrapodomorpha,Tetrapoda,Amniota,Sauropsida,Sauria,Archelosauria,Archosauria,Dinosauria,Saurischia,Theropoda,Coelurosauria,Aves,Neognathae,Galloanserae,Galliformes,Phasianidae,Meleagridinae,Meleagris
HmMyo10_fl	0.537	MKVKREEEERIRMEQEEEKRIKDEQQRQAELAKLKVLEENRRALEEQKRQEEEARIREESKKRLEQEEAKKLKEE	75	857..931	[0.3155, 0.3452, 0.3988, 0.4274, 0.3738, 0.3738, 0.4571, 0.4452, 0.3738, 0.3857, 0.4512, 0.469, 0.3726, 0.3214, 0.3738, 0.3512, 0.2893, 0.2845, 0.2905, 0.2964, 0.2857, 0.3393, 0.3452, 0.3452, 0.3262, 0.2655, 0.2536, 0.2536, 0.1488, 0.1905, 0.1905, 0.1726, 0.2202, 0.2429, 0.225, 0.1952, 0.3095, 0.3095, 0.2917, 0.3976, 0.4155, 0.4274, 0.5119, 0.5167, 0.5345, 0.5643, 0.5405, 0.5524, 0.5643, 0.6179, …	cellular organisms,Eukaryota,Opisthokonta,Metazoa,Eumetazoa,Cnidaria,Hydrozoa,Hydroidolina,Anthoathecata,Aplanulata,Hydridae,Hydra
PypMyo38_fl	0.535	VRQREEEAHRMAEEIRRKEEERREEEA	27	1144..1170	[0.2845, 0.3333, 0.3571, 0.3917, 0.419, 0.419, 0.431, 0.481, 0.5298, 0.5298, 0.4821, 0.5405, 0.5345, 0.5702, 0.5476, 0.5298, 0.5595, 0.5893, 0.5167, 0.5405, 0.5345, 0.4262, 0.356, 0.3679, 0.3214, 0.2798, 0.25]	cellular organisms,Eukaryota,Stramenopiles,Oomycetes,Peronosporales,Phytophthora
AlkMyo30E_fl	0.533	KRLEEERKAREEAERKRIEAERIAEEKRQKEIEKQ	35	896..930	[0.3155, 0.3333, 0.4821, 0.506, 0.5238, 0.5893, 0.631, 0.5893, 0.5952, 0.5464, 0.5286, 0.5631, 0.5167, 0.5107, 0.45, 0.4321, 0.3893, 0.3774, 0.3548, 0.3488, 0.3857, 0.3976, 0.3929, 0.381, 0.375, 0.4226, 0.4286, 0.4333, 0.4214, 0.4155, 0.3071, 0.3131, 0.2893, 0.2833, 0.2548]	cellular organisms,Eukaryota,Stramenopiles,Labyrinthulomycetes,Thraustochytriaceae,Aplanochytrium,Aplanochytrium kerguelense
BrMyo9B_fl	0.531	KEEKRKKEEEEAQRKKLEEEEAARQAKEAKEAARRAKEAEEAARKLKEEEDRARQAREKEEAVRKQKEQEKR	72	1068..1139	[0.3095, 0.3869, 0.3929, 0.4583, 0.494, 0.5524, 0.5643, 0.5643, 0.6357, 0.7202, 0.6417, 0.5262, 0.5083, 0.431, 0.4571, 0.4405, 0.4464, 0.4405, 0.3857, 0.3095, 0.3095, 0.3333, 0.3155, 0.2857, 0.25, 0.3393, 0.3452, 0.3452, 0.3012, 0.2905, 0.2905, 0.3202, 0.3024, 0.2964, 0.319, 0.3417, 0.3476, 0.3476, 0.4083, 0.4036, 0.3917, 0.3976, 0.4024, 0.4024, 0.425, 0.3857, 0.3857, 0.3857, 0.4226, 0.35, 0.35, …	cellular organisms,Eukaryota,Opisthokonta,Metazoa,Eumetazoa,Bilateria,Deuterostomia,Chordata,Craniata,Vertebrata,Gnathostomata,Teleostomi,Euteleostomi,Actinopterygii,Actinopteri,Neopterygii,Teleostei,Osteoglossocephalai,Clupeocephala,Otomorpha,Ostariophysi,Otophysa,Cypriniphysae,Cypriniformes,Cyprinoidea,Cyprinidae,Danio
EvcMyo10_fl	0.53	LKEMEELQRKLEEEARQRQVEEEARKKQEEELRLAEIERAREIEKQKQIEEEEARRKAEEERLIREEEEMRKRKEEEELREQEDMERALEEEVAR	95	797..891	[0.2548, 0.2131, 0.225, 0.3393, 0.375, 0.381, 0.4107, 0.4643, 0.5298, 0.5536, 0.4286, 0.4405, 0.5417, 0.5298, 0.4202, 0.4667, 0.5393, 0.4869, 0.3786, 0.4393, 0.5298, 0.5893, 0.5226, 0.5393, 0.5929, 0.5869, 0.5417, 0.5357, 0.5179, 0.5, 0.4702, 0.3512, 0.3571, 0.3083, 0.2738, 0.2857, 0.3036, 0.2798, 0.2917, 0.2857, 0.2917, 0.3155, 0.3512, 0.3393, 0.3214, 0.3929, 0.3857, 0.3738, 0.3738, 0.381, 0.476…	cellular organisms,Eukaryota,Opisthokonta,Metazoa,Eumetazoa,Bilateria,Deuterostomia,Echinodermata,Eleutherozoa,Echinozoa,Echinoidea,Euechinoidea,Echinacea,Echinoida,Echinometridae,Evechinus
GgMyo10B_fl	0.53	RRQQEAEERRRREKEEQIRREEEERQWQEEKERRRKREEEEVKE	44	810..853	[0.2607, 0.3024, 0.344, 0.3679, 0.3988, 0.4702, 0.5595, 0.506, 0.506, 0.506, 0.5286, 0.5226, 0.4988, 0.6, 0.6726, 0.581, 0.5214, 0.4619, 0.4512, 0.4988, 0.4762, 0.4643, 0.4762, 0.4381, 0.4333, 0.4214, 0.4631, 0.381, 0.3631, 0.4167, 0.4762, 0.506, 0.494, 0.494, 0.5238, 0.5952, 0.5833, 0.5774, 0.506, 0.5238, 0.4107, 0.4107, 0.3929, 0.3143]	cellular organisms,Eukaryota,Opisthokonta,Metazoa,Eumetazoa,Bilateria,Deuterostomia,Chordata,Craniata,Vertebrata,Gnathostomata,Teleostomi,Euteleostomi,Sarcopterygii,Dipnotetrapodomorpha,Tetrapoda,Amniota,Sauropsida,Sauria,Archelosauria,Archosauria,Dinosauria,Saurischia,Theropoda,Coelurosauria,Aves,Neognathae,Galloanserae,Galliformes,Phasianidae,Phasianinae,Gallus
MbMyo_A_fl	0.528	DERIRRQREEAERRRREEAARAQREEAERKRLLHEEERRKQLLEERRQEEQVRRAQEAAARHSREEEERRARIE	74	1192..1265	[0.3036, 0.3333, 0.3631, 0.3155, 0.3619, 0.3738, 0.4631, 0.5107, 0.5952, 0.594, 0.5167, 0.594, 0.6179, 0.5631, 0.5238, 0.5774, 0.5119, 0.4631, 0.3988, 0.4583, 0.4583, 0.4036, 0.3798, 0.3202, 0.3083, 0.3071, 0.2833, 0.2714, 0.2774, 0.2905, 0.3202, 0.3679, 0.3333, 0.3095, 0.3393, 0.3512, 0.3333, 0.3333, 0.3631, 0.3036, 0.3452, 0.3988, 0.3452, 0.3321, 0.3893, 0.3607, 0.3667, 0.4333, 0.381, 0.369, 0.…	cellular organisms,Eukaryota,Opisthokonta,Choanoflagellida,Codonosigidae,Monosiga,Monosiga brevicollis
AcMyo5A_fl	0.527	ERVAREDEAQKQEVEKDEEKRRRREEKRLREEREQELLRLERERAETERRRLEEELKELKRKEKERIEREKERKRQESERDEEKRRRKEEERLRKEKDKEEKRKRLEKEEAEKKRIQDELKEMKRRDKERRRLEEERSKIQGTKEEEERRRRDDERRMEL	160	1241..1400	[0.2548, 0.2607, 0.3214, 0.3452, 0.3083, 0.3619, 0.3738, 0.369, 0.3631, 0.3333, 0.3155, 0.3452, 0.375, 0.3571, 0.3393, 0.35, 0.4405, 0.4512, 0.4393, 0.4333, 0.4452, 0.4512, 0.4976, 0.4976, 0.5464, 0.5333, 0.456, 0.3917, 0.3917, 0.3679, 0.3798, 0.35, 0.35, 0.325, 0.2536, 0.206, 0.1845, 0.1845, 0.1893, 0.1893, 0.2667, 0.2179, 0.2405, 0.269, 0.2929, 0.3774, 0.3655, 0.4083, 0.4357, 0.4071, 0.3607, 0.…	cellular organisms,Eukaryota,Amoebozoa,Discosea,Longamoebia,Centramoebida,Acanthamoebidae,Acanthamoeba
OcMyo10_fl	0.524	KREQEEKRKREAEERERARREAELRAQQEEEARKQQE	37	808..844	[0.3155, 0.3988, 0.4464, 0.4702, 0.5048, 0.5226, 0.5345, 0.594, 0.606, 0.5452, 0.5357, 0.5833, 0.5952, 0.5095, 0.4429, 0.4476, 0.431, 0.4286, 0.3774, 0.425, 0.425, 0.3821, 0.3714, 0.4429, 0.4333, 0.3917, 0.3917, 0.3857, 0.4167, 0.3512, 0.3512, 0.3393, 0.3274, 0.3155, 0.3155, 0.2917, 0.2738]	cellular organisms,Eukaryota,Opisthokonta,Metazoa,Eumetazoa,Bilateria,Deuterostomia,Chordata,Craniata,Vertebrata,Gnathostomata,Teleostomi,Euteleostomi,Sarcopterygii,Dipnotetrapodomorpha,Tetrapoda,Amniota,Mammalia,Theria,Eutheria,Boreoeutheria,Euarchontoglires,Glires,Lagomorpha,Leporidae,Oryctolagus
AltMyo23B_fl	0.524	VVRRHEEEKQRELERLREEERQREEERQREEEE	33	878..910	[0.2738, 0.3381, 0.3798, 0.431, 0.4202, 0.4262, 0.4702, 0.4405, 0.4821, 0.5286, 0.5286, 0.4571, 0.4048, 0.4702, 0.4583, 0.4643, 0.4702, 0.4702, 0.4881, 0.5536, 0.5536, 0.6071, 0.6131, 0.5702, 0.5702, 0.5524, 0.4917, 0.456, 0.4024, 0.3512, 0.3274, 0.3095, 0.244]	cellular organisms,Eukaryota,Alveolata,Dinophyceae,Gonyaulacales,Gonyaulacaceae,Alexandrium
CvpMyo10_fl	0.523	EKREEEARKRLEEEERERQRVQKEAELRAQQEEEARRQRE	40	814..853	[0.2679, 0.2917, 0.375, 0.4881, 0.5536, 0.5238, 0.5476, 0.6012, 0.6607, 0.6905, 0.5702, 0.5595, 0.5298, 0.4405, 0.3917, 0.3857, 0.3369, 0.3083, 0.25, 0.2619, 0.256, 0.2381, 0.2429, 0.225, 0.2488, 0.244, 0.3214, 0.3631, 0.3214, 0.3274, 0.381, 0.4167, 0.3571, 0.369, 0.3631, 0.369, 0.3452, 0.3452, 0.3333, 0.3333]	cellular organisms,Eukaryota,Opisthokonta,Metazoa,Eumetazoa,Bilateria,Deuterostomia,Chordata,Craniata,Vertebrata,Gnathostomata,Teleostomi,Euteleostomi,Sarcopterygii,Dipnotetrapodomorpha,Tetrapoda,Amniota,Mammalia,Theria,Eutheria,Boreoeutheria,Euarchontoglires,Glires,Rodentia,Hystricognathi,Caviidae,Cavia
AerMyo10_fl	0.523	KEEKRKEEERLREEQRQREEQERRELERLKAEAKLRELEELTRKLEEEARQRQEEEEAQKRLEEEQRLADLEKVRQLEIARKQEEEEAKRKADELRIKLEEDAQKLAEEQERLKIEDEERQLLEEVEKRQQE	132	759..890	[0.2917, 0.3333, 0.4048, 0.4226, 0.4762, 0.4881, 0.4167, 0.4821, 0.5655, 0.5774, 0.5417, 0.5357, 0.4798, 0.4571, 0.4929, 0.456, 0.4321, 0.4857, 0.4524, 0.4702, 0.4583, 0.4524, 0.4036, 0.3976, 0.3143, 0.3143, 0.3571, 0.3024, 0.2738, 0.25, 0.2964, 0.2726, 0.2071, 0.2131, 0.3143, 0.2786, 0.206, 0.3202, 0.3988, 0.3929, 0.3512, 0.4048, 0.4702, 0.494, 0.4762, 0.5, 0.6012, 0.6012, 0.4869, 0.5214, 0.6, 0…	cellular organisms,Eukaryota,Opisthokonta,Metazoa,Eumetazoa,Bilateria,Deuterostomia,Echinodermata,Eleutherozoa,Asterozoa,Asteroidea,Forcipulatacea,Forcipulatida,Asteriidae,Asterias
PciMyo30A_fl	0.522	AAEAKRQAEEAKRREEEARMAAEIARR	27	884..910	[0.2607, 0.2845, 0.2845, 0.3929, 0.4762, 0.4762, 0.5107, 0.5762, 0.5714, 0.5893, 0.5952, 0.5357, 0.5357, 0.5833, 0.4869, 0.481, 0.481, 0.4071, 0.356, 0.356, 0.3095, 0.2381, 0.244, 0.2143, 0.2083, 0.2143, 0.2798]	cellular organisms,Eukaryota,Stramenopiles,Oomycetes,Peronosporales,Phytophthora,Phytophthora cinnamomi
PhsMyo30A_fl	0.522	AAEAKRQAEEAKRREEEARMAAEIARR	27	885..911	[0.2607, 0.2845, 0.2845, 0.3929, 0.4762, 0.4762, 0.5107, 0.5762, 0.5714, 0.5893, 0.5952, 0.5357, 0.5357, 0.5833, 0.4869, 0.481, 0.481, 0.4071, 0.356, 0.356, 0.3095, 0.2381, 0.244, 0.2143, 0.2083, 0.2143, 0.2798]	cellular organisms,Eukaryota,Stramenopiles,Oomycetes,Peronosporales,Phytophthora
PycMyo30A_fl	0.522	AAEAKRQAEEAKRREEEARMAAEIARR	27	883..909	[0.2607, 0.2845, 0.2845, 0.3929, 0.4762, 0.4762, 0.5107, 0.5762, 0.5714, 0.5893, 0.5952, 0.5357, 0.5357, 0.5833, 0.4869, 0.481, 0.481, 0.4071, 0.356, 0.356, 0.3095, 0.2381, 0.244, 0.2143, 0.2083, 0.2143, 0.2798]	cellular organisms,Eukaryota,Stramenopiles,Oomycetes,Peronosporales,Phytophthora
PypMyo30A_fl	0.522	AAEAKRQAEEAKRREEEARMAAEIARR	27	883..909	[0.2607, 0.2845, 0.2845, 0.3929, 0.4762, 0.4762, 0.5107, 0.5762, 0.5714, 0.5893, 0.5952, 0.5357, 0.5357, 0.5833, 0.4869, 0.481, 0.481, 0.4071, 0.356, 0.356, 0.3095, 0.2381, 0.244, 0.2143, 0.2083, 0.2143, 0.2798]	cellular organisms,Eukaryota,Stramenopiles,Oomycetes,Peronosporales,Phytophthora
AulMyo30A_fl	0.521	AREARRRREEALRREEEARQRQEAARREAERLARLEETRRIAREAAERANRIAEAERLRQAEILAEEQRRQEEERAAEEARRL	83	857..939	[0.2798, 0.3095, 0.3095, 0.381, 0.506, 0.506, 0.5, 0.4798, 0.475, 0.4929, 0.5536, 0.5952, 0.5952, 0.6, 0.5286, 0.481, 0.481, 0.4988, 0.4643, 0.4643, 0.4988, 0.3964, 0.35, 0.3321, 0.375, 0.3393, 0.3155, 0.2607, 0.2607, 0.2488, 0.2845, 0.2917, 0.2798, 0.2738, 0.2726, 0.256, 0.25, 0.2679, 0.2619, 0.2738, 0.2976, 0.3571, 0.3036, 0.3155, 0.2738, 0.2798, 0.2857, 0.2917, 0.2738, 0.2798, 0.2976, 0.2262, …	cellular organisms,Eukaryota,Stramenopiles,Labyrinthulomycetes,Thraustochytriaceae,Aurantiochytrium,Aurantiochytrium limacinum
TrcMyo62Alpha_fl	0.52	RRKAIEDERRRVEEARRIEELRRR	24	840..863	[0.3155, 0.3393, 0.3333, 0.3571, 0.4274, 0.4452, 0.4512, 0.494, 0.506, 0.5119, 0.5655, 0.5655, 0.5417, 0.5833, 0.5881, 0.5595, 0.5536, 0.4881, 0.4107, 0.3631, 0.369, 0.3274, 0.3095, 0.2857]	cellular organisms,Eukaryota,Euglenozoa,Kinetoplastida,Trypanosomatidae,Trypanosoma,Schizotrypanum,Trypanosoma cruzi
TcmMyo62_fl	0.52	RRKAIEDERRRVEEARRLEELRRR	24	840..863	[0.3155, 0.3393, 0.3333, 0.3571, 0.4274, 0.4452, 0.4512, 0.494, 0.506, 0.5119, 0.5655, 0.5655, 0.5417, 0.5833, 0.5881, 0.5595, 0.5536, 0.4881, 0.4107, 0.3631, 0.369, 0.3274, 0.3095, 0.2857]	cellular organisms,Eukaryota,Euglenozoa,Kinetoplastida,Trypanosomatidae,Trypanosoma,Schizotrypanum,Trypanosoma cruzi
TrcMyo62Beta_fl	0.52	RRKAIEDERRRVEEARRLEELRRR	24	736..759	[0.3155, 0.3393, 0.3333, 0.3571, 0.4274, 0.4452, 0.4512, 0.494, 0.506, 0.5119, 0.5655, 0.5655, 0.5417, 0.5833, 0.5881, 0.5595, 0.5536, 0.4881, 0.4107, 0.3631, 0.369, 0.3274, 0.3095, 0.2857]	cellular organisms,Eukaryota,Euglenozoa,Kinetoplastida,Trypanosomatidae,Trypanosoma,Schizotrypanum,Trypanosoma cruzi
TnMyo10C_fl	0.519	RKLREEKKKREQEQRKKEEEE	21	813..833	[0.3095, 0.3571, 0.369, 0.3869, 0.3929, 0.4702, 0.4583, 0.5833, 0.5833, 0.5631, 0.5155, 0.6048, 0.6048, 0.5202, 0.5405, 0.5179, 0.4583, 0.4405, 0.4107, 0.3036, 0.3155]	cellular organisms,Eukaryota,Opisthokonta,Metazoa,Eumetazoa,Bilateria,Deuterostomia,Chordata,Craniata,Vertebrata,Gnathostomata,Teleostomi,Euteleostomi,Actinopterygii,Actinopteri,Neopterygii,Teleostei,Osteoglossocephalai,Clupeocephala,Euteleosteomorpha,Neoteleostei,Eurypterygia,Ctenosquamata,Acanthomorphata,Euacanthomorphacea,Percomorphaceae,Eupercaria,Tetraodontiformes,Tetraodontoidei,Tetradontoi…
MeoMyo6_fl	0.518	QRLKEEEERKKEETKRQKAEIERCRREEEERARTESSMAAAAD	43	917..959	[0.3214, 0.4107, 0.4095, 0.5226, 0.5274, 0.5214, 0.5631, 0.5702, 0.5583, 0.5524, 0.5405, 0.5524, 0.494, 0.4869, 0.4583, 0.4167, 0.4881, 0.3917, 0.3381, 0.4155, 0.3774, 0.4095, 0.4429, 0.5095, 0.4929, 0.5095, 0.4929, 0.481, 0.4583, 0.4643, 0.3798, 0.356, 0.3679, 0.2595, 0.2202, 0.1655, 0.1488, 0.1488, 0.1429, 0.1369, 0.1536, 0.2429, 0.2548]	cellular organisms,Eukaryota,Opisthokonta,Metazoa,Eumetazoa,Bilateria,Protostomia,Ecdysozoa,Panarthropoda,Arthropoda,Chelicerata,Arachnida,Acari,Parasitiformes,Mesostigmata,Monogynaspida,Gamasina,Phytoseioidea,Phytoseiidae,Typhlodrominae,Metaseiulus
XlMyo9Ba_fl	0.517	AQKEEEEQKKKREEMKREAEL	21	1101..1121	[0.3155, 0.3512, 0.3512, 0.4345, 0.5476, 0.5595, 0.5536, 0.5595, 0.6012, 0.5952, 0.6012, 0.4988, 0.5107, 0.4869, 0.4738, 0.4107, 0.4107, 0.3393, 0.2905, 0.2726, 0.2726]	cellular organisms,Eukaryota,Opisthokonta,Metazoa,Eumetazoa,Bilateria,Deuterostomia,Chordata,Craniata,Vertebrata,Gnathostomata,Teleostomi,Euteleostomi,Sarcopterygii,Dipnotetrapodomorpha,Tetrapoda,Amphibia,Batrachia,Anura,Pipoidea,Pipidae,Xenopodinae,Xenopus,Xenopus
PhrMyo30A_fl	0.517	AAEAKRQAEEAKRREEEARMTAEIARR	27	883..909	[0.2607, 0.2845, 0.2845, 0.3929, 0.4762, 0.4762, 0.5107, 0.5762, 0.5714, 0.5893, 0.5952, 0.5298, 0.5298, 0.5774, 0.481, 0.4631, 0.4631, 0.3893, 0.3381, 0.3381, 0.2917, 0.2202, 0.2262, 0.1964, 0.1905, 0.2024, 0.2679]	cellular organisms,Eukaryota,Stramenopiles,Oomycetes,Peronosporales,Phytophthora
AbcMyo30B_fl	0.516	ALEEAKRREEEERRQILARQEEERQRIVEER	31	1028..1058	[0.2679, 0.3452, 0.4345, 0.4583, 0.5476, 0.6071, 0.619, 0.5952, 0.6012, 0.5952, 0.5893, 0.5214, 0.444, 0.4738, 0.3917, 0.2964, 0.2548, 0.2536, 0.2119, 0.194, 0.2976, 0.2976, 0.2917, 0.3083, 0.3143, 0.344, 0.381, 0.3571, 0.3571, 0.3988, 0.3155]	cellular organisms,Eukaryota,Stramenopiles,Oomycetes,Albuginales,Albuginaceae,Albugo,Albugo candida
TnMyo10A_fl	0.516	KEERRRLEEEERRRRQVEEEMERRRRKLEAERSAQAEEARRQE	43	812..854	[0.2917, 0.2798, 0.3631, 0.469, 0.5036, 0.5571, 0.581, 0.5298, 0.6012, 0.6905, 0.5988, 0.5643, 0.4976, 0.4321, 0.3917, 0.3917, 0.4095, 0.3679, 0.2833, 0.2607, 0.2893, 0.319, 0.2952, 0.2548, 0.2429, 0.3202, 0.3262, 0.3024, 0.2726, 0.2905, 0.256, 0.2976, 0.3274, 0.3155, 0.3155, 0.2262, 0.2083, 0.2321, 0.2321, 0.1786, 0.25, 0.2786, 0.2667]	cellular organisms,Eukaryota,Opisthokonta,Metazoa,Eumetazoa,Bilateria,Deuterostomia,Chordata,Craniata,Vertebrata,Gnathostomata,Teleostomi,Euteleostomi,Actinopterygii,Actinopteri,Neopterygii,Teleostei,Osteoglossocephalai,Clupeocephala,Euteleosteomorpha,Neoteleostei,Eurypterygia,Ctenosquamata,Acanthomorphata,Euacanthomorphacea,Percomorphaceae,Eupercaria,Tetraodontiformes,Tetraodontoidei,Tetradontoi…
BdsMyo62_fl	0.515	ELLRQKKEREERERAEREAEERAKREAEEKARLLREAEERRRKREEQ	47	782..828	[0.2679, 0.2976, 0.369, 0.3929, 0.4405, 0.3917, 0.3726, 0.444, 0.456, 0.4333, 0.4393, 0.481, 0.5286, 0.5286, 0.4964, 0.5345, 0.5345, 0.4798, 0.4857, 0.5417, 0.5833, 0.5286, 0.4917, 0.4976, 0.4917, 0.4524, 0.5, 0.494, 0.4274, 0.3798, 0.3798, 0.3798, 0.3845, 0.4226, 0.3988, 0.4107, 0.506, 0.506, 0.506, 0.5119, 0.4571, 0.4631, 0.5107, 0.3952, 0.3714, 0.3595, 0.319]	cellular organisms,Eukaryota,Euglenozoa,Kinetoplastida,Bodonidae,Bodo
CagMyo22_fl	0.514	QKRIEEERRRQEELEQ	16	777..792	[0.2964, 0.3786, 0.4143, 0.5464, 0.5952, 0.6071, 0.6667, 0.6786, 0.625, 0.631, 0.5155, 0.4452, 0.4452, 0.356, 0.2833, 0.2762]	cellular organisms,Eukaryota,Opisthokonta,Metazoa,Eumetazoa,Bilateria,Protostomia,Lophotrochozoa,Mollusca,Bivalvia,Pteriomorphia,Ostreoida,Ostreoidea,Ostreidae,Crassostrea
PscMyo34A_fl	0.514	LAEKRKRDEEKRRAAEEERIMEEERRIAQEERIMEEKRRAAEEKQIMEEKSR	52	879..930	[0.3036, 0.3095, 0.3452, 0.4393, 0.4988, 0.5107, 0.5821, 0.5512, 0.5512, 0.5631, 0.6, 0.5536, 0.5536, 0.5238, 0.4464, 0.4286, 0.3976, 0.331, 0.3083, 0.3024, 0.344, 0.2714, 0.2714, 0.2595, 0.2369, 0.2369, 0.2786, 0.1964, 0.1964, 0.2738, 0.2179, 0.2071, 0.231, 0.3452, 0.3333, 0.3452, 0.35, 0.35, 0.3738, 0.3976, 0.325, 0.325, 0.3964, 0.3262, 0.3143, 0.3024, 0.3214, 0.256, 0.256, 0.256, 0.244, 0.2679]	cellular organisms,Eukaryota,Stramenopiles,Oomycetes,Peronosporales,Peronosporaceae,Pseudoperonospora
AchMyo22G_fl	0.514	EQERQRRLEEIRKLKDKEERERREREEQERQDQERKQKSEKERQEKERQERERQEKERQDKKEMERLREEAQRR	74	796..869	[0.2738, 0.2786, 0.2667, 0.3131, 0.2905, 0.2786, 0.2786, 0.2952, 0.2714, 0.2833, 0.3012, 0.2738, 0.3024, 0.3798, 0.3738, 0.4274, 0.506, 0.5107, 0.469, 0.5048, 0.5333, 0.5512, 0.5512, 0.5119, 0.5655, 0.5536, 0.5167, 0.475, 0.4869, 0.4631, 0.4679, 0.381, 0.4405, 0.369, 0.3369, 0.3262, 0.3929, 0.4095, 0.35, 0.4202, 0.4667, 0.5333, 0.4786, 0.4905, 0.444, 0.4607, 0.5036, 0.5321, 0.5095, 0.4631, 0.444,…	cellular organisms,Eukaryota,Amoebozoa,Discosea,Longamoebia,Centramoebida,Acanthamoebidae,Acanthamoeba
CarMyo6A_fl	0.514	LERARKEEEEKERREFEEKAAAEKEKIMRRKMEEEREKAQKE	42	930..971	[0.2845, 0.3512, 0.3738, 0.4405, 0.481, 0.5095, 0.5214, 0.5381, 0.594, 0.6595, 0.5762, 0.5167, 0.5167, 0.5167, 0.4821, 0.4274, 0.4167, 0.3679, 0.2738, 0.2738, 0.2738, 0.25, 0.1964, 0.2012, 0.2369, 0.2667, 0.2548, 0.2738, 0.3333, 0.35, 0.344, 0.3619, 0.3857, 0.3262, 0.3381, 0.3607, 0.3905, 0.3548, 0.2774, 0.2845, 0.2964, 0.2786]	cellular organisms,Eukaryota,Opisthokonta,Metazoa,Eumetazoa,Bilateria,Protostomia,Ecdysozoa,Nematoda,Chromadorea,Rhabditida,Rhabditoidea,Rhabditidae,Peloderinae,Caenorhabditis
CagMyo36A_fl	0.514	KERQRKLEEEERKRKQEFEEKQRLIQREQEEQRKKKEAETKRKLEIE	47	738..784	[0.3214, 0.3214, 0.369, 0.4226, 0.4643, 0.506, 0.506, 0.506, 0.5298, 0.6012, 0.5524, 0.6238, 0.6119, 0.5536, 0.4464, 0.4464, 0.4226, 0.381, 0.3393, 0.2619, 0.2738, 0.2488, 0.2381, 0.1667, 0.2202, 0.2857, 0.2857, 0.2738, 0.3155, 0.3452, 0.3631, 0.4345, 0.4464, 0.5714, 0.5595, 0.4631, 0.469, 0.5405, 0.4821, 0.4286, 0.4286, 0.4333, 0.4048, 0.3321, 0.3095, 0.2857, 0.256]	cellular organisms,Eukaryota,Opisthokonta,Metazoa,Eumetazoa,Bilateria,Protostomia,Lophotrochozoa,Mollusca,Bivalvia,Pteriomorphia,Ostreoida,Ostreoidea,Ostreidae,Crassostrea
ProMyo_K_fl	0.511	KEKERREAEERARREREEAERIAQERIRKEREAAEAAAREAEEVARR	47	813..859	[0.2774, 0.3548, 0.3607, 0.4214, 0.5179, 0.5298, 0.475, 0.5036, 0.5643, 0.5524, 0.4929, 0.5405, 0.5524, 0.4917, 0.506, 0.506, 0.494, 0.4333, 0.344, 0.4095, 0.4214, 0.3548, 0.3321, 0.35, 0.2845, 0.2905, 0.2786, 0.2786, 0.2726, 0.2833, 0.2952, 0.2952, 0.3071, 0.2976, 0.2738, 0.2857, 0.2964, 0.3619, 0.356, 0.2952, 0.3012, 0.3012, 0.3012, 0.2786, 0.2786, 0.2786, 0.2667]	cellular organisms,Eukaryota,Opisthokonta,Choanoflagellida,Salpingoecidae,Salpingoeca
MdMyo10_fl	0.511	KRNQEEKRKKEEQERERERKKQEAELLAQKAEEARRL	37	815..851	[0.3262, 0.3619, 0.4583, 0.4881, 0.4881, 0.5595, 0.5821, 0.5405, 0.5464, 0.5286, 0.5238, 0.5238, 0.5536, 0.5048, 0.4488, 0.4119, 0.3774, 0.3238, 0.3071, 0.3488, 0.331, 0.325, 0.319, 0.294, 0.2667, 0.2786, 0.2857, 0.3155, 0.3036, 0.2607, 0.2667, 0.2548, 0.2548, 0.2429, 0.231, 0.2607, 0.2607]	cellular organisms,Eukaryota,Opisthokonta,Metazoa,Eumetazoa,Bilateria,Deuterostomia,Chordata,Craniata,Vertebrata,Gnathostomata,Teleostomi,Euteleostomi,Sarcopterygii,Dipnotetrapodomorpha,Tetrapoda,Amniota,Mammalia,Theria,Metatheria,Didelphimorphia,Didelphidae,Didelphinae,Monodelphis
PuMyo30A_fl	0.51	RAEEARRQAEEAKRKEEAARIAAEQARRESMA	32	881..912	[0.2548, 0.3429, 0.3667, 0.3667, 0.4702, 0.506, 0.506, 0.5405, 0.5881, 0.5714, 0.5893, 0.5655, 0.5119, 0.5119, 0.5167, 0.4226, 0.4167, 0.4167, 0.3857, 0.356, 0.356, 0.3095, 0.256, 0.2738, 0.244, 0.2381, 0.2381, 0.3036, 0.2381, 0.25, 0.25, 0.2798]	cellular organisms,Eukaryota,Stramenopiles,Oomycetes,Pythiales,Pythiaceae,Pythium,Pythium ultimum
AcleMyo22H_fl	0.509	EMERRRQAEARRQEELRRQREEEARQ	26	740..765	[0.2798, 0.2976, 0.3214, 0.3512, 0.3571, 0.3929, 0.3929, 0.381, 0.4464, 0.4821, 0.4821, 0.4762, 0.5595, 0.506, 0.506, 0.5774, 0.5952, 0.575, 0.575, 0.456, 0.4393, 0.4452, 0.4202, 0.3607, 0.3726, 0.306]	cellular organisms,Eukaryota,Amoebozoa,Discosea,Longamoebia,Centramoebida,Acanthamoebidae,Acanthamoeba
DdMyo22_fl	0.508	EKDEEERNRQEKEERDRQEKEDKEKETADRRQLQEEQKRREEELRAKREEEELKKLEEK	59	800..858	[0.3, 0.3595, 0.3417, 0.4202, 0.444, 0.419, 0.419, 0.4476, 0.4321, 0.5036, 0.4226, 0.4333, 0.4226, 0.4274, 0.4643, 0.4643, 0.4762, 0.4226, 0.4048, 0.3869, 0.4155, 0.3917, 0.3738, 0.3071, 0.2417, 0.194, 0.206, 0.1774, 0.1536, 0.219, 0.2488, 0.2381, 0.3095, 0.381, 0.3798, 0.4036, 0.4155, 0.4929, 0.4929, 0.4929, 0.481, 0.5702, 0.6119, 0.4917, 0.469, 0.5821, 0.5631, 0.4357, 0.4976, 0.4798, 0.4512, 0.…	cellular organisms,Eukaryota,Amoebozoa,Mycetozoa,Dictyosteliida,Dictyostelium,Dictyostelium discoideum
StpMyo16_fl	0.507	MAKEEEERRKQEEE	14	2000..2013	[0.3036, 0.3452, 0.3988, 0.4929, 0.5952, 0.6131, 0.6071, 0.6071, 0.6131, 0.6131, 0.6012, 0.5, 0.4333, 0.381]	cellular organisms,Eukaryota,Opisthokonta,Metazoa,Eumetazoa,Bilateria,Deuterostomia,Echinodermata,Eleutherozoa,Echinozoa,Echinoidea,Euechinoidea,Echinacea,Echinoida,Strongylocentrotidae,Strongylocentrotus
PdcMyo22_fl	0.507	MRRVEEEMRKREKLEEERKKREAEEEEERKKNYLE	35	727..761	[0.2655, 0.3381, 0.344, 0.3857, 0.3738, 0.3905, 0.4024, 0.444, 0.3905, 0.4869, 0.475, 0.4702, 0.5107, 0.5155, 0.5107, 0.5155, 0.5155, 0.5095, 0.5095, 0.5048, 0.5464, 0.5036, 0.5214, 0.475, 0.3548, 0.375, 0.3512, 0.3155, 0.2738, 0.2083, 0.2321, 0.2262, 0.2381, 0.2857, 0.256]	cellular organisms,Eukaryota,Opisthokonta,Metazoa,Eumetazoa,Bilateria,Protostomia,Ecdysozoa,Panarthropoda,Arthropoda,Mandibulata,Pancrustacea,Hexapoda,Insecta,Dicondylia,Pterygota,Neoptera,Paraneoptera,Phthiraptera,Anoplura,Pediculidae,Pediculus,Pediculus humanus
HerMyo6B_fl	0.507	KEKEKREAEERGRQEEERRKMVEEKARRLKEEEEEKSRREEEMKRL	46	969..1014	[0.3262, 0.3357, 0.325, 0.3917, 0.4214, 0.4167, 0.381, 0.4631, 0.475, 0.5464, 0.5464, 0.4929, 0.4869, 0.5286, 0.5595, 0.4929, 0.4869, 0.5048, 0.5119, 0.4405, 0.4762, 0.4702, 0.5476, 0.4631, 0.4155, 0.3619, 0.4286, 0.4583, 0.4452, 0.4869, 0.5476, 0.475, 0.4583, 0.481, 0.5405, 0.5583, 0.5179, 0.506, 0.5, 0.5226, 0.456, 0.4333, 0.3667, 0.3155, 0.2917, 0.2917]	cellular organisms,Eukaryota,Opisthokonta,Metazoa,Eumetazoa,Bilateria,Protostomia,Lophotrochozoa,Annelida,Clitellata,Hirudinida,Hirudinea,Rhynchobdellida,Glossiphoniidae,Helobdella
AopMyo10B_fl	0.506	QERAREEERKRLEREREEEERRREMAEIAQRLELEERERQARE	43	809..851	[0.2786, 0.375, 0.4167, 0.4286, 0.4821, 0.5107, 0.4988, 0.4679, 0.481, 0.475, 0.5298, 0.4857, 0.5631, 0.5512, 0.5274, 0.4964, 0.4798, 0.5333, 0.4845, 0.4548, 0.4667, 0.4798, 0.3738, 0.3857, 0.3155, 0.3631, 0.2857, 0.2298, 0.2071, 0.256, 0.2798, 0.2083, 0.2381, 0.3155, 0.3155, 0.244, 0.3274, 0.3155, 0.2917, 0.2798, 0.2798, 0.256, 0.2738]	cellular organisms,Eukaryota,Opisthokonta,Opisthokonta incertae sedis,Ichthyosporea,Ichthyophonida,Amoebidiaceae,Amoebidium
GomMyo6_fl	0.506	LEAERRAKEEEELRQREEEETKRIKAEMETRRKAQEVERVQQEEEDR	47	930..976	[0.2607, 0.2726, 0.3738, 0.35, 0.3548, 0.4262, 0.45, 0.444, 0.5262, 0.55, 0.5405, 0.5286, 0.5274, 0.581, 0.5095, 0.4976, 0.4524, 0.5298, 0.494, 0.4524, 0.3857, 0.4095, 0.3202, 0.3857, 0.3036, 0.3095, 0.3143, 0.2905, 0.2845, 0.2964, 0.344, 0.2548, 0.2905, 0.2429, 0.231, 0.231, 0.2429, 0.2679, 0.3095, 0.3274, 0.3155, 0.2679, 0.2619, 0.2619, 0.256, 0.2738, 0.2619]	cellular organisms,Eukaryota,Opisthokonta,Metazoa,Eumetazoa,Bilateria,Protostomia,Ecdysozoa,Panarthropoda,Arthropoda,Mandibulata,Pancrustacea,Hexapoda,Insecta,Dicondylia,Pterygota,Neoptera,Endopterygota,Diptera,Brachycera,Muscomorpha,Eremoneura,Cyclorrhapha,Schizophora,Calyptratae,Hippoboscoidea,Glossinidae,Glossina,Glossina,Glossina morsitans
CagMhc1_fl	0.506	AEDEMKKKLEEMHKMEEELKKTSEIK	26	842..867	[0.2679, 0.3929, 0.4464, 0.4405, 0.4702, 0.5238, 0.506, 0.5714, 0.5464, 0.5226, 0.4798, 0.5179, 0.4583, 0.4702, 0.5179, 0.5298, 0.4762, 0.4881, 0.425, 0.3905, 0.4262, 0.4048, 0.3452, 0.3571, 0.3333, 0.2917]	cellular organisms,Eukaryota,Opisthokonta,Metazoa,Eumetazoa,Bilateria,Protostomia,Lophotrochozoa,Mollusca,Bivalvia,Pteriomorphia,Ostreoida,Ostreoidea,Ostreidae,Crassostrea
ProMyo6_fl	0.505	AERLKKLAEEMERQRKEKEEAERRRKEVEEEAQRQKEMELQARKEAEEEAKRMEKMRIEKEKEEANKKLQAKRAEERKREHEEAQRLEQERRDQ	94	892..985	[0.294, 0.2595, 0.2655, 0.3202, 0.3155, 0.3095, 0.3393, 0.356, 0.35, 0.3667, 0.4143, 0.4202, 0.456, 0.4929, 0.4452, 0.469, 0.5464, 0.5083, 0.4917, 0.5202, 0.5155, 0.4917, 0.4857, 0.5321, 0.5262, 0.55, 0.4893, 0.4345, 0.4369, 0.4369, 0.4036, 0.3917, 0.3798, 0.3429, 0.2488, 0.2607, 0.2667, 0.3214, 0.3274, 0.2667, 0.2667, 0.2893, 0.356, 0.3619, 0.3512, 0.3929, 0.3869, 0.3452, 0.3631, 0.375, 0.3631, …	cellular organisms,Eukaryota,Opisthokonta,Choanoflagellida,Salpingoecidae,Salpingoeca
TyvMyo1_fl	0.504	QRRLAEAERRRKEEEEERSREAAREMEREEEHKRLVEERRRARAAAAEEEEARRLEQEQIN	61	1095..1155	[0.256, 0.2619, 0.3036, 0.3214, 0.3631, 0.4286, 0.506, 0.506, 0.5595, 0.6071, 0.5583, 0.5214, 0.544, 0.5321, 0.4869, 0.5238, 0.4583, 0.4464, 0.3798, 0.3512, 0.2619, 0.2619, 0.2917, 0.2738, 0.2917, 0.2917, 0.2679, 0.3393, 0.4583, 0.4048, 0.3929, 0.4226, 0.4286, 0.4167, 0.4226, 0.4345, 0.3929, 0.369, 0.3012, 0.2905, 0.3024, 0.2429, 0.1667, 0.1964, 0.2381, 0.2143, 0.2024, 0.25, 0.3155, 0.3036, 0.303…	cellular organisms,Eukaryota,Euglenozoa,Kinetoplastida,Trypanosomatidae,Trypanosoma,Duttonella
PsmMyo51A_fl	0.503	KYAREEKERKAREEKERVQREKAEAKAKKATEERLAKEAAEREARMAKEKEEEEERERKEREFEEKRKKQEEA	73	879..951	[0.2857, 0.3036, 0.3333, 0.3988, 0.4821, 0.4226, 0.494, 0.5536, 0.494, 0.4226, 0.506, 0.5655, 0.494, 0.4333, 0.4214, 0.4214, 0.3548, 0.3429, 0.369, 0.369, 0.3036, 0.2488, 0.2976, 0.3393, 0.2679, 0.244, 0.25, 0.3214, 0.3155, 0.3155, 0.3214, 0.3393, 0.3333, 0.3333, 0.3393, 0.4048, 0.381, 0.2976, 0.2976, 0.369, 0.3631, 0.2976, 0.2679, 0.2619, 0.2917, 0.2619, 0.3095, 0.3512, 0.4107, 0.375, 0.3988, 0.…	cellular organisms,Eukaryota,Stramenopiles,Bacillariophyta,Bacillariophyceae,Bacillariophycidae,Bacillariales,Bacillariaceae,Pseudo-nitzschia
AcasMyo22G_fl	0.503	RRIKEEQERQRRLEEIRQLKDKEERERREREEAERHERELRERQERDQRERFERERREREAQ	62	808..869	[0.2798, 0.2798, 0.369, 0.3571, 0.369, 0.4464, 0.4274, 0.4155, 0.4619, 0.4476, 0.3369, 0.3369, 0.2702, 0.2464, 0.2583, 0.2762, 0.2488, 0.2774, 0.3548, 0.344, 0.3619, 0.4405, 0.4571, 0.4512, 0.4929, 0.5214, 0.5393, 0.5512, 0.5714, 0.5774, 0.5238, 0.481, 0.4631, 0.5107, 0.4393, 0.444, 0.4643, 0.4583, 0.381, 0.3929, 0.4464, 0.4524, 0.381, 0.3857, 0.4345, 0.4393, 0.3679, 0.4286, 0.5, 0.4524, 0.4095, …	cellular organisms,Eukaryota,Amoebozoa,Discosea,Longamoebia,Centramoebida,Acanthamoebidae,Acanthamoeba
AcdiMyo22G_fl	0.503	RRIKEEQERQRRLEEIRQLKDKEERERREREEAERHERELRERQERDQRERFERERREREAQ	62	808..869	[0.2798, 0.2798, 0.369, 0.3571, 0.369, 0.4464, 0.4274, 0.4155, 0.4619, 0.4476, 0.3369, 0.3369, 0.2702, 0.2464, 0.2583, 0.2762, 0.2488, 0.2774, 0.3548, 0.344, 0.3619, 0.4405, 0.4571, 0.4512, 0.4929, 0.5214, 0.5393, 0.5512, 0.5714, 0.5774, 0.5238, 0.481, 0.4631, 0.5107, 0.4393, 0.444, 0.4643, 0.4583, 0.381, 0.3929, 0.4464, 0.4524, 0.381, 0.3857, 0.4345, 0.4393, 0.3679, 0.4286, 0.5, 0.4524, 0.4095, …	cellular organisms,Eukaryota,Amoebozoa,Discosea,Longamoebia,Centramoebida,Acanthamoebidae,Acanthamoeba
CoMyo22B_fl	0.503	RKKAEEEEKKKREAEAAADRAAKEA	25	771..795	[0.3036, 0.3929, 0.4226, 0.4702, 0.5417, 0.5714, 0.6, 0.6119, 0.6179, 0.594, 0.5167, 0.4512, 0.4512, 0.4083, 0.3857, 0.2774, 0.2381, 0.2202, 0.2679, 0.25, 0.2381, 0.244, 0.256, 0.2619, 0.25]	cellular organisms,Eukaryota,Opisthokonta,Opisthokonta incertae sedis,Ichthyosporea,Capsaspora,Capsaspora owczarzaki
PycMyo38_fl	0.501	KEEIRRKEEEARREEEA	17	1179..1195	[0.2976, 0.3143, 0.344, 0.4333, 0.4821, 0.506, 0.6071, 0.6357, 0.6595, 0.6714, 0.5524, 0.4821, 0.494, 0.4214, 0.375, 0.3512, 0.2619]	cellular organisms,Eukaryota,Stramenopiles,Oomycetes,Peronosporales,Phytophthora
ChMyo26_fl	0.501	EERERIEREERERIEREERERIEREERERIEREERERIEREERERIEREERERIEREERERIERERIEREERERIEREERERIERERIEREERERIERERIEREEKERIERERIEREEKERIERERIEKEEKEK	134	1124..1257	[0.2738, 0.3452, 0.369, 0.4048, 0.4226, 0.4464, 0.5179, 0.5357, 0.4643, 0.469, 0.5179, 0.5179, 0.4643, 0.4643, 0.5357, 0.5357, 0.4643, 0.469, 0.5179, 0.5179, 0.4643, 0.4643, 0.5357, 0.5357, 0.4643, 0.469, 0.5179, 0.5179, 0.4643, 0.4643, 0.5357, 0.5357, 0.4643, 0.469, 0.5179, 0.5179, 0.4643, 0.4643, 0.5357, 0.5357, 0.4643, 0.469, 0.5179, 0.5179, 0.4643, 0.4643, 0.5357, 0.5357, 0.4643, 0.469, 0.517…	cellular organisms,Eukaryota,Alveolata,Apicomplexa,Conoidasida,Coccidia,Eucoccidiorida,Eimeriorina,Cryptosporidiidae,Cryptosporidium,Cryptosporidium hominis
CpMyo26_fl	0.5	EERERIEREERERIEREERERIEREEKERIERERIEREERERIEREEKERIERERIEREEKERIEREERERIERERIEREERERIEKEENERIERERIERERIERERIEREEKEKIERERIERKEKERIEREERERIEREERERIEKEENERIERERIERERIERERIEREEKEKIERERIERKEKERIEREERERVEREEKEKSKN	207	1123..1329	[0.2738, 0.3452, 0.369, 0.4048, 0.4226, 0.4464, 0.5179, 0.5357, 0.4643, 0.469, 0.5179, 0.5179, 0.4643, 0.4643, 0.5357, 0.5357, 0.4643, 0.469, 0.5179, 0.5179, 0.4643, 0.4643, 0.5357, 0.5357, 0.4643, 0.4155, 0.4643, 0.5119, 0.469, 0.3976, 0.469, 0.4738, 0.469, 0.4202, 0.469, 0.5119, 0.469, 0.3976, 0.469, 0.5179, 0.5179, 0.4643, 0.4643, 0.5357, 0.5357, 0.4643, 0.4155, 0.4643, 0.5119, 0.469, 0.3976, …	cellular organisms,Eukaryota,Alveolata,Apicomplexa,Conoidasida,Coccidia,Eucoccidiorida,Eimeriorina,Cryptosporidiidae,Cryptosporidium,Cryptosporidium parvum
EmhMyo_Ec_fl	0.499	KEEEKRRKEEEARLA	15	837..851	[0.3202, 0.4381, 0.4607, 0.5274, 0.5762, 0.594, 0.594, 0.6167, 0.6048, 0.594, 0.5464, 0.4262, 0.375, 0.3143, 0.2798]	cellular organisms,Eukaryota,Haptophyceae,Isochrysidales,Noelaerhabdaceae,Emiliania,Emiliania huxleyi
EmhMyo_Ea_fl	0.499	KEEEKRRKEEEARLA	15	837..851	[0.3202, 0.4381, 0.4607, 0.5274, 0.5762, 0.594, 0.594, 0.6167, 0.6048, 0.594, 0.5464, 0.4262, 0.375, 0.3143, 0.2798]	cellular organisms,Eukaryota,Haptophyceae,Isochrysidales,Noelaerhabdaceae,Emiliania,Emiliania huxleyi
EmhMyo_Eb_fl	0.499	KEEEKRRKEEEARLA	15	837..851	[0.3202, 0.4381, 0.4607, 0.5274, 0.5762, 0.594, 0.594, 0.6167, 0.6048, 0.594, 0.5464, 0.4262, 0.375, 0.3143, 0.2798]	cellular organisms,Eukaryota,Haptophyceae,Isochrysidales,Noelaerhabdaceae,Emiliania,Emiliania huxleyi
AmqMyo7_fl	0.496	RRDEAERIKREEEERLKREMAAEEARKQAEKL	32	881..912	[0.2667, 0.3333, 0.3333, 0.4107, 0.4524, 0.481, 0.5083, 0.575, 0.619, 0.631, 0.5464, 0.4917, 0.481, 0.475, 0.4286, 0.4167, 0.4286, 0.35, 0.2857, 0.231, 0.2429, 0.2726, 0.231, 0.219, 0.2548, 0.2726, 0.2607, 0.2548, 0.2607, 0.3262, 0.3143, 0.256]	cellular organisms,Eukaryota,Opisthokonta,Metazoa,Porifera,Demospongiae,Haplosclerida,Niphatidae,Amphimedon
PypaMyo_D_fl	0.496	RRAREEAERKAREEAKKQAERE	22	897..918	[0.3214, 0.3214, 0.4107, 0.4226, 0.4452, 0.4571, 0.4631, 0.5762, 0.6, 0.5452, 0.5238, 0.5655, 0.5, 0.4881, 0.4464, 0.4583, 0.4524, 0.3988, 0.2667, 0.2774, 0.325, 0.2726]	cellular organisms,Eukaryota,Haptophyceae,Prymnesiales,Prymnesiaceae,Prymnesium
AimMhc14_fl	0.496	ERALEERRRQEEETQRE	17	1405..1421	[0.2655, 0.2893, 0.3131, 0.4286, 0.4405, 0.4881, 0.5536, 0.5655, 0.5714, 0.5833, 0.5536, 0.5536, 0.5595, 0.475, 0.4571, 0.3976, 0.3143]	cellular organisms,Eukaryota,Opisthokonta,Metazoa,Eumetazoa,Bilateria,Deuterostomia,Chordata,Craniata,Vertebrata,Gnathostomata,Teleostomi,Euteleostomi,Sarcopterygii,Dipnotetrapodomorpha,Tetrapoda,Amniota,Mammalia,Theria,Eutheria,Boreoeutheria,Laurasiatheria,Carnivora,Caniformia,Ursidae,Ailuropoda
MylMhc14_fl	0.496	ERALEERRRQEEETQRE	17	1449..1465	[0.2655, 0.2893, 0.3131, 0.4286, 0.4405, 0.4881, 0.5536, 0.5655, 0.5714, 0.5833, 0.5536, 0.5536, 0.5595, 0.475, 0.4571, 0.3976, 0.3143]	cellular organisms,Eukaryota,Opisthokonta,Metazoa,Eumetazoa,Bilateria,Deuterostomia,Chordata,Craniata,Vertebrata,Gnathostomata,Teleostomi,Euteleostomi,Sarcopterygii,Dipnotetrapodomorpha,Tetrapoda,Amniota,Mammalia,Theria,Eutheria,Boreoeutheria,Laurasiatheria,Chiroptera,Microchiroptera,Vespertilionidae,Myotis
MdMhc14_fl	0.496	ERALEERRRQEEETQRE	17	1013..1029	[0.2655, 0.2893, 0.3131, 0.4286, 0.4405, 0.4881, 0.5536, 0.5655, 0.5714, 0.5833, 0.5536, 0.5536, 0.5595, 0.475, 0.4571, 0.3976, 0.3143]	cellular organisms,Eukaryota,Opisthokonta,Metazoa,Eumetazoa,Bilateria,Deuterostomia,Chordata,Craniata,Vertebrata,Gnathostomata,Teleostomi,Euteleostomi,Sarcopterygii,Dipnotetrapodomorpha,Tetrapoda,Amniota,Mammalia,Theria,Metatheria,Didelphimorphia,Didelphidae,Didelphinae,Monodelphis
TnMyo15B_fl	0.496	QQKKEEEKKKKKKEEEEEER	20	1972..1991	[0.2774, 0.3929, 0.3929, 0.3929, 0.4524, 0.4988, 0.5405, 0.5821, 0.5357, 0.5238, 0.5714, 0.5833, 0.5476, 0.506, 0.4214, 0.3274, 0.3274, 0.3274, 0.3274, 0.3036]	cellular organisms,Eukaryota,Opisthokonta,Metazoa,Eumetazoa,Bilateria,Deuterostomia,Chordata,Craniata,Vertebrata,Gnathostomata,Teleostomi,Euteleostomi,Actinopterygii,Actinopteri,Neopterygii,Teleostei,Osteoglossocephalai,Clupeocephala,Euteleosteomorpha,Neoteleostei,Eurypterygia,Ctenosquamata,Acanthomorphata,Euacanthomorphacea,Percomorphaceae,Eupercaria,Tetraodontiformes,Tetraodontoidei,Tetradontoi…
OcMhc14_fl	0.496	ERALEERRRQEEETQRE	17	1439..1455	[0.2655, 0.2893, 0.3131, 0.4286, 0.4405, 0.4881, 0.5536, 0.5655, 0.5714, 0.5833, 0.5536, 0.5536, 0.5595, 0.475, 0.4571, 0.3976, 0.3143]	cellular organisms,Eukaryota,Opisthokonta,Metazoa,Eumetazoa,Bilateria,Deuterostomia,Chordata,Craniata,Vertebrata,Gnathostomata,Teleostomi,Euteleostomi,Sarcopterygii,Dipnotetrapodomorpha,Tetrapoda,Amniota,Mammalia,Theria,Eutheria,Boreoeutheria,Euarchontoglires,Glires,Lagomorpha,Leporidae,Oryctolagus
CvpMhc14_fl	0.496	ERALEERRRQEEETQRE	17	1457..1473	[0.2655, 0.2893, 0.3131, 0.4286, 0.4405, 0.4881, 0.5536, 0.5655, 0.5714, 0.5833, 0.5536, 0.5536, 0.5595, 0.475, 0.4571, 0.3976, 0.3143]	cellular organisms,Eukaryota,Opisthokonta,Metazoa,Eumetazoa,Bilateria,Deuterostomia,Chordata,Craniata,Vertebrata,Gnathostomata,Teleostomi,Euteleostomi,Sarcopterygii,Dipnotetrapodomorpha,Tetrapoda,Amniota,Mammalia,Theria,Eutheria,Boreoeutheria,Euarchontoglires,Glires,Rodentia,Hystricognathi,Caviidae,Cavia
EqcMhc14_fl	0.496	ERALEERRRQEEETQRE	17	1457..1473	[0.2655, 0.2893, 0.3131, 0.4286, 0.4405, 0.4881, 0.5536, 0.5655, 0.5714, 0.5833, 0.5536, 0.5536, 0.5595, 0.475, 0.4571, 0.3976, 0.3143]	cellular organisms,Eukaryota,Opisthokonta,Metazoa,Eumetazoa,Bilateria,Deuterostomia,Chordata,Craniata,Vertebrata,Gnathostomata,Teleostomi,Euteleostomi,Sarcopterygii,Dipnotetrapodomorpha,Tetrapoda,Amniota,Mammalia,Theria,Eutheria,Boreoeutheria,Laurasiatheria,Perissodactyla,Equidae,Equus,Equus
LaMhc14_fl	0.496	ERALEERRRQEEETQRE	17	1449..1465	[0.2655, 0.2893, 0.3131, 0.4286, 0.4405, 0.4881, 0.5536, 0.5655, 0.5714, 0.5833, 0.5536, 0.5536, 0.5595, 0.475, 0.4571, 0.3976, 0.3143]	cellular organisms,Eukaryota,Opisthokonta,Metazoa,Eumetazoa,Bilateria,Deuterostomia,Chordata,Craniata,Vertebrata,Gnathostomata,Teleostomi,Euteleostomi,Sarcopterygii,Dipnotetrapodomorpha,Tetrapoda,Amniota,Mammalia,Theria,Eutheria,Afrotheria,Proboscidea,Elephantidae,Loxodonta
CafMhc14_fl	0.496	ERALEERRRQEEETQRE	17	1415..1431	[0.2655, 0.2893, 0.3131, 0.4286, 0.4405, 0.4881, 0.5536, 0.5655, 0.5714, 0.5833, 0.5536, 0.5536, 0.5595, 0.475, 0.4571, 0.3976, 0.3143]	cellular organisms,Eukaryota,Opisthokonta,Metazoa,Eumetazoa,Bilateria,Deuterostomia,Chordata,Craniata,Vertebrata,Gnathostomata,Teleostomi,Euteleostomi,Sarcopterygii,Dipnotetrapodomorpha,Tetrapoda,Amniota,Mammalia,Theria,Eutheria,Boreoeutheria,Laurasiatheria,Carnivora,Caniformia,Canidae,Canis,Canis lupus
BinMyo_B_fl	0.496	MVERDRKAKEEAERQKKEMEEERKK	25	1186..1210	[0.2595, 0.3024, 0.3143, 0.3857, 0.3798, 0.3869, 0.4226, 0.4524, 0.4571, 0.469, 0.4976, 0.5452, 0.5393, 0.4726, 0.569, 0.5595, 0.5655, 0.4881, 0.4214, 0.4583, 0.4464, 0.3738, 0.3917, 0.3798, 0.3083]	cellular organisms,Eukaryota,Rhizaria,Cercozoa,Chlorarachniophyceae,Bigelowiella
AlkMyo31A_fl	0.495	DEERRQQEEEERQRQMREIQEAREKFEREKAEAKRKKEEEERLLREKLERERKQREEEERQRQRKLEEERRQQEEEARLRRIAEDDEKRKKEEEAMRLRIAQEEAQKKEQLKAEENAMRARLEEEKEKI	129	782..910	[0.2548, 0.2845, 0.3393, 0.381, 0.4286, 0.4464, 0.4464, 0.4464, 0.5179, 0.5048, 0.4274, 0.4274, 0.3667, 0.2738, 0.2619, 0.3095, 0.2976, 0.2917, 0.2369, 0.2262, 0.2262, 0.2548, 0.3083, 0.3024, 0.3202, 0.3083, 0.344, 0.35, 0.3619, 0.3679, 0.4452, 0.4583, 0.4583, 0.4881, 0.4881, 0.5357, 0.5298, 0.5238, 0.506, 0.5179, 0.4643, 0.4762, 0.4095, 0.4524, 0.375, 0.369, 0.3738, 0.4452, 0.469, 0.4488, 0.444,…	cellular organisms,Eukaryota,Stramenopiles,Labyrinthulomycetes,Thraustochytriaceae,Aplanochytrium,Aplanochytrium kerguelense
DnpMyo6_fl	0.495	EQERLRKLEAEMRAAEEAKRREQEMLRQEEEHRRLKAEMESRRKTEEAERKRQEEADRAAADRLRRQLEEEDRADQENRERLEQERR	87	920..1006	[0.2833, 0.3607, 0.3488, 0.3071, 0.3071, 0.2679, 0.2738, 0.3393, 0.3274, 0.3214, 0.3988, 0.3202, 0.3321, 0.3714, 0.4095, 0.3976, 0.4095, 0.381, 0.4345, 0.4226, 0.4167, 0.3786, 0.3786, 0.4024, 0.3976, 0.3738, 0.3619, 0.35, 0.356, 0.2952, 0.319, 0.331, 0.3202, 0.3202, 0.4095, 0.3274, 0.3869, 0.4286, 0.3679, 0.3452, 0.4167, 0.5357, 0.4702, 0.5119, 0.5119, 0.5417, 0.5298, 0.5357, 0.5298, 0.5536, 0.49…	cellular organisms,Eukaryota,Opisthokonta,Metazoa,Eumetazoa,Bilateria,Protostomia,Ecdysozoa,Panarthropoda,Arthropoda,Mandibulata,Pancrustacea,Hexapoda,Insecta,Dicondylia,Pterygota,Neoptera,Endopterygota,Amphiesmenoptera,Lepidoptera,Glossata,Neolepidoptera,Heteroneura,Ditrysia,Obtectomera,Papilionoidea,Nymphalidae,Danainae,Danaini,Danaina,Danaus,Danaus
FrcMyo51E_fl	0.494	REQREKDEKEAKEKKEREEKEMK	23	929..951	[0.2798, 0.2976, 0.3631, 0.4226, 0.4405, 0.381, 0.4048, 0.4643, 0.5357, 0.506, 0.506, 0.5774, 0.494, 0.494, 0.5417, 0.6071, 0.5179, 0.4524, 0.3929, 0.3869, 0.3393, 0.3274, 0.3155]	cellular organisms,Eukaryota,Stramenopiles,Bacillariophyta,Bacillariophyceae,Bacillariophycidae,Bacillariales,Bacillariaceae,Fragilariopsis
FrcMyo51D_fl	0.494	REQREKDEKEAKEKKEREEKEMK	23	929..951	[0.2798, 0.2976, 0.3631, 0.4226, 0.4405, 0.381, 0.4048, 0.4643, 0.5357, 0.506, 0.506, 0.5774, 0.494, 0.494, 0.5417, 0.6071, 0.5179, 0.4524, 0.3929, 0.3869, 0.3393, 0.3274, 0.3155]	cellular organisms,Eukaryota,Stramenopiles,Bacillariophyta,Bacillariophyceae,Bacillariophycidae,Bacillariales,Bacillariaceae,Fragilariopsis
PhiMyo30A_fl	0.494	VEAKRQAEEAKRREEEARM	19	884..902	[0.2726, 0.2726, 0.381, 0.4643, 0.4643, 0.4988, 0.5643, 0.5595, 0.5774, 0.5952, 0.5357, 0.5357, 0.5119, 0.4155, 0.4095, 0.4095, 0.3238, 0.2726, 0.2726]	cellular organisms,Eukaryota,Stramenopiles,Oomycetes,Peronosporales,Phytophthora,Phytophthora infestans
BamaMyo45_fl	0.494	EKRAREREERLRREEEERQRLKRQQEEEERQ	31	824..854	[0.2679, 0.2679, 0.2964, 0.4095, 0.4274, 0.3548, 0.475, 0.5595, 0.619, 0.5762, 0.55, 0.5452, 0.5333, 0.4821, 0.4583, 0.4583, 0.4583, 0.4155, 0.3679, 0.3917, 0.3429, 0.3738, 0.3857, 0.3857, 0.35, 0.3321, 0.3321, 0.3381, 0.344, 0.344, 0.2774]	cellular organisms,Eukaryota,Amoebozoa,Discosea,Longamoebia,Centramoebida,Balamuthiidae,Balamuthia
PuMyo38_fl	0.493	AKKREEEERQRRIAEEQEQERQRQREEEERE	31	1023..1053	[0.3321, 0.4512, 0.5286, 0.4988, 0.5048, 0.5333, 0.5738, 0.5738, 0.5857, 0.5905, 0.5083, 0.4381, 0.3857, 0.3619, 0.3619, 0.331, 0.2536, 0.331, 0.3488, 0.3131, 0.2857, 0.3083, 0.325, 0.3357, 0.3238, 0.3298, 0.3, 0.2881, 0.281, 0.269, 0.2571]	cellular organisms,Eukaryota,Stramenopiles,Oomycetes,Pythiales,Pythiaceae,Pythium,Pythium ultimum
StmMyo22_fl	0.492	MRRVEEEARRQEKLEEERRKQEEELALQ	28	767..794	[0.2714, 0.3476, 0.3655, 0.4024, 0.4024, 0.4024, 0.4143, 0.456, 0.4024, 0.456, 0.444, 0.4274, 0.45, 0.5143, 0.5524, 0.5345, 0.5286, 0.5167, 0.5286, 0.5167, 0.5286, 0.4393, 0.4512, 0.381, 0.3214, 0.256, 0.2321, 0.2619]	cellular organisms,Eukaryota,Opisthokonta,Metazoa,Eumetazoa,Bilateria,Protostomia,Ecdysozoa,Panarthropoda,Arthropoda,Mandibulata,Myriapoda,Chilopoda,Pleurostigmophora,Epimorpha,Geophilomorpha,Linotaeniidae,Strigamia
ToMyo52A_fl	0.492	EAAARRADEERRRKEDAVKAEAA	23	1911..1933	[0.2619, 0.256, 0.3214, 0.3988, 0.4762, 0.4881, 0.5, 0.5417, 0.5357, 0.5774, 0.5833, 0.5833, 0.5774, 0.475, 0.3929, 0.3869, 0.369, 0.3036, 0.3036, 0.2488, 0.2381, 0.244, 0.25]	cellular organisms,Eukaryota,Stramenopiles,Bacillariophyta,Coscinodiscophyceae,Thalassiosirophycidae,Thalassiosirales,Thalassiosiraceae,Thalassiosira,Thalassiosira oceanica
AulMyo30B_fl	0.491	AERKAREEAEQKQRDEAERKRKEA	24	938..961	[0.2738, 0.3095, 0.3869, 0.4107, 0.4881, 0.4762, 0.4393, 0.4571, 0.5226, 0.5333, 0.5452, 0.4857, 0.4857, 0.5405, 0.4869, 0.481, 0.4405, 0.494, 0.4702, 0.4583, 0.381, 0.369, 0.2679, 0.2548]	cellular organisms,Eukaryota,Stramenopiles,Labyrinthulomycetes,Thraustochytriaceae,Aurantiochytrium,Aurantiochytrium limacinum
AchMyo5B_fl	0.49	LADERREKEEEERRARKEK	19	976..994	[0.2679, 0.2679, 0.2857, 0.3452, 0.4464, 0.506, 0.5774, 0.5714, 0.5167, 0.5286, 0.5881, 0.5464, 0.5298, 0.4869, 0.4643, 0.4405, 0.3155, 0.3143, 0.2726]	cellular organisms,Eukaryota,Amoebozoa,Discosea,Longamoebia,Centramoebida,Acanthamoebidae,Acanthamoeba
TiaMyo10_fl	0.49	KLEEEKKREEERLAAERKRKELERLEQEKMLKEFEELKQKMEEEERLKKEQEERERQR	58	591..648	[0.2952, 0.4036, 0.4524, 0.506, 0.5238, 0.5357, 0.5774, 0.5893, 0.4857, 0.4512, 0.5405, 0.4702, 0.4107, 0.3857, 0.3262, 0.3381, 0.3083, 0.3548, 0.3726, 0.3607, 0.306, 0.306, 0.3655, 0.3821, 0.319, 0.2833, 0.2762, 0.2048, 0.1702, 0.2131, 0.3083, 0.2845, 0.2369, 0.2607, 0.3274, 0.3274, 0.3321, 0.3619, 0.4405, 0.494, 0.3976, 0.3976, 0.481, 0.5357, 0.5238, 0.5476, 0.5476, 0.5536, 0.4286, 0.4464, 0.49…	cellular organisms,Eukaryota,Opisthokonta,Metazoa,Placozoa,Trichoplax
BtMhc14_fl	0.489	ERALEERRRQEEEMQRE	17	1448..1464	[0.2655, 0.2893, 0.3131, 0.4286, 0.4405, 0.4881, 0.5536, 0.5655, 0.5595, 0.5714, 0.5417, 0.5417, 0.5476, 0.4631, 0.4452, 0.3857, 0.3024]	cellular organisms,Eukaryota,Opisthokonta,Metazoa,Eumetazoa,Bilateria,Deuterostomia,Chordata,Craniata,Vertebrata,Gnathostomata,Teleostomi,Euteleostomi,Sarcopterygii,Dipnotetrapodomorpha,Tetrapoda,Amniota,Mammalia,Theria,Eutheria,Boreoeutheria,Laurasiatheria,Cetartiodactyla,Ruminantia,Pecora,Bovidae,Bovinae,Bos
PatMhc14_fl	0.489	ERALEERRRQEEEMQRE	17	1449..1465	[0.2655, 0.2893, 0.3131, 0.4286, 0.4405, 0.4881, 0.5536, 0.5655, 0.5595, 0.5714, 0.5417, 0.5417, 0.5476, 0.4631, 0.4452, 0.3857, 0.2964]	cellular organisms,Eukaryota,Opisthokonta,Metazoa,Eumetazoa,Bilateria,Deuterostomia,Chordata,Craniata,Vertebrata,Gnathostomata,Teleostomi,Euteleostomi,Sarcopterygii,Dipnotetrapodomorpha,Tetrapoda,Amniota,Mammalia,Theria,Eutheria,Boreoeutheria,Euarchontoglires,Primates,Haplorrhini,Simiiformes,Catarrhini,Hominoidea,Hominidae,Homininae,Pan
MpfMhc14_fl	0.489	ERALEERRRQEEEMQRE	17	1449..1465	[0.2655, 0.2893, 0.3131, 0.4286, 0.4405, 0.4881, 0.5536, 0.5655, 0.5595, 0.5714, 0.5417, 0.5417, 0.5476, 0.4631, 0.4452, 0.3857, 0.3024]	cellular organisms,Eukaryota,Opisthokonta,Metazoa,Eumetazoa,Bilateria,Deuterostomia,Chordata,Craniata,Vertebrata,Gnathostomata,Teleostomi,Euteleostomi,Sarcopterygii,Dipnotetrapodomorpha,Tetrapoda,Amniota,Mammalia,Theria,Eutheria,Boreoeutheria,Laurasiatheria,Carnivora,Caniformia,Mustelidae,Mustelinae,Mustela,Mustela putorius
SptMhc14_fl	0.489	ERALEERRRQEEEMQRE	17	1449..1465	[0.2655, 0.2893, 0.3131, 0.4286, 0.4405, 0.4881, 0.5536, 0.5655, 0.5595, 0.5714, 0.5417, 0.5417, 0.5476, 0.4631, 0.4452, 0.3857, 0.3024]	cellular organisms,Eukaryota,Opisthokonta,Metazoa,Eumetazoa,Bilateria,Deuterostomia,Chordata,Craniata,Vertebrata,Gnathostomata,Teleostomi,Euteleostomi,Sarcopterygii,Dipnotetrapodomorpha,Tetrapoda,Amniota,Mammalia,Theria,Eutheria,Boreoeutheria,Euarchontoglires,Glires,Rodentia,Sciurognathi,Sciuridae,Xerinae,Marmotini,Ictidomys
RnMhc14_fl	0.489	ERALEERRRQEEEMQRE	17	1457..1473	[0.2655, 0.2893, 0.3131, 0.4286, 0.4405, 0.4881, 0.5536, 0.5655, 0.5595, 0.5714, 0.5417, 0.5417, 0.5476, 0.4631, 0.4452, 0.3857, 0.3024]	cellular organisms,Eukaryota,Opisthokonta,Metazoa,Eumetazoa,Bilateria,Deuterostomia,Chordata,Craniata,Vertebrata,Gnathostomata,Teleostomi,Euteleostomi,Sarcopterygii,Dipnotetrapodomorpha,Tetrapoda,Amniota,Mammalia,Theria,Eutheria,Boreoeutheria,Euarchontoglires,Glires,Rodentia,Sciurognathi,Muroidea,Muridae,Murinae,Rattus
PnaMhc14_fl	0.489	ERALEERRRQEEEMQRE	17	1439..1455	[0.2655, 0.2893, 0.3131, 0.4286, 0.4405, 0.4881, 0.5536, 0.5655, 0.5595, 0.5714, 0.5417, 0.5417, 0.5476, 0.4631, 0.4452, 0.3857, 0.2964]	cellular organisms,Eukaryota,Opisthokonta,Metazoa,Eumetazoa,Bilateria,Deuterostomia,Chordata,Craniata,Vertebrata,Gnathostomata,Teleostomi,Euteleostomi,Sarcopterygii,Dipnotetrapodomorpha,Tetrapoda,Amniota,Mammalia,Theria,Eutheria,Boreoeutheria,Euarchontoglires,Primates,Haplorrhini,Simiiformes,Catarrhini,Hominoidea,Hominidae,Ponginae,Pongo
MamMhc14_fl	0.489	ERALEERRRQEEEMQRE	17	1457..1473	[0.2655, 0.2893, 0.3131, 0.4286, 0.4405, 0.4881, 0.5536, 0.5655, 0.5595, 0.5714, 0.5417, 0.5417, 0.5476, 0.4631, 0.4452, 0.3857, 0.3024]	cellular organisms,Eukaryota,Opisthokonta,Metazoa,Eumetazoa,Bilateria,Deuterostomia,Chordata,Craniata,Vertebrata,Gnathostomata,Teleostomi,Euteleostomi,Sarcopterygii,Dipnotetrapodomorpha,Tetrapoda,Amniota,Mammalia,Theria,Eutheria,Boreoeutheria,Euarchontoglires,Primates,Haplorrhini,Simiiformes,Catarrhini,Cercopithecoidea,Cercopithecidae,Cercopithecinae,Macaca
GggMhc14_fl	0.489	ERALEERRRQEEEMQRE	17	1084..1100	[0.2655, 0.2893, 0.3131, 0.4286, 0.4405, 0.4881, 0.5536, 0.5655, 0.5595, 0.5714, 0.5417, 0.5417, 0.5476, 0.4631, 0.4452, 0.3857, 0.2964]	cellular organisms,Eukaryota,Opisthokonta,Metazoa,Eumetazoa,Bilateria,Deuterostomia,Chordata,Craniata,Vertebrata,Gnathostomata,Teleostomi,Euteleostomi,Sarcopterygii,Dipnotetrapodomorpha,Tetrapoda,Amniota,Mammalia,Theria,Eutheria,Boreoeutheria,Euarchontoglires,Primates,Haplorrhini,Simiiformes,Catarrhini,Hominoidea,Hominidae,Homininae,Gorilla,Gorilla gorilla
HsMhc14_fl	0.489	ERALEERRRQEEEMQRE	17	1449..1465	[0.2655, 0.2893, 0.3131, 0.4286, 0.4405, 0.4881, 0.5536, 0.5655, 0.5595, 0.5714, 0.5417, 0.5417, 0.5476, 0.4631, 0.4452, 0.3857, 0.2964]	cellular organisms,Eukaryota,Opisthokonta,Metazoa,Eumetazoa,Bilateria,Deuterostomia,Chordata,Craniata,Vertebrata,Gnathostomata,Teleostomi,Euteleostomi,Sarcopterygii,Dipnotetrapodomorpha,Tetrapoda,Amniota,Mammalia,Theria,Eutheria,Boreoeutheria,Euarchontoglires,Primates,Haplorrhini,Simiiformes,Catarrhini,Hominoidea,Hominidae,Homininae,Homo
PahMhc14_fl	0.489	ERALEERRRQEEEMQRE	17	1449..1465	[0.2655, 0.2893, 0.3131, 0.4286, 0.4405, 0.4881, 0.5536, 0.5655, 0.5595, 0.5714, 0.5417, 0.5417, 0.5476, 0.4631, 0.4452, 0.3857, 0.3024]	cellular organisms,Eukaryota,Opisthokonta,Metazoa,Eumetazoa,Bilateria,Deuterostomia,Chordata,Craniata,Vertebrata,Gnathostomata,Teleostomi,Euteleostomi,Sarcopterygii,Dipnotetrapodomorpha,Tetrapoda,Amniota,Mammalia,Theria,Eutheria,Boreoeutheria,Euarchontoglires,Primates,Haplorrhini,Simiiformes,Catarrhini,Cercopithecoidea,Cercopithecidae,Cercopithecinae,Papio
MmMhc14_fl	0.489	ERALEERRRQEEEMQRE	17	1457..1473	[0.2655, 0.2893, 0.3131, 0.4286, 0.4405, 0.4881, 0.5536, 0.5655, 0.5595, 0.5714, 0.5417, 0.5417, 0.5476, 0.4631, 0.4452, 0.3857, 0.3024]	cellular organisms,Eukaryota,Opisthokonta,Metazoa,Eumetazoa,Bilateria,Deuterostomia,Chordata,Craniata,Vertebrata,Gnathostomata,Teleostomi,Euteleostomi,Sarcopterygii,Dipnotetrapodomorpha,Tetrapoda,Amniota,Mammalia,Theria,Eutheria,Boreoeutheria,Euarchontoglires,Glires,Rodentia,Sciurognathi,Muroidea,Muridae,Murinae,Mus,Mus
OtgMhc14_fl	0.489	ERALEERRRQEEEMQRE	17	1449..1465	[0.2655, 0.2893, 0.3131, 0.4286, 0.4405, 0.4881, 0.5536, 0.5655, 0.5595, 0.5714, 0.5417, 0.5417, 0.5476, 0.4631, 0.4452, 0.3857, 0.3024]	cellular organisms,Eukaryota,Opisthokonta,Metazoa,Eumetazoa,Bilateria,Deuterostomia,Chordata,Craniata,Vertebrata,Gnathostomata,Teleostomi,Euteleostomi,Sarcopterygii,Dipnotetrapodomorpha,Tetrapoda,Amniota,Mammalia,Theria,Eutheria,Boreoeutheria,Euarchontoglires,Primates,Strepsirrhini,Lorisiformes,Galagidae,Otolemur
CrgMhc14_fl	0.489	ERALEERRRQEEEMQRE	17	1449..1465	[0.2655, 0.2893, 0.3131, 0.4286, 0.4405, 0.4881, 0.5536, 0.5655, 0.5595, 0.5714, 0.5417, 0.5417, 0.5476, 0.4631, 0.4452, 0.3857, 0.3024]	cellular organisms,Eukaryota,Opisthokonta,Metazoa,Eumetazoa,Bilateria,Deuterostomia,Chordata,Craniata,Vertebrata,Gnathostomata,Teleostomi,Euteleostomi,Sarcopterygii,Dipnotetrapodomorpha,Tetrapoda,Amniota,Mammalia,Theria,Eutheria,Boreoeutheria,Euarchontoglires,Glires,Rodentia,Sciurognathi,Muroidea,Cricetidae,Cricetinae,Cricetulus
BxMhc4_fl	0.489	EKLKAEEEARKKVEAEHKKFAEERA	25	871..895	[0.2619, 0.3024, 0.375, 0.381, 0.4107, 0.4583, 0.481, 0.4929, 0.569, 0.5524, 0.4929, 0.4988, 0.494, 0.5595, 0.4869, 0.4524, 0.4405, 0.4512, 0.3798, 0.3321, 0.4226, 0.4107, 0.3155, 0.3036, 0.25]	cellular organisms,Eukaryota,Opisthokonta,Metazoa,Eumetazoa,Bilateria,Protostomia,Ecdysozoa,Nematoda,Chromadorea,Tylenchida,Aphelenchina,Aphelenchoidea,Aphelenchoididae,Bursaphelenchus
BinMyo_B_fl	0.488	AKEREEQKKKEEAERLQKEEEEKLKKLA	28	425..452	[0.3095, 0.3036, 0.3381, 0.3857, 0.4095, 0.4274, 0.4381, 0.4381, 0.5167, 0.5762, 0.4821, 0.494, 0.5833, 0.5345, 0.4679, 0.4845, 0.5226, 0.4631, 0.3845, 0.4333, 0.4393, 0.4333, 0.4048, 0.3393, 0.3512, 0.3512, 0.2667, 0.2548]	cellular organisms,Eukaryota,Rhizaria,Cercozoa,Chlorarachniophyceae,Bigelowiella
AlbMhc_fl	0.487	EKMQREAEEKQRVEDERRRAE	21	936..956	[0.3071, 0.319, 0.3714, 0.4012, 0.4369, 0.3976, 0.5, 0.5119, 0.5893, 0.5405, 0.4929, 0.5214, 0.5524, 0.475, 0.4631, 0.5107, 0.4321, 0.3952, 0.3119, 0.3, 0.2548]	cellular organisms,Eukaryota,Opisthokonta,Fungi,Dikarya,Ascomycota,saccharomyceta,Pezizomycotina,leotiomyceta,dothideomyceta,Dothideomycetes,Pleosporomycetidae,Pleosporales,Pleosporineae,Pleosporaceae,Alternaria
FrcMyo51A_fl	0.487	KSAAERKKREEREKKAREK	19	888..906	[0.2619, 0.2976, 0.3393, 0.4107, 0.4702, 0.475, 0.481, 0.5417, 0.5536, 0.494, 0.506, 0.5655, 0.5595, 0.4762, 0.4524, 0.4393, 0.3976, 0.3381, 0.2714]	cellular organisms,Eukaryota,Stramenopiles,Bacillariophyta,Bacillariophyceae,Bacillariophycidae,Bacillariales,Bacillariaceae,Fragilariopsis
CagMyo36C_fl	0.486	RERLKKEQKEKERKRKLEEERKCQKEEVER	30	503..532	[0.3155, 0.3155, 0.2738, 0.2917, 0.3333, 0.2917, 0.369, 0.3571, 0.4286, 0.475, 0.475, 0.4036, 0.5238, 0.5774, 0.5179, 0.494, 0.5536, 0.5048, 0.4274, 0.4512, 0.4762, 0.494, 0.4226, 0.4345, 0.3095, 0.3095, 0.3214, 0.3155, 0.3036, 0.3036]	cellular organisms,Eukaryota,Opisthokonta,Metazoa,Eumetazoa,Bilateria,Protostomia,Lophotrochozoa,Mollusca,Bivalvia,Pteriomorphia,Ostreoida,Ostreoidea,Ostreidae,Crassostrea
AcleMyo22G_fl	0.484	IHEEQERQRRLEEIRKLKDKEEREKREREEQLRQEQERKQKLEKERQEKERQEKEKREMEKAREEAQRR	69	386..454	[0.2679, 0.256, 0.2679, 0.3452, 0.3452, 0.3333, 0.3798, 0.3619, 0.35, 0.35, 0.2952, 0.2714, 0.2833, 0.3012, 0.2738, 0.3024, 0.3798, 0.3738, 0.4274, 0.506, 0.5107, 0.469, 0.481, 0.5095, 0.5274, 0.5393, 0.4881, 0.5417, 0.4821, 0.4571, 0.4155, 0.4274, 0.4036, 0.4083, 0.3214, 0.381, 0.381, 0.3488, 0.3381, 0.3929, 0.4214, 0.3619, 0.4321, 0.4667, 0.5333, 0.4786, 0.4905, 0.5036, 0.5202, 0.4488, 0.4774, …	cellular organisms,Eukaryota,Amoebozoa,Discosea,Longamoebia,Centramoebida,Acanthamoebidae,Acanthamoeba
TcmMyo58_fl	0.484	IMEERRIREETLRRQREEEEQRRMREQAERERK	33	778..810	[0.256, 0.2679, 0.256, 0.3274, 0.4167, 0.4167, 0.4167, 0.4167, 0.3738, 0.3976, 0.4393, 0.4024, 0.4571, 0.5107, 0.4488, 0.4488, 0.5155, 0.5452, 0.4619, 0.4917, 0.5583, 0.4988, 0.4167, 0.4821, 0.4762, 0.4643, 0.3857, 0.3393, 0.3571, 0.3571, 0.2905, 0.2679, 0.2619]	cellular organisms,Eukaryota,Euglenozoa,Kinetoplastida,Trypanosomatidae,Trypanosoma,Schizotrypanum,Trypanosoma cruzi
CajMhc14_fl	0.484	ERALEERRRQEEEMQRE	17	1381..1397	[0.2655, 0.2893, 0.3131, 0.4286, 0.4405, 0.4881, 0.5536, 0.5655, 0.5595, 0.5714, 0.5417, 0.5417, 0.5476, 0.4631, 0.4095, 0.35, 0.2667]	cellular organisms,Eukaryota,Opisthokonta,Metazoa,Eumetazoa,Bilateria,Deuterostomia,Chordata,Craniata,Vertebrata,Gnathostomata,Teleostomi,Euteleostomi,Sarcopterygii,Dipnotetrapodomorpha,Tetrapoda,Amniota,Mammalia,Theria,Eutheria,Boreoeutheria,Euarchontoglires,Primates,Haplorrhini,Simiiformes,Platyrrhini,Cebidae,Callitrichinae,Callithrix
NolMhc14_fl	0.484	ERALEERRRQEEEMQRE	17	1367..1383	[0.2655, 0.2893, 0.3131, 0.4286, 0.4405, 0.4881, 0.5536, 0.5655, 0.5595, 0.5714, 0.5417, 0.5417, 0.5476, 0.4631, 0.4095, 0.35, 0.2667]	cellular organisms,Eukaryota,Opisthokonta,Metazoa,Eumetazoa,Bilateria,Deuterostomia,Chordata,Craniata,Vertebrata,Gnathostomata,Teleostomi,Euteleostomi,Sarcopterygii,Dipnotetrapodomorpha,Tetrapoda,Amniota,Mammalia,Theria,Eutheria,Boreoeutheria,Euarchontoglires,Primates,Haplorrhini,Simiiformes,Catarrhini,Hominoidea,Hylobatidae,Nomascus
HerMyo6A_fl	0.484	LKKIQEEMEREKKRKEEEERMMREADDEKKKRLQMEANRRKEEEDFKK	48	928..975	[0.2905, 0.2738, 0.2738, 0.3036, 0.2917, 0.3155, 0.344, 0.3488, 0.4262, 0.5274, 0.5274, 0.4988, 0.5107, 0.5274, 0.5321, 0.5202, 0.5262, 0.444, 0.444, 0.4048, 0.4464, 0.4345, 0.3988, 0.3095, 0.2429, 0.2202, 0.2917, 0.2738, 0.256, 0.25, 0.2857, 0.25, 0.25, 0.3155, 0.375, 0.3631, 0.2738, 0.3452, 0.4702, 0.4821, 0.4036, 0.4036, 0.4036, 0.4036, 0.3333, 0.3333, 0.3333, 0.2548]	cellular organisms,Eukaryota,Opisthokonta,Metazoa,Eumetazoa,Bilateria,Protostomia,Lophotrochozoa,Annelida,Clitellata,Hirudinida,Hirudinea,Rhynchobdellida,Glossiphoniidae,Helobdella
Pht_aMyo51B_fl	0.482	AAREEERKRKEEADRVSREKKERKEAAKRKKQAEEARRMREEKEAKERADREVREKKAAAERKRRERAENEARER	75	851..925	[0.2738, 0.3024, 0.4274, 0.4512, 0.469, 0.5119, 0.5298, 0.5357, 0.5357, 0.5524, 0.5405, 0.4869, 0.4643, 0.4583, 0.4167, 0.3738, 0.3333, 0.2857, 0.2857, 0.3512, 0.3452, 0.3452, 0.2798, 0.2143, 0.244, 0.2857, 0.2798, 0.2679, 0.3929, 0.344, 0.35, 0.3619, 0.4286, 0.3869, 0.3988, 0.3929, 0.4702, 0.4881, 0.4821, 0.4214, 0.4095, 0.469, 0.4464, 0.4048, 0.4107, 0.4107, 0.3929, 0.3929, 0.3274, 0.3333, 0.31…	cellular organisms,Eukaryota,Stramenopiles,Bacillariophyta,Bacillariophyceae,Bacillariophycidae,Naviculales,Phaeodactylaceae,Phaeodactylum
PhtMyo51B_fl	0.482	AAREEERKRKEEADRVSREKKERKEAAKRKKQAEEARRMREEKEAKERADREVREKKAAAERKRRERAENEARER	75	851..925	[0.2738, 0.3024, 0.4274, 0.4512, 0.469, 0.5119, 0.5298, 0.5357, 0.5357, 0.5524, 0.5405, 0.4869, 0.4643, 0.4583, 0.4167, 0.3738, 0.3333, 0.2857, 0.2857, 0.3512, 0.3452, 0.3452, 0.2798, 0.2143, 0.244, 0.2857, 0.2798, 0.2679, 0.3929, 0.344, 0.35, 0.3619, 0.4286, 0.3869, 0.3988, 0.3929, 0.4702, 0.4881, 0.4821, 0.4214, 0.4095, 0.469, 0.4464, 0.4048, 0.4107, 0.4107, 0.3929, 0.3929, 0.3274, 0.3333, 0.31…	cellular organisms,Eukaryota,Stramenopiles,Bacillariophyta,Bacillariophyceae,Bacillariophycidae,Naviculales,Phaeodactylaceae,Phaeodactylum
SppMhc_fl	0.482	TDEELRKREELAKEWEEKAKKEQEERLKL	29	828..856	[0.2905, 0.3381, 0.3798, 0.4214, 0.4393, 0.4274, 0.4393, 0.5643, 0.494, 0.494, 0.4583, 0.4274, 0.4214, 0.4333, 0.4583, 0.5298, 0.5476, 0.475, 0.45, 0.4679, 0.5274, 0.4821, 0.4226, 0.4286, 0.4167, 0.344, 0.3321, 0.3202, 0.2536]	cellular organisms,Eukaryota,Opisthokonta,Fungi,Chytridiomycota,Chytridiomycetes,Spizellomycetales,Spizellomycetaceae,Spizellomyces,Spizellomyces punctatus
ProMyo_Q_fl	0.482	MDAAQRAEEEARDAEEKRRREEARLARQRREAEEKAAEAARLAELSRLE	49	586..634	[0.2917, 0.2798, 0.256, 0.3036, 0.3036, 0.2976, 0.3869, 0.3929, 0.3929, 0.4643, 0.4405, 0.5, 0.5298, 0.5655, 0.5298, 0.5357, 0.5119, 0.506, 0.5, 0.4881, 0.3798, 0.3381, 0.344, 0.3274, 0.2917, 0.3393, 0.2738, 0.2619, 0.2619, 0.2679, 0.2738, 0.2738, 0.3274, 0.3393, 0.3393, 0.2905, 0.2607, 0.2429, 0.25, 0.2143, 0.2024, 0.2143, 0.2083, 0.1726, 0.1905, 0.1845, 0.2012, 0.2012, 0.2667]	cellular organisms,Eukaryota,Opisthokonta,Choanoflagellida,Salpingoecidae,Salpingoeca
ApinMyo30A_fl	0.481	RAIAEEERRKMEEDAKRAEAE	21	917..937	[0.256, 0.2738, 0.2905, 0.4095, 0.4452, 0.3845, 0.4452, 0.5238, 0.5476, 0.4821, 0.5298, 0.6071, 0.6071, 0.5238, 0.4583, 0.4107, 0.356, 0.3155, 0.3095, 0.3155, 0.2976]	cellular organisms,Eukaryota,Stramenopiles,Oomycetes,Saprolegniales,Saprolegniaceae,Aphanomyces
ScaMyo30C2_fl	0.48	RKEAEEAERRRVEEEAARREQERLKAI	27	896..922	[0.3333, 0.3393, 0.3452, 0.3631, 0.4095, 0.475, 0.469, 0.4571, 0.5179, 0.5774, 0.5048, 0.5107, 0.5655, 0.5167, 0.4405, 0.4286, 0.4345, 0.4167, 0.3631, 0.3202, 0.3262, 0.3024, 0.3024, 0.3381, 0.3143, 0.3024, 0.2607]	cellular organisms,Eukaryota,Stramenopiles,Labyrinthulomycetes,Thraustochytriaceae,Schizochytrium,Schizochytrium aggregatum
TbMyo1_fl	0.48	VAEQRRKEEEEERAREAEREREREEEHKRIVEERRR	36	1095..1130	[0.2738, 0.3512, 0.3512, 0.3929, 0.4464, 0.4702, 0.4821, 0.4929, 0.4929, 0.5464, 0.5833, 0.5179, 0.5238, 0.4571, 0.4286, 0.4167, 0.4167, 0.4464, 0.4226, 0.4821, 0.4821, 0.4583, 0.5179, 0.5512, 0.4976, 0.4857, 0.5048, 0.5107, 0.4988, 0.4226, 0.4345, 0.3929, 0.369, 0.3012, 0.2905, 0.3024]	cellular organisms,Eukaryota,Euglenozoa,Kinetoplastida,Trypanosomatidae,Trypanosoma,Trypanozoon,Trypanosoma brucei,Trypanosoma brucei brucei
TbgMyo1_fl	0.48	VAEQRRKEEEEERAREAEREREREEEHKRIVEERRR	36	1095..1130	[0.2738, 0.3512, 0.3512, 0.3929, 0.4464, 0.4702, 0.4821, 0.4929, 0.4929, 0.5464, 0.5833, 0.5179, 0.5238, 0.4571, 0.4286, 0.4167, 0.4167, 0.4464, 0.4226, 0.4821, 0.4821, 0.4583, 0.5179, 0.5512, 0.4976, 0.4857, 0.5048, 0.5107, 0.4988, 0.4226, 0.4345, 0.3929, 0.369, 0.3012, 0.2905, 0.3024]	cellular organisms,Eukaryota,Euglenozoa,Kinetoplastida,Trypanosomatidae,Trypanosoma,Trypanozoon,Trypanosoma brucei
MbMyo_C_fl	0.478	AERIRKAEEERRKKERQQEEARRAEAERLAEEKRRQEAEER	41	1174..1214	[0.3095, 0.3155, 0.35, 0.4643, 0.494, 0.506, 0.5167, 0.5167, 0.4988, 0.5036, 0.4988, 0.5107, 0.5107, 0.4726, 0.4071, 0.4071, 0.3893, 0.4202, 0.3905, 0.4155, 0.3738, 0.3798, 0.4214, 0.4095, 0.375, 0.3988, 0.475, 0.4143, 0.4095, 0.475, 0.475, 0.5167, 0.5167, 0.475, 0.475, 0.475, 0.3929, 0.4048, 0.4048, 0.2905, 0.256]	cellular organisms,Eukaryota,Opisthokonta,Choanoflagellida,Codonosigidae,Monosiga,Monosiga brevicollis
SymMyo23A_fl	0.477	RREAERRREEERRAAEKRKHEEEMARMQEELARKLEAEQERIKAEAAERE	50	895..944	[0.2619, 0.3512, 0.369, 0.4155, 0.4631, 0.475, 0.5048, 0.5107, 0.5167, 0.4988, 0.5345, 0.4643, 0.494, 0.4821, 0.4274, 0.3917, 0.4512, 0.4583, 0.3869, 0.3869, 0.3988, 0.369, 0.3631, 0.381, 0.4167, 0.381, 0.3083, 0.3214, 0.381, 0.375, 0.3095, 0.2726, 0.3024, 0.2905, 0.2679, 0.3143, 0.3143, 0.2964, 0.1881, 0.2667, 0.2667, 0.2429, 0.2083, 0.2083, 0.1964, 0.1845, 0.1667, 0.1667, 0.1429, 0.0655]	cellular organisms,Eukaryota,Alveolata,Dinophyceae,Suessiales,Symbiodiniaceae,Symbiodinium,Symbiodinium minutum
TiaMyo10_fl	0.476	EREEARKAEMLAKKKIEEAERKKQEEKERQLAEEEERKKQE	41	662..702	[0.2536, 0.2655, 0.2774, 0.2536, 0.2655, 0.2536, 0.2476, 0.319, 0.3095, 0.3274, 0.3274, 0.2786, 0.3798, 0.3798, 0.3869, 0.4583, 0.4881, 0.4643, 0.4762, 0.5476, 0.5655, 0.4988, 0.4583, 0.4762, 0.494, 0.4274, 0.3929, 0.4524, 0.4643, 0.4393, 0.375, 0.3929, 0.4345, 0.3679, 0.3333, 0.3512, 0.3333, 0.3036, 0.2798, 0.2798, 0.2679]	cellular organisms,Eukaryota,Opisthokonta,Metazoa,Placozoa,Trichoplax
FoaMyo_A_fl	0.475	EEALRRREAEAARRAAEAEARRAAEAAAEAERQAAEAAARAAAEAEVRRVEEARRQAEEEQRQ	63	912..974	[0.2917, 0.3036, 0.3274, 0.3393, 0.4167, 0.3571, 0.369, 0.3929, 0.4167, 0.4048, 0.3393, 0.4048, 0.4167, 0.4167, 0.356, 0.331, 0.3786, 0.3786, 0.3393, 0.3333, 0.3333, 0.3155, 0.3036, 0.3214, 0.3214, 0.256, 0.2786, 0.2369, 0.2369, 0.219, 0.2679, 0.2679, 0.2679, 0.2738, 0.2964, 0.2964, 0.2964, 0.2738, 0.3333, 0.3333, 0.2738, 0.244, 0.3214, 0.369, 0.2976, 0.3631, 0.381, 0.381, 0.381, 0.494, 0.506, 0.…	cellular organisms,Eukaryota,Opisthokonta,Nucleariidae and Fonticula group,Fonticula
AypMyo22_fl	0.475	MRRVEEEMRKRERVEEEKRKAEEVKEK	27	763..789	[0.2655, 0.3381, 0.344, 0.3857, 0.3738, 0.3905, 0.4024, 0.444, 0.3905, 0.4869, 0.475, 0.4095, 0.456, 0.5262, 0.4976, 0.425, 0.4738, 0.5226, 0.5226, 0.4679, 0.4798, 0.4512, 0.4512, 0.4167, 0.3929, 0.3333, 0.3036]	cellular organisms,Eukaryota,Opisthokonta,Metazoa,Eumetazoa,Bilateria,Protostomia,Ecdysozoa,Panarthropoda,Arthropoda,Mandibulata,Pancrustacea,Hexapoda,Insecta,Dicondylia,Pterygota,Neoptera,Paraneoptera,Hemiptera,Sternorrhyncha,Aphidiformes,Aphidomorpha,Aphidoidea,Aphididae,Aphidinae,Macrosiphini,Acyrthosiphon
CabMyo6A_fl	0.474	ERARKEAEEKERREIEEKAAAEKERLLRRKMEEDREK	37	931..967	[0.3083, 0.3202, 0.3869, 0.4274, 0.456, 0.4679, 0.4845, 0.5405, 0.606, 0.5226, 0.4631, 0.4631, 0.5107, 0.4762, 0.4167, 0.4167, 0.3679, 0.2738, 0.2738, 0.2738, 0.25, 0.1964, 0.2012, 0.2369, 0.2429, 0.231, 0.25, 0.3095, 0.3155, 0.3095, 0.3274, 0.3512, 0.2917, 0.3036, 0.3262, 0.35, 0.3143]	cellular organisms,Eukaryota,Opisthokonta,Metazoa,Eumetazoa,Bilateria,Protostomia,Ecdysozoa,Nematoda,Chromadorea,Rhabditida,Rhabditoidea,Rhabditidae,Peloderinae,Caenorhabditis
CbMyo6A_fl	0.474	ERARREAEEKERRELEEKAAAEQERLLRRKMEEEREKA	38	931..968	[0.3083, 0.3202, 0.3869, 0.4274, 0.456, 0.4679, 0.4845, 0.5405, 0.606, 0.5226, 0.4631, 0.4631, 0.5107, 0.4762, 0.4167, 0.4167, 0.3679, 0.2738, 0.2738, 0.2738, 0.25, 0.1964, 0.2012, 0.2369, 0.2667, 0.2548, 0.2738, 0.3333, 0.35, 0.344, 0.3619, 0.3857, 0.3262, 0.3381, 0.3607, 0.3845, 0.3488, 0.2714]	cellular organisms,Eukaryota,Opisthokonta,Metazoa,Eumetazoa,Bilateria,Protostomia,Ecdysozoa,Nematoda,Chromadorea,Rhabditida,Rhabditoidea,Rhabditidae,Peloderinae,Caenorhabditis
Ces_aMyo6A_fl	0.474	ERARKEAEEKERREIEEKAAAEKERLLRRKMEEEREKA	38	931..968	[0.3083, 0.3202, 0.3869, 0.4274, 0.456, 0.4679, 0.4845, 0.5405, 0.606, 0.5226, 0.4631, 0.4631, 0.5107, 0.4762, 0.4167, 0.4167, 0.3679, 0.2738, 0.2738, 0.2738, 0.25, 0.1964, 0.2012, 0.2369, 0.2667, 0.2548, 0.2738, 0.3333, 0.35, 0.344, 0.3619, 0.3857, 0.3262, 0.3381, 0.3607, 0.3845, 0.3488, 0.2714]	cellular organisms,Eukaryota,Opisthokonta,Metazoa,Eumetazoa,Bilateria,Protostomia,Ecdysozoa,Nematoda,Chromadorea,Rhabditida,Rhabditoidea,Rhabditidae,Peloderinae,Caenorhabditis
OrnMyo10C_fl	0.474	EKKKKEEEQKTKEEEE	16	807..822	[0.3452, 0.356, 0.4226, 0.4464, 0.5405, 0.4857, 0.5274, 0.5512, 0.5929, 0.5393, 0.5286, 0.4512, 0.3976, 0.4345, 0.356, 0.2952]	cellular organisms,Eukaryota,Opisthokonta,Metazoa,Eumetazoa,Bilateria,Deuterostomia,Chordata,Craniata,Vertebrata,Gnathostomata,Teleostomi,Euteleostomi,Actinopterygii,Actinopteri,Neopterygii,Teleostei,Osteoglossocephalai,Clupeocephala,Euteleosteomorpha,Neoteleostei,Eurypterygia,Ctenosquamata,Acanthomorphata,Euacanthomorphacea,Percomorphaceae,Ovalentaria,Cichlomorphae,Cichliformes,Cichlidae,African…
CpqMyo6_fl	0.473	AEMEARRKEEEARRLRQEEEDR	22	516..537	[0.2679, 0.3452, 0.369, 0.4036, 0.4548, 0.4905, 0.4964, 0.5083, 0.5036, 0.4917, 0.456, 0.4679, 0.4929, 0.5583, 0.4929, 0.4274, 0.3738, 0.35, 0.3202, 0.3143, 0.3083, 0.3202]	cellular organisms,Eukaryota,Opisthokonta,Metazoa,Eumetazoa,Bilateria,Protostomia,Ecdysozoa,Panarthropoda,Arthropoda,Mandibulata,Pancrustacea,Hexapoda,Insecta,Dicondylia,Pterygota,Neoptera,Endopterygota,Diptera,Nematocera,Culicomorpha,Culicoidea,Culicidae,Culicinae,Culicini,Culex,Culex,Culex pipiens complex
AcMyo22G_fl	0.472	RLVREEQERQRRLEEIRQLKDKQERERREQEELLRQEQERKQKAEKEKQEKERQEKEKREMERLREEAQRR	71	791..861	[0.256, 0.2679, 0.3143, 0.3024, 0.3143, 0.369, 0.369, 0.3571, 0.3679, 0.3488, 0.3369, 0.3369, 0.2702, 0.2464, 0.2405, 0.2583, 0.231, 0.2429, 0.3202, 0.3095, 0.3155, 0.356, 0.3726, 0.3607, 0.3726, 0.4393, 0.469, 0.469, 0.4405, 0.4036, 0.344, 0.3738, 0.3321, 0.3917, 0.3857, 0.3964, 0.3095, 0.381, 0.3929, 0.3607, 0.35, 0.4167, 0.4452, 0.3857, 0.456, 0.4905, 0.5571, 0.5024, 0.5083, 0.5155, 0.5321, 0.…	cellular organisms,Eukaryota,Amoebozoa,Discosea,Longamoebia,Centramoebida,Acanthamoebidae,Acanthamoeba
TrbMyo62_fl	0.472	ELKAKRAKEEAERAERERKEREEYEREKAIKEAKEREIREKEIR	44	784..827	[0.256, 0.2619, 0.3036, 0.256, 0.2726, 0.2845, 0.3679, 0.4155, 0.4214, 0.3857, 0.4095, 0.475, 0.4917, 0.5143, 0.4631, 0.5226, 0.5595, 0.5107, 0.4821, 0.494, 0.4286, 0.4286, 0.4452, 0.3726, 0.3548, 0.3595, 0.3595, 0.3202, 0.3381, 0.3333, 0.3381, 0.3488, 0.3488, 0.3381, 0.4036, 0.4464, 0.4036, 0.3917, 0.3857, 0.3476, 0.3238, 0.3119, 0.2893, 0.2667]	cellular organisms,Eukaryota,Euglenozoa,Kinetoplastida,Bodonidae,Trypanoplasma
MbMyo_L_fl	0.472	EMEARRLEEERRKKELE	17	818..834	[0.3214, 0.3214, 0.375, 0.4631, 0.5357, 0.4821, 0.5357, 0.5952, 0.6012, 0.5238, 0.5238, 0.4702, 0.4464, 0.3917, 0.331, 0.331, 0.3381]	cellular organisms,Eukaryota,Opisthokonta,Choanoflagellida,Codonosigidae,Monosiga,Monosiga brevicollis
TrbMyo_A_fl	0.472	ERKKAEEERIKKEKEEAERR	20	848..867	[0.2976, 0.3571, 0.4464, 0.4702, 0.4643, 0.4583, 0.5048, 0.5107, 0.5286, 0.5405, 0.5952, 0.4917, 0.4143, 0.4083, 0.3917, 0.3798, 0.3452, 0.2976, 0.3095, 0.2548]	cellular organisms,Eukaryota,Euglenozoa,Kinetoplastida,Bodonidae,Trypanoplasma
CoMyo_A_fl	0.471	IEREERLRREREEEERRKAELAALERETKERQEAERRRIAEEEAERQRVEAERLAEERRLREQEEEKERLERMRIAVEQ	79	910..988	[0.2738, 0.2738, 0.2917, 0.375, 0.375, 0.4167, 0.4762, 0.5048, 0.5107, 0.5393, 0.5452, 0.5679, 0.5071, 0.4679, 0.45, 0.4381, 0.4262, 0.3488, 0.3488, 0.3214, 0.2786, 0.256, 0.1786, 0.2262, 0.2024, 0.2619, 0.2679, 0.2976, 0.3036, 0.3333, 0.3274, 0.3929, 0.4702, 0.4036, 0.3917, 0.3262, 0.3976, 0.3988, 0.4048, 0.3929, 0.4048, 0.3333, 0.356, 0.3024, 0.3143, 0.2964, 0.2607, 0.3381, 0.3262, 0.3321, 0.29…	cellular organisms,Eukaryota,Opisthokonta,Opisthokonta incertae sedis,Ichthyosporea,Capsaspora,Capsaspora owczarzaki
TicMyo22_fl	0.471	MRRVEEEMRRREKLEEERKAREAEEAQKRLAEEELSK	37	768..804	[0.2655, 0.3381, 0.344, 0.3857, 0.3738, 0.3905, 0.4024, 0.444, 0.3905, 0.4869, 0.4571, 0.4405, 0.481, 0.481, 0.4155, 0.4155, 0.4214, 0.4155, 0.4917, 0.5095, 0.5214, 0.4429, 0.5155, 0.5536, 0.494, 0.4333, 0.4095, 0.4524, 0.4821, 0.3619, 0.356, 0.3976, 0.3357, 0.2845, 0.2964, 0.3333, 0.3036]	cellular organisms,Eukaryota,Opisthokonta,Metazoa,Eumetazoa,Bilateria,Protostomia,Ecdysozoa,Panarthropoda,Arthropoda,Mandibulata,Pancrustacea,Hexapoda,Insecta,Dicondylia,Pterygota,Neoptera,Endopterygota,Coleoptera,Polyphaga,Cucujiformia,Tenebrionoidea,Tenebrionidae,Tenebrionidae incertae sedis,Tribolium
StmMyo6_fl	0.471	MRKMREEMDREKKLKEAEDRRLKEEEENRRKRIEIEAKRKSEEREYQ	47	924..970	[0.2726, 0.2619, 0.2619, 0.2798, 0.2679, 0.2738, 0.3024, 0.2464, 0.2524, 0.2869, 0.2869, 0.2476, 0.3083, 0.3262, 0.331, 0.3595, 0.3595, 0.4095, 0.4095, 0.4524, 0.506, 0.5238, 0.5179, 0.5, 0.5, 0.506, 0.4762, 0.4643, 0.4702, 0.381, 0.4702, 0.3619, 0.4333, 0.4869, 0.4202, 0.369, 0.369, 0.4333, 0.4095, 0.4095, 0.331, 0.3488, 0.325, 0.325, 0.2667, 0.2726, 0.2726]	cellular organisms,Eukaryota,Opisthokonta,Metazoa,Eumetazoa,Bilateria,Protostomia,Ecdysozoa,Panarthropoda,Arthropoda,Mandibulata,Myriapoda,Chilopoda,Pleurostigmophora,Epimorpha,Geophilomorpha,Linotaeniidae,Strigamia
TeeMyo57_fl	0.471	QLEQQKREEEERLRKLAEEEERRQRELEIIRQRQYE	36	877..912	[0.2857, 0.2786, 0.3024, 0.3298, 0.3738, 0.4702, 0.4702, 0.3976, 0.4321, 0.5167, 0.5167, 0.4393, 0.4988, 0.5595, 0.469, 0.4155, 0.4631, 0.4988, 0.444, 0.4155, 0.4155, 0.4095, 0.4405, 0.3512, 0.3512, 0.3393, 0.2845, 0.2798, 0.2381, 0.2024, 0.2262, 0.2798, 0.2857, 0.2321, 0.2679, 0.2798]	cellular organisms,Eukaryota,Alveolata,Ciliophora,Intramacronucleata,Oligohymenophorea,Hymenostomatida,Tetrahymenina,Tetrahymenidae,Tetrahymena,Tetrahymena elliotti
AccuMyo22G_fl	0.471	RLVREEQERQRRLEEIRKLKDKEERERREREEMARLEQERKQKAEKERQEKERQEREKREMEKLREEAQRR	71	790..860	[0.256, 0.2679, 0.3143, 0.3024, 0.3143, 0.369, 0.369, 0.3571, 0.3798, 0.3619, 0.35, 0.35, 0.2952, 0.2714, 0.2833, 0.3012, 0.2738, 0.3024, 0.3798, 0.3738, 0.4274, 0.506, 0.5107, 0.4571, 0.475, 0.5095, 0.5155, 0.5036, 0.4643, 0.4702, 0.3988, 0.3738, 0.2845, 0.344, 0.3262, 0.3369, 0.2976, 0.369, 0.375, 0.3369, 0.3381, 0.4167, 0.4333, 0.3738, 0.456, 0.4905, 0.5571, 0.5024, 0.5083, 0.5155, 0.5321, 0.4…	cellular organisms,Eukaryota,Amoebozoa,Discosea,Longamoebia,Centramoebida,Acanthamoebidae,Acanthamoeba
OrnMyo7A_fl	0.47	KEDAEREKKEKEEARRKKEMVE	22	906..927	[0.2917, 0.3095, 0.3202, 0.3667, 0.3786, 0.3726, 0.481, 0.5655, 0.5655, 0.5119, 0.4988, 0.4821, 0.494, 0.5119, 0.4762, 0.4405, 0.4405, 0.3262, 0.3262, 0.3381, 0.3155, 0.2548]	cellular organisms,Eukaryota,Opisthokonta,Metazoa,Eumetazoa,Bilateria,Deuterostomia,Chordata,Craniata,Vertebrata,Gnathostomata,Teleostomi,Euteleostomi,Actinopterygii,Actinopteri,Neopterygii,Teleostei,Osteoglossocephalai,Clupeocephala,Euteleosteomorpha,Neoteleostei,Eurypterygia,Ctenosquamata,Acanthomorphata,Euacanthomorphacea,Percomorphaceae,Ovalentaria,Cichlomorphae,Cichliformes,Cichlidae,African…
Ol_aMyo7A_fl	0.47	KEDAEREKKEKEEARRKKEMVE	22	899..920	[0.2917, 0.3095, 0.3202, 0.3667, 0.3786, 0.3726, 0.481, 0.5655, 0.5655, 0.5119, 0.4988, 0.4821, 0.494, 0.5119, 0.4762, 0.4405, 0.4405, 0.3262, 0.3262, 0.3619, 0.3393, 0.2786]	cellular organisms,Eukaryota,Opisthokonta,Metazoa,Eumetazoa,Bilateria,Deuterostomia,Chordata,Craniata,Vertebrata,Gnathostomata,Teleostomi,Euteleostomi,Actinopterygii,Actinopteri,Neopterygii,Teleostei,Osteoglossocephalai,Clupeocephala,Euteleosteomorpha,Neoteleostei,Eurypterygia,Ctenosquamata,Acanthomorphata,Euacanthomorphacea,Percomorphaceae,Ovalentaria,Atherinomorphae,Beloniformes,Adrianichthyoid…
BxMhc3_fl	0.47	EVETRKRLEEETKRMKEER	19	771..789	[0.2607, 0.3274, 0.3274, 0.3393, 0.4524, 0.4702, 0.4821, 0.5536, 0.619, 0.5476, 0.5714, 0.4464, 0.4464, 0.4226, 0.4524, 0.3929, 0.381, 0.3024, 0.25]	cellular organisms,Eukaryota,Opisthokonta,Metazoa,Eumetazoa,Bilateria,Protostomia,Ecdysozoa,Nematoda,Chromadorea,Tylenchida,Aphelenchina,Aphelenchoidea,Aphelenchoididae,Bursaphelenchus
PuMyo30A_fl	0.469	AESDRRIMEEEARRAEEEAIK	21	916..936	[0.3321, 0.3262, 0.2595, 0.3321, 0.4048, 0.4167, 0.356, 0.4262, 0.5345, 0.5345, 0.4464, 0.5179, 0.5357, 0.481, 0.4405, 0.5119, 0.5119, 0.4464, 0.3321, 0.2786, 0.2786]	cellular organisms,Eukaryota,Stramenopiles,Oomycetes,Pythiales,Pythiaceae,Pythium,Pythium ultimum
AycMyo6_fl	0.469	LEVERKRREEEEEAARKRAEEERLEQERLQRKQLAEEREKEEKRFK	46	935..980	[0.3155, 0.381, 0.4702, 0.4345, 0.4226, 0.4345, 0.4571, 0.45, 0.4738, 0.4857, 0.4643, 0.5536, 0.4702, 0.4583, 0.4702, 0.4286, 0.4464, 0.4702, 0.4643, 0.4702, 0.3976, 0.3869, 0.375, 0.3631, 0.3333, 0.2619, 0.2024, 0.2143, 0.1964, 0.2083, 0.2679, 0.2143, 0.256, 0.2619, 0.2619, 0.2798, 0.3512, 0.3571, 0.3869, 0.369, 0.2976, 0.2857, 0.2917, 0.2857, 0.2738, 0.2679]	cellular organisms,Eukaryota,Opisthokonta,Metazoa,Eumetazoa,Bilateria,Protostomia,Ecdysozoa,Nematoda,Chromadorea,Rhabditida,Strongylida,Ancylostomatoidea,Ancylostomatidae,Ancylostomatinae,Ancylostoma
AlkMyo30C_fl	0.468	LERQREEEKRREERMRIAEE	20	972..991	[0.3333, 0.4048, 0.4048, 0.4512, 0.5048, 0.4869, 0.4988, 0.4631, 0.469, 0.475, 0.5821, 0.4881, 0.4762, 0.4524, 0.3929, 0.3571, 0.3393, 0.2976, 0.256, 0.256]	cellular organisms,Eukaryota,Stramenopiles,Labyrinthulomycetes,Thraustochytriaceae,Aplanochytrium,Aplanochytrium kerguelense
SadMyo30A_fl	0.468	AEESRRQAEEAKRQQEAARRAADEARRT	28	878..905	[0.3071, 0.331, 0.3369, 0.4405, 0.4643, 0.4643, 0.4881, 0.5357, 0.494, 0.4881, 0.5452, 0.5226, 0.5345, 0.4631, 0.3738, 0.3679, 0.3679, 0.3869, 0.375, 0.375, 0.3571, 0.3512, 0.3393, 0.3452, 0.2738, 0.2738, 0.2738, 0.2738]	cellular organisms,Eukaryota,Stramenopiles,Oomycetes,Saprolegniales,Saprolegniaceae,Saprolegnia,Saprolegnia diclina
HyaMyo30A_fl	0.467	AAEAKRQAEEAKRRQEEARLAAEQARRES	29	784..812	[0.2607, 0.2845, 0.2845, 0.3929, 0.4762, 0.4762, 0.4881, 0.5536, 0.5179, 0.5119, 0.5179, 0.494, 0.494, 0.494, 0.3786, 0.3726, 0.3726, 0.3726, 0.3333, 0.3333, 0.3095, 0.2381, 0.244, 0.2381, 0.2321, 0.2381, 0.3036, 0.2381, 0.25]	cellular organisms,Eukaryota,Stramenopiles,Oomycetes,Peronosporales,Peronosporaceae,Hyaloperonospora,Hyaloperonospora arabidopsidis
DcpMyo44_fl	0.466	EKEKEKEREKEREKEREKEKEREKEREKEKEKEKEREKEREKEREKEREREREKEKEREKEREKERERE	69	1407..1475	[0.3036, 0.3571, 0.375, 0.3929, 0.4107, 0.4464, 0.4464, 0.4643, 0.4643, 0.4643, 0.4643, 0.4643, 0.4643, 0.4643, 0.4643, 0.4643, 0.4643, 0.4643, 0.4643, 0.4643, 0.4643, 0.4643, 0.4643, 0.4643, 0.4643, 0.4643, 0.4643, 0.4643, 0.4643, 0.4643, 0.4643, 0.4643, 0.4643, 0.4643, 0.4643, 0.4643, 0.4643, 0.4643, 0.4643, 0.4643, 0.4643, 0.4643, 0.4643, 0.4643, 0.4643, 0.4643, 0.4643, 0.4643, 0.4643, 0.4643,…	cellular organisms,Eukaryota,Amoebozoa,Mycetozoa,Dictyosteliida,Dictyostelium
AlkMyo1E_fl	0.466	EKKLAERKRKRMEEKKKREKEK	22	1194..1215	[0.3036, 0.2917, 0.2917, 0.2619, 0.2857, 0.2917, 0.2738, 0.3988, 0.5238, 0.5417, 0.4869, 0.4619, 0.4798, 0.5167, 0.494, 0.5, 0.5238, 0.5, 0.3917, 0.3381, 0.3607, 0.2643]	cellular organisms,Eukaryota,Stramenopiles,Labyrinthulomycetes,Thraustochytriaceae,Aplanochytrium,Aplanochytrium kerguelense
PscMyo30A_fl	0.465	AAEAKRQAEEAKRRQEEARMAAEIARR	27	883..909	[0.2607, 0.2845, 0.2845, 0.3929, 0.4762, 0.4762, 0.4881, 0.5536, 0.5179, 0.5119, 0.5179, 0.494, 0.494, 0.494, 0.3667, 0.3607, 0.3607, 0.3607, 0.3095, 0.3095, 0.2857, 0.2143, 0.2202, 0.2143, 0.2083, 0.2143, 0.2798]	cellular organisms,Eukaryota,Stramenopiles,Oomycetes,Peronosporales,Peronosporaceae,Pseudoperonospora
XtMyo9B_fl	0.464	KEEEQKKKQEEMKREAEL	18	1103..1120	[0.3036, 0.4095, 0.4202, 0.4143, 0.481, 0.5298, 0.5238, 0.5417, 0.5405, 0.5107, 0.4869, 0.4738, 0.4107, 0.4107, 0.3393, 0.2905, 0.2726, 0.2726]	cellular organisms,Eukaryota,Opisthokonta,Metazoa,Eumetazoa,Bilateria,Deuterostomia,Chordata,Craniata,Vertebrata,Gnathostomata,Teleostomi,Euteleostomi,Sarcopterygii,Dipnotetrapodomorpha,Tetrapoda,Amphibia,Batrachia,Anura,Pipoidea,Pipidae,Xenopodinae,Xenopus,Silurana
AchMyo22A_fl	0.463	ERKRKEEERMRQEEERIAQERARRAQEEKQREARAKEAK	39	754..792	[0.2786, 0.3381, 0.4524, 0.5, 0.4881, 0.5274, 0.5393, 0.5619, 0.556, 0.4917, 0.4964, 0.4238, 0.3464, 0.3298, 0.3917, 0.3738, 0.3202, 0.3202, 0.3714, 0.294, 0.2821, 0.3738, 0.3857, 0.3917, 0.369, 0.375, 0.3976, 0.4036, 0.3429, 0.3488, 0.4036, 0.3655, 0.2905, 0.2667, 0.2845, 0.2714, 0.2298, 0.2595, 0.2536]	cellular organisms,Eukaryota,Amoebozoa,Discosea,Longamoebia,Centramoebida,Acanthamoebidae,Acanthamoeba
CrsMyo1_fl	0.463	AARRRQEEEEERKREAEREAERA	23	1316..1338	[0.2619, 0.2619, 0.2917, 0.3631, 0.3988, 0.4048, 0.4524, 0.4762, 0.5179, 0.5286, 0.5286, 0.5107, 0.475, 0.4524, 0.4405, 0.4464, 0.4762, 0.3679, 0.3333, 0.2976, 0.2738, 0.244, 0.25]	cellular organisms,Eukaryota,Euglenozoa,Kinetoplastida,Trypanosomatidae,Leishmaniinae,Crithidia
HerMhc1_fl	0.462	QEDEMKKKEEEWEKT	15	841..855	[0.2964, 0.4167, 0.4702, 0.4762, 0.494, 0.5476, 0.5476, 0.5536, 0.5643, 0.5524, 0.481, 0.4036, 0.3393, 0.3274, 0.2857]	cellular organisms,Eukaryota,Opisthokonta,Metazoa,Eumetazoa,Bilateria,Protostomia,Lophotrochozoa,Annelida,Clitellata,Hirudinida,Hirudinea,Rhynchobdellida,Glossiphoniidae,Helobdella
PypaMyo_E_fl	0.462	KERQERQRAEDERRKEEEAS	20	847..866	[0.2548, 0.2667, 0.3214, 0.3214, 0.3988, 0.4262, 0.3774, 0.4548, 0.5405, 0.5714, 0.506, 0.506, 0.506, 0.4631, 0.4333, 0.4512, 0.4167, 0.4167, 0.3036, 0.2667]	cellular organisms,Eukaryota,Haptophyceae,Prymnesiales,Prymnesiaceae,Prymnesium
BahMyo8_fl	0.462	RELEMRLEEEKREKEEKERLRKEAEAEAAAAARKREEEEAKVK	43	962..1004	[0.2845, 0.2786, 0.2714, 0.325, 0.3845, 0.3619, 0.3845, 0.4083, 0.4512, 0.5, 0.4464, 0.4583, 0.5476, 0.5762, 0.4929, 0.5274, 0.4619, 0.4143, 0.4024, 0.3905, 0.356, 0.344, 0.2893, 0.2345, 0.2238, 0.2357, 0.1964, 0.2143, 0.25, 0.2619, 0.244, 0.3155, 0.3571, 0.4167, 0.4167, 0.4345, 0.4226, 0.4107, 0.4107, 0.4107, 0.3988, 0.3631, 0.3333]	cellular organisms,Eukaryota,Viridiplantae,Chlorophyta,prasinophytes,Mamiellophyceae,Mamiellales,Bathycoccaceae
EmhMyo_A_fl	0.462	AETRRRQAEERRLREEKERQRQEEAA	26	812..837	[0.2774, 0.2893, 0.2893, 0.319, 0.3679, 0.3857, 0.3548, 0.3548, 0.4214, 0.481, 0.469, 0.469, 0.4929, 0.4869, 0.469, 0.5167, 0.5167, 0.475, 0.4631, 0.4512, 0.369, 0.381, 0.3214, 0.2667, 0.244, 0.256]	cellular organisms,Eukaryota,Haptophyceae,Isochrysidales,Noelaerhabdaceae,Emiliania,Emiliania huxleyi
TcmMyo1_fl	0.461	AAERRRKEEEEERARELLREREREEEHRRVVEERKRARESAEQKQESERLRREQAARDQKE	61	1090..1150	[0.2857, 0.3631, 0.3631, 0.4167, 0.4702, 0.4881, 0.494, 0.5107, 0.5107, 0.4988, 0.5357, 0.4583, 0.4345, 0.3679, 0.3393, 0.2917, 0.2917, 0.3214, 0.3333, 0.3929, 0.3929, 0.375, 0.4345, 0.5167, 0.4631, 0.4631, 0.5048, 0.5107, 0.4988, 0.4405, 0.494, 0.4524, 0.4464, 0.4214, 0.3988, 0.4107, 0.356, 0.2952, 0.319, 0.331, 0.3024, 0.2476, 0.331, 0.2881, 0.2655, 0.2595, 0.2369, 0.2976, 0.2976, 0.2976, 0.297…	cellular organisms,Eukaryota,Euglenozoa,Kinetoplastida,Trypanosomatidae,Trypanosoma,Schizotrypanum,Trypanosoma cruzi
PhiMyo34A_fl	0.461	MKRQKELAEKKQREEERRAAEEQRILDEKRKAAELE	36	869..904	[0.3083, 0.2548, 0.2667, 0.35, 0.356, 0.375, 0.3988, 0.4167, 0.4762, 0.5048, 0.45, 0.4571, 0.5714, 0.5107, 0.4512, 0.4738, 0.4619, 0.4214, 0.4643, 0.3917, 0.3679, 0.3798, 0.319, 0.3024, 0.3202, 0.3393, 0.2786, 0.2786, 0.3262, 0.3036, 0.3274, 0.3452, 0.2786, 0.2786, 0.2845, 0.25]	cellular organisms,Eukaryota,Stramenopiles,Oomycetes,Peronosporales,Phytophthora,Phytophthora infestans
AlkMyo31A_fl	0.461	REEQARLKREEDERKRLEKERLEQERKAK	29	1045..1073	[0.2607, 0.2429, 0.2607, 0.2738, 0.3333, 0.375, 0.369, 0.3917, 0.4512, 0.4679, 0.4619, 0.4393, 0.4929, 0.5048, 0.4929, 0.5167, 0.4631, 0.4762, 0.4155, 0.4464, 0.4214, 0.3988, 0.3869, 0.3512, 0.2798, 0.2798, 0.3393, 0.2738, 0.2738]	cellular organisms,Eukaryota,Stramenopiles,Labyrinthulomycetes,Thraustochytriaceae,Aplanochytrium,Aplanochytrium kerguelense
AcmMyo7A_fl	0.46	IEEEEKQEHERKKREAEKKKQE	22	903..924	[0.2857, 0.2976, 0.3393, 0.3452, 0.3143, 0.3429, 0.3833, 0.406, 0.3417, 0.4571, 0.4452, 0.5286, 0.5405, 0.5583, 0.5107, 0.5107, 0.475, 0.481, 0.4405, 0.3679, 0.325, 0.2774]	cellular organisms,Eukaryota,Opisthokonta,Metazoa,Eumetazoa,Cnidaria,Anthozoa,Hexacorallia,Scleractinia,Astrocoeniina,Acroporidae,Acropora
SchsMyo30B_fl	0.459	AKRAAERKAREAAERKAREEAEQKRR	26	939..964	[0.256, 0.2619, 0.2857, 0.3095, 0.3393, 0.3869, 0.3929, 0.4048, 0.4226, 0.4345, 0.4036, 0.3929, 0.4583, 0.4631, 0.469, 0.4571, 0.5226, 0.5226, 0.469, 0.4512, 0.4393, 0.481, 0.4631, 0.3798, 0.2857, 0.2738]	cellular organisms,Eukaryota,Stramenopiles,Labyrinthulomycetes,Thraustochytriaceae,Schizochytrium
HemMyo6_fl	0.459	EQERLRKIEAEMRAAEEAKRKEQERIRQEEENRRLKAEMEARRKAEEAERLKQEERDRAAALALQQQLQDAARADQENRERLEQERR	87	923..1009	[0.2595, 0.3369, 0.325, 0.2833, 0.2952, 0.2619, 0.2679, 0.3333, 0.3274, 0.3214, 0.3988, 0.3202, 0.3321, 0.3714, 0.4095, 0.3976, 0.4583, 0.4345, 0.4881, 0.5, 0.494, 0.4202, 0.4202, 0.4798, 0.5107, 0.4869, 0.475, 0.4274, 0.4333, 0.3726, 0.3786, 0.3905, 0.3857, 0.3143, 0.4036, 0.3333, 0.3988, 0.4524, 0.3917, 0.381, 0.4524, 0.5, 0.4345, 0.4762, 0.4762, 0.4643, 0.4405, 0.4405, 0.4345, 0.4464, 0.3857, …	cellular organisms,Eukaryota,Opisthokonta,Metazoa,Eumetazoa,Bilateria,Protostomia,Ecdysozoa,Panarthropoda,Arthropoda,Mandibulata,Pancrustacea,Hexapoda,Insecta,Dicondylia,Pterygota,Neoptera,Endopterygota,Amphiesmenoptera,Lepidoptera,Glossata,Neolepidoptera,Heteroneura,Ditrysia,Obtectomera,Papilionoidea,Nymphalidae,Heliconiinae,Heliconiini,Heliconius,Heliconius melpomene
HerMyo15_fl	0.459	SKRQYEEEHRKKMEQEKK	18	805..822	[0.3262, 0.4107, 0.4524, 0.381, 0.4095, 0.4631, 0.5345, 0.4881, 0.5774, 0.5833, 0.5417, 0.4167, 0.3929, 0.4048, 0.369, 0.3274, 0.2857, 0.3036]	cellular organisms,Eukaryota,Opisthokonta,Metazoa,Eumetazoa,Bilateria,Protostomia,Lophotrochozoa,Annelida,Clitellata,Hirudinida,Hirudinea,Rhynchobdellida,Glossiphoniidae,Helobdella
SckMyo9_fl	0.459	EAARQRQLEEEMQRIEAENERKRKEDEERQLRQKEEENERKRQEEEEEL	49	994..1042	[0.2964, 0.3202, 0.3083, 0.3488, 0.3655, 0.2845, 0.2667, 0.2726, 0.2774, 0.2476, 0.2357, 0.2357, 0.3202, 0.3083, 0.256, 0.2607, 0.2905, 0.35, 0.4036, 0.4524, 0.481, 0.5155, 0.4714, 0.4714, 0.4714, 0.4595, 0.4976, 0.5214, 0.4452, 0.3786, 0.4274, 0.4286, 0.3083, 0.3143, 0.369, 0.4464, 0.4524, 0.4762, 0.4762, 0.4762, 0.506, 0.5119, 0.4702, 0.4583, 0.4452, 0.3512, 0.3393, 0.2738, 0.25]	cellular organisms,Eukaryota,Opisthokonta,Metazoa,Eumetazoa,Bilateria,Deuterostomia,Hemichordata,Enteropneusta,Harrimaniidae,Saccoglossus
HyaMyo38_fl	0.459	EEEALRMAEEARRMEEETRRLEQETRIMEEEARRIAQEVRRK	42	1146..1187	[0.3083, 0.3083, 0.2976, 0.3321, 0.3381, 0.3262, 0.3988, 0.4821, 0.4821, 0.5, 0.5226, 0.4869, 0.475, 0.5179, 0.5, 0.494, 0.506, 0.3905, 0.3369, 0.325, 0.3679, 0.3214, 0.3274, 0.3381, 0.269, 0.2643, 0.2762, 0.2595, 0.3024, 0.2905, 0.2357, 0.2357, 0.3202, 0.3202, 0.2679, 0.3214, 0.3214, 0.3036, 0.2679, 0.25, 0.25, 0.256]	cellular organisms,Eukaryota,Stramenopiles,Oomycetes,Peronosporales,Peronosporaceae,Hyaloperonospora,Hyaloperonospora arabidopsidis
TctMyo_D_fl	0.458	ARLAAEAEARRKAEAEAKAKAEAEAKAKAEAEAKAK	36	989..1024	[0.2726, 0.2726, 0.3024, 0.2798, 0.3024, 0.35, 0.4155, 0.4048, 0.4702, 0.4702, 0.4226, 0.4286, 0.494, 0.494, 0.494, 0.494, 0.4464, 0.4464, 0.4512, 0.4345, 0.4345, 0.4345, 0.4345, 0.4345, 0.4345, 0.4345, 0.4345, 0.4345, 0.3631, 0.3631, 0.3393, 0.3393, 0.3155, 0.3155, 0.2619, 0.2619]	cellular organisms,Eukaryota,Apusozoa,Apusomonadidae,Thecamonas,Thecamonas trahens
AchMyo5B_fl	0.458	KAREIEERRKRKEEQIK	17	1305..1321	[0.2845, 0.3571, 0.3571, 0.381, 0.4881, 0.506, 0.4512, 0.5167, 0.5821, 0.5595, 0.5357, 0.4107, 0.4583, 0.4464, 0.3631, 0.2976, 0.3036]	cellular organisms,Eukaryota,Amoebozoa,Discosea,Longamoebia,Centramoebida,Acanthamoebidae,Acanthamoeba
TrcMyo13Alpha_fl	0.458	KRLAEERRKEELRKAKEERER	21	781..801	[0.2595, 0.3012, 0.35, 0.35, 0.4274, 0.456, 0.4619, 0.4631, 0.5464, 0.4857, 0.4583, 0.5298, 0.5357, 0.4583, 0.4464, 0.4036, 0.3738, 0.3619, 0.2845, 0.3024, 0.2845]	cellular organisms,Eukaryota,Euglenozoa,Kinetoplastida,Trypanosomatidae,Trypanosoma,Schizotrypanum,Trypanosoma cruzi
TrcMyo13Beta_fl	0.458	KRLAEERRKEELRKAKEERER	21	683..703	[0.2595, 0.3012, 0.35, 0.35, 0.4274, 0.456, 0.4619, 0.4631, 0.5464, 0.4857, 0.4583, 0.5298, 0.5357, 0.4583, 0.4464, 0.4036, 0.3738, 0.3619, 0.2845, 0.3024, 0.2845]	cellular organisms,Eukaryota,Euglenozoa,Kinetoplastida,Trypanosomatidae,Trypanosoma,Schizotrypanum,Trypanosoma cruzi
TcmMyo13_fl	0.458	KRLAEERRKEELRKAKEERER	21	781..801	[0.2595, 0.3012, 0.35, 0.35, 0.4274, 0.456, 0.4619, 0.4631, 0.5464, 0.4857, 0.4583, 0.5298, 0.5357, 0.4583, 0.4464, 0.4036, 0.3738, 0.3619, 0.2845, 0.3024, 0.2845]	cellular organisms,Eukaryota,Euglenozoa,Kinetoplastida,Trypanosomatidae,Trypanosoma,Schizotrypanum,Trypanosoma cruzi
MvMhc_fl	0.457	SDDEMRRKEEELSKTKEEAVKALQERERLEEAQRRLKVE	39	862..900	[0.3262, 0.4405, 0.494, 0.4821, 0.5, 0.5417, 0.5298, 0.5179, 0.5286, 0.5286, 0.469, 0.3798, 0.3214, 0.3333, 0.2798, 0.3095, 0.3036, 0.3036, 0.2488, 0.2131, 0.2369, 0.2369, 0.25, 0.256, 0.3333, 0.3131, 0.2964, 0.2845, 0.2964, 0.3393, 0.3274, 0.3274, 0.3155, 0.3155, 0.2679, 0.2917, 0.244, 0.2381, 0.2667]	cellular organisms,Eukaryota,Opisthokonta,Fungi,Dikarya,Basidiomycota,Pucciniomycotina,Microbotryomycetes,Microbotryales,Microbotryaceae,Microbotryum
HyaMyo30B_fl	0.456	LQREEEERQRRIEEEEEER	19	1041..1059	[0.3202, 0.3976, 0.3857, 0.3857, 0.506, 0.5298, 0.5298, 0.5298, 0.4583, 0.5298, 0.5238, 0.4274, 0.4333, 0.4036, 0.35, 0.2679, 0.2798, 0.3214, 0.2798]	cellular organisms,Eukaryota,Stramenopiles,Oomycetes,Peronosporales,Peronosporaceae,Hyaloperonospora,Hyaloperonospora arabidopsidis
GaMyo7A_fl	0.456	KEDAEREKKEKEEVRRKKEMVE	22	906..927	[0.2917, 0.3095, 0.3202, 0.3667, 0.3726, 0.3607, 0.469, 0.5536, 0.5417, 0.4881, 0.475, 0.4583, 0.4702, 0.4881, 0.4643, 0.4405, 0.4405, 0.3262, 0.3262, 0.344, 0.3214, 0.2607]	cellular organisms,Eukaryota,Opisthokonta,Metazoa,Eumetazoa,Bilateria,Deuterostomia,Chordata,Craniata,Vertebrata,Gnathostomata,Teleostomi,Euteleostomi,Actinopterygii,Actinopteri,Neopterygii,Teleostei,Osteoglossocephalai,Clupeocephala,Euteleosteomorpha,Neoteleostei,Eurypterygia,Ctenosquamata,Acanthomorphata,Euacanthomorphacea,Percomorphaceae,Eupercaria,Perciformes,Cottioidei,Gasterosteales,Gastero…
SrpMyo30A_fl	0.456	ESRRQAEEAKRQQEAAQRAAEEARRAADAALREAELRAVAEEERRRMEDDAKRAEAE	57	878..934	[0.2548, 0.3631, 0.4393, 0.4393, 0.4631, 0.506, 0.469, 0.4631, 0.5345, 0.5119, 0.5238, 0.4643, 0.3905, 0.3845, 0.3845, 0.4155, 0.4095, 0.4095, 0.3869, 0.381, 0.381, 0.3869, 0.3214, 0.3214, 0.3214, 0.3095, 0.2548, 0.2667, 0.2667, 0.231, 0.1702, 0.2357, 0.2417, 0.219, 0.219, 0.2488, 0.2679, 0.2738, 0.2905, 0.3381, 0.3679, 0.35, 0.4107, 0.4345, 0.4583, 0.3929, 0.4405, 0.5179, 0.5179, 0.4821, 0.4167,…	cellular organisms,Eukaryota,Stramenopiles,Oomycetes,Saprolegniales,Saprolegniaceae,Saprolegnia,Saprolegnia parasitica
EmhMyo_W_fl	0.455	RRARERAREEEERRLQEQ	18	970..987	[0.2726, 0.2607, 0.2952, 0.3238, 0.4012, 0.4381, 0.4512, 0.5119, 0.5238, 0.5, 0.4821, 0.4988, 0.5107, 0.506, 0.4464, 0.4464, 0.3333, 0.2786]	cellular organisms,Eukaryota,Haptophyceae,Isochrysidales,Noelaerhabdaceae,Emiliania,Emiliania huxleyi
BinMyo_B_fl	0.454	EWKRRKKEEEEEKAKKAEED	20	1220..1239	[0.2548, 0.2845, 0.2429, 0.2714, 0.331, 0.4083, 0.45, 0.456, 0.4679, 0.494, 0.5167, 0.5286, 0.5464, 0.5107, 0.4643, 0.3929, 0.3988, 0.375, 0.3512, 0.2905]	cellular organisms,Eukaryota,Rhizaria,Cercozoa,Chlorarachniophyceae,Bigelowiella
LyvMyo7_fl	0.454	RRRMEAERVRKEEEEKLK	18	861..878	[0.2607, 0.369, 0.3869, 0.3095, 0.3869, 0.4762, 0.5357, 0.4738, 0.5405, 0.6012, 0.5417, 0.4571, 0.4452, 0.4214, 0.4155, 0.369, 0.2738, 0.2857]	cellular organisms,Eukaryota,Opisthokonta,Metazoa,Eumetazoa,Bilateria,Deuterostomia,Echinodermata,Eleutherozoa,Echinozoa,Echinoidea,Euechinoidea,Echinacea,Temnopleuroida,Toxopneustidae,Lytechinus
AcmMyo7A_fl	0.454	LRAEKRKREEAERLRKLEEERLKKAMAADAARK	33	858..890	[0.2798, 0.3393, 0.4048, 0.4524, 0.3929, 0.3869, 0.4286, 0.4048, 0.3869, 0.4643, 0.5536, 0.5417, 0.4798, 0.4798, 0.5179, 0.4643, 0.3857, 0.3679, 0.3619, 0.3619, 0.3214, 0.3333, 0.3571, 0.2667, 0.1845, 0.1964, 0.2131, 0.2119, 0.1881, 0.194, 0.2429, 0.2655, 0.2536]	cellular organisms,Eukaryota,Opisthokonta,Metazoa,Eumetazoa,Cnidaria,Anthozoa,Hexacorallia,Scleractinia,Astrocoeniina,Acroporidae,Acropora
CarMyo6B_fl	0.453	LERKRKEVEEKERKEMERKLEVERERERQ	29	1010..1038	[0.3369, 0.3488, 0.331, 0.3976, 0.444, 0.5155, 0.5274, 0.4893, 0.456, 0.5452, 0.4821, 0.4155, 0.4464, 0.494, 0.4095, 0.3607, 0.3607, 0.3119, 0.3095, 0.3155, 0.3155, 0.3214, 0.3036, 0.219, 0.2667, 0.2786, 0.2607, 0.25, 0.256]	cellular organisms,Eukaryota,Opisthokonta,Metazoa,Eumetazoa,Bilateria,Protostomia,Ecdysozoa,Nematoda,Chromadorea,Rhabditida,Rhabditoidea,Rhabditidae,Peloderinae,Caenorhabditis
MbMyo_L_fl	0.453	AEEQMRLAEEARKAREAAEAAARKAEEERKAEEERLEAERRAEEQ	45	999..1043	[0.2738, 0.2679, 0.2679, 0.3452, 0.3571, 0.3571, 0.3631, 0.4226, 0.381, 0.3988, 0.3381, 0.3274, 0.3333, 0.4048, 0.344, 0.35, 0.35, 0.3452, 0.3274, 0.3274, 0.381, 0.4167, 0.4107, 0.4274, 0.506, 0.506, 0.5476, 0.4702, 0.4643, 0.4821, 0.4702, 0.4393, 0.4095, 0.4036, 0.3869, 0.35, 0.356, 0.3131, 0.3202, 0.3083, 0.2976, 0.3036, 0.2857, 0.2738, 0.2857]	cellular organisms,Eukaryota,Opisthokonta,Choanoflagellida,Codonosigidae,Monosiga,Monosiga brevicollis
DvMyo15_fl	0.452	ERDRERERERERERERDRERERERERERDRD	31	2061..2091	[0.2607, 0.3381, 0.3869, 0.4167, 0.4345, 0.4524, 0.4524, 0.4524, 0.4524, 0.4524, 0.4524, 0.4524, 0.4524, 0.4524, 0.4524, 0.4524, 0.4524, 0.4524, 0.4524, 0.4524, 0.4464, 0.4464, 0.4464, 0.4405, 0.4405, 0.4345, 0.4226, 0.375, 0.3333, 0.2619, 0.256]	cellular organisms,Eukaryota,Opisthokonta,Metazoa,Eumetazoa,Bilateria,Protostomia,Ecdysozoa,Panarthropoda,Arthropoda,Mandibulata,Pancrustacea,Hexapoda,Insecta,Dicondylia,Pterygota,Neoptera,Endopterygota,Diptera,Brachycera,Muscomorpha,Eremoneura,Cyclorrhapha,Schizophora,Acalyptratae,Ephydroidea,Drosophilidae,Drosophilinae,Drosophilini,Drosophilina,Drosophiliti,Drosophila,Drosophila,virilis group
TycMyo1_fl	0.452	QAERRRKEEEEERSREAAREKEREEEHKRIVEERRRARAAAAEAEEAE	48	1098..1145	[0.2857, 0.3631, 0.3631, 0.4048, 0.4524, 0.4702, 0.4821, 0.4929, 0.481, 0.4869, 0.5238, 0.4583, 0.4464, 0.3798, 0.3512, 0.3036, 0.3036, 0.3333, 0.3512, 0.4167, 0.4167, 0.3929, 0.4643, 0.5405, 0.4869, 0.475, 0.5048, 0.5107, 0.4988, 0.4226, 0.4345, 0.3929, 0.369, 0.3012, 0.2905, 0.3024, 0.2429, 0.1667, 0.1786, 0.2024, 0.1905, 0.1786, 0.1964, 0.2679, 0.256, 0.2381, 0.2381, 0.25]	cellular organisms,Eukaryota,Euglenozoa,Kinetoplastida,Trypanosomatidae,Trypanosoma,Nannomonas
BrMyo15A_fl	0.451	YEARRKAEEEQRRIEM	16	2583..2598	[0.2619, 0.2738, 0.3571, 0.4821, 0.5119, 0.5357, 0.5298, 0.5476, 0.5298, 0.5298, 0.4452, 0.5226, 0.45, 0.325, 0.2738, 0.2619]	cellular organisms,Eukaryota,Opisthokonta,Metazoa,Eumetazoa,Bilateria,Deuterostomia,Chordata,Craniata,Vertebrata,Gnathostomata,Teleostomi,Euteleostomi,Actinopterygii,Actinopteri,Neopterygii,Teleostei,Osteoglossocephalai,Clupeocephala,Otomorpha,Ostariophysi,Otophysa,Cypriniphysae,Cypriniformes,Cyprinoidea,Cyprinidae,Danio
AbtMyo11A_fl	0.451	VDEAEKKYEETHKLSEERRKMAEE	24	993..1016	[0.2738, 0.3036, 0.3155, 0.3869, 0.4405, 0.4524, 0.4762, 0.4869, 0.4274, 0.4214, 0.481, 0.4524, 0.4464, 0.4762, 0.481, 0.4333, 0.4452, 0.3619, 0.4107, 0.4226, 0.3512, 0.2786, 0.2786, 0.2667]	cellular organisms,Eukaryota,Viridiplantae,Streptophyta,Streptophytina,Embryophyta,Tracheophyta,Euphyllophyta,Spermatophyta,Magnoliophyta,basal Magnoliophyta,Amborellales,Amborellaceae,Amborella
ApinMyo30A_fl	0.451	AEESRRQAEEAKRAQEAAQRAAEEARRQ	28	879..906	[0.3262, 0.3321, 0.3381, 0.4464, 0.4583, 0.4583, 0.4821, 0.5298, 0.4881, 0.4821, 0.481, 0.4583, 0.4702, 0.4107, 0.3845, 0.3786, 0.3786, 0.4095, 0.4155, 0.4155, 0.3929, 0.381, 0.375, 0.381, 0.3631, 0.3512, 0.3512, 0.3393]	cellular organisms,Eukaryota,Stramenopiles,Oomycetes,Saprolegniales,Saprolegniaceae,Aphanomyces
ApasMyo30A_fl	0.451	AEESRRQAEEAKRAQEAAQRAAEEARRQ	28	879..906	[0.3262, 0.3321, 0.3381, 0.4464, 0.4583, 0.4583, 0.4821, 0.5298, 0.4881, 0.4821, 0.481, 0.4583, 0.4702, 0.4107, 0.3845, 0.3786, 0.3786, 0.4095, 0.4155, 0.4155, 0.3929, 0.381, 0.375, 0.381, 0.3631, 0.3631, 0.3631, 0.3512]	cellular organisms,Eukaryota,Stramenopiles,Oomycetes,Saprolegniales,Saprolegniaceae,Aphanomyces
StpMyo7_fl	0.45	RRVEAERVRKEEEEKLK	17	863..879	[0.3452, 0.369, 0.2976, 0.375, 0.4643, 0.5357, 0.4738, 0.5405, 0.6012, 0.5417, 0.4571, 0.4452, 0.4214, 0.4155, 0.369, 0.2738, 0.2857]	cellular organisms,Eukaryota,Opisthokonta,Metazoa,Eumetazoa,Bilateria,Deuterostomia,Echinodermata,Eleutherozoa,Echinozoa,Echinoidea,Euechinoidea,Echinacea,Echinoida,Strongylocentrotidae,Strongylocentrotus
PyiMyo34A_fl	0.45	LEEMKEEERRAFEQKKREQKQHEEEQKRLAEEQRLLDEQRKA	42	893..934	[0.2798, 0.2738, 0.2679, 0.2964, 0.3381, 0.2964, 0.2845, 0.3274, 0.3214, 0.3512, 0.2976, 0.2976, 0.3452, 0.3393, 0.3393, 0.3393, 0.3512, 0.356, 0.3917, 0.4333, 0.4393, 0.4702, 0.5048, 0.4512, 0.4631, 0.5167, 0.5048, 0.4929, 0.4464, 0.4226, 0.4048, 0.356, 0.2952, 0.2845, 0.3083, 0.3274, 0.2667, 0.2786, 0.2667, 0.244, 0.256, 0.2798]	cellular organisms,Eukaryota,Stramenopiles,Oomycetes,Pythiales,Pythiaceae,Pythium,Pythium irregulare
StpMyo10_fl	0.45	LEVEARQRQEEEETKKKQDEELRLAEIERAREIEKQKMIEGEEARRKAEEERLIREKEEMRKQKEDDLLREQEDQERALEEEVARREAE	89	810..898	[0.2726, 0.2964, 0.3548, 0.3381, 0.3381, 0.3786, 0.4512, 0.475, 0.4083, 0.4024, 0.4393, 0.5286, 0.4619, 0.4679, 0.4976, 0.4798, 0.4345, 0.4286, 0.4167, 0.4048, 0.375, 0.2607, 0.2786, 0.2964, 0.2679, 0.2798, 0.2976, 0.2798, 0.2798, 0.2738, 0.2798, 0.2679, 0.2679, 0.256, 0.2381, 0.2083, 0.1964, 0.1845, 0.1845, 0.2012, 0.2964, 0.3857, 0.344, 0.3619, 0.35, 0.3726, 0.4083, 0.4083, 0.4024, 0.5107, 0.42…	cellular organisms,Eukaryota,Opisthokonta,Metazoa,Eumetazoa,Bilateria,Deuterostomia,Echinodermata,Eleutherozoa,Echinozoa,Echinoidea,Euechinoidea,Echinacea,Echinoida,Strongylocentrotidae,Strongylocentrotus
EuaMhc19_fl	0.449	RERRKRNEEEKQRR	14	1036..1049	[0.3274, 0.3274, 0.3619, 0.4881, 0.5345, 0.5167, 0.5167, 0.55, 0.5143, 0.5024, 0.4393, 0.506, 0.4107, 0.2905]	cellular organisms,Eukaryota,Opisthokonta,Metazoa,Eumetazoa,Bilateria,Protostomia,Ecdysozoa,Panarthropoda,Arthropoda,Mandibulata,Pancrustacea,Crustacea,Maxillopoda,Copepoda,Neocopepoda,Gymnoplea,Calanoida,Temoridae,Eurytemora
PciMyo34A_fl	0.449	ELLRQKELAEKKQREEERRAAEEKRIMDEKRKAAELE	37	871..907	[0.2786, 0.2607, 0.2607, 0.2726, 0.35, 0.344, 0.3631, 0.3869, 0.3929, 0.4095, 0.4381, 0.45, 0.4571, 0.5714, 0.5107, 0.4512, 0.4738, 0.4619, 0.4214, 0.4643, 0.3917, 0.3679, 0.3798, 0.319, 0.3024, 0.3202, 0.3393, 0.2786, 0.2786, 0.3262, 0.3036, 0.3274, 0.3452, 0.2786, 0.2786, 0.2845, 0.25]	cellular organisms,Eukaryota,Stramenopiles,Oomycetes,Peronosporales,Phytophthora,Phytophthora cinnamomi
PuMyo38_fl	0.449	KRRLEREEEERRIKAEEEEKERQHIA	26	948..973	[0.2583, 0.3369, 0.3905, 0.3893, 0.4262, 0.4321, 0.4583, 0.4464, 0.4702, 0.4583, 0.4643, 0.4464, 0.5179, 0.5476, 0.4226, 0.4107, 0.375, 0.375, 0.4286, 0.4226, 0.3571, 0.381, 0.2786, 0.2786, 0.2726, 0.2548]	cellular organisms,Eukaryota,Stramenopiles,Oomycetes,Pythiales,Pythiaceae,Pythium,Pythium ultimum
DmoMyo15_fl	0.448	RERERERERERDRERERERERE	22	2137..2158	[0.2917, 0.3095, 0.3631, 0.3988, 0.4405, 0.4405, 0.4524, 0.4524, 0.4524, 0.4524, 0.4524, 0.4524, 0.4524, 0.4524, 0.4524, 0.4524, 0.4345, 0.4286, 0.381, 0.3274, 0.2619, 0.256]	cellular organisms,Eukaryota,Opisthokonta,Metazoa,Eumetazoa,Bilateria,Protostomia,Ecdysozoa,Panarthropoda,Arthropoda,Mandibulata,Pancrustacea,Hexapoda,Insecta,Dicondylia,Pterygota,Neoptera,Endopterygota,Diptera,Brachycera,Muscomorpha,Eremoneura,Cyclorrhapha,Schizophora,Acalyptratae,Ephydroidea,Drosophilidae,Drosophilinae,Drosophilini,Drosophilina,Drosophiliti,Drosophila,Drosophila,repleta group,m…
LieMyo1_fl	0.447	AARRRREEEEERQREAQREREREAEHR	27	1304..1330	[0.2798, 0.2798, 0.3095, 0.4048, 0.4821, 0.4881, 0.5048, 0.5048, 0.4929, 0.5298, 0.5298, 0.5179, 0.456, 0.3798, 0.3095, 0.3155, 0.3452, 0.3512, 0.3274, 0.3274, 0.3036, 0.2976, 0.3214, 0.2679, 0.256, 0.244, 0.2548]	cellular organisms,Eukaryota,Euglenozoa,Kinetoplastida,Trypanosomatidae,Leishmaniinae,Leishmania,Leishmania,Leishmania mexicana species complex
ApasMyo30A_fl	0.447	ADEERRRMEEDAKRAEAE	18	920..937	[0.3083, 0.3619, 0.344, 0.4048, 0.4405, 0.4643, 0.4702, 0.5179, 0.5952, 0.5952, 0.5238, 0.4583, 0.4107, 0.356, 0.3155, 0.3095, 0.3155, 0.2976]	cellular organisms,Eukaryota,Stramenopiles,Oomycetes,Saprolegniales,Saprolegniaceae,Aphanomyces
RgMhc_fl	0.447	SDDELRRREHELAEARKRADDEERVRRELEERQAQ	35	919..953	[0.2548, 0.3155, 0.369, 0.3631, 0.3869, 0.381, 0.375, 0.375, 0.3857, 0.3976, 0.3857, 0.325, 0.3095, 0.3214, 0.3214, 0.3452, 0.3988, 0.4345, 0.4286, 0.4107, 0.4762, 0.5536, 0.4571, 0.4452, 0.4929, 0.494, 0.4226, 0.4226, 0.4167, 0.4048, 0.3429, 0.3083, 0.2726, 0.2845, 0.2619]	cellular organisms,Eukaryota,Opisthokonta,Fungi,Dikarya,Basidiomycota,Pucciniomycotina,Microbotryomycetes,Sporidiobolales,mitosporic Sporidiobolales,Rhodotorula,Rhodotorula graminis
LhsMyo22_fl	0.447	EAKRVEEERRRQEKLDEERKVKALAEEAKRKEME	34	768..801	[0.2857, 0.3679, 0.4381, 0.4679, 0.5048, 0.4929, 0.481, 0.475, 0.5167, 0.4631, 0.481, 0.419, 0.3917, 0.3976, 0.3571, 0.2738, 0.2738, 0.2619, 0.25, 0.2619, 0.3512, 0.3929, 0.2798, 0.3333, 0.375, 0.4464, 0.375, 0.369, 0.3631, 0.3976, 0.3679, 0.356, 0.35, 0.356]	cellular organisms,Eukaryota,Opisthokonta,Metazoa,Eumetazoa,Bilateria,Protostomia,Ecdysozoa,Panarthropoda,Arthropoda,Mandibulata,Pancrustacea,Crustacea,Maxillopoda,Copepoda,Neocopepoda,Podoplea,Siphonostomatoida,Caligidae,Lepeophtheirus
ProMyo_K_fl	0.446	AEEEARRELEERVQRERADEEKRAEEERAQQEAEQRERDERRKRLEEE	48	893..940	[0.256, 0.369, 0.381, 0.3631, 0.369, 0.3929, 0.4524, 0.4524, 0.4464, 0.4405, 0.4155, 0.4107, 0.369, 0.3869, 0.375, 0.2917, 0.2976, 0.3988, 0.3988, 0.3917, 0.4333, 0.4571, 0.475, 0.481, 0.4988, 0.469, 0.5405, 0.4702, 0.4393, 0.4333, 0.3536, 0.331, 0.319, 0.356, 0.4226, 0.3988, 0.3512, 0.4643, 0.5357, 0.5119, 0.4286, 0.4405, 0.4405, 0.4464, 0.3798, 0.356, 0.3679, 0.3333]	cellular organisms,Eukaryota,Opisthokonta,Choanoflagellida,Salpingoecidae,Salpingoeca
AmqMyo6_fl	0.445	EKQEKEKRQREEELARLKAQKEEEERQKEENRKRQELETLKYLQEKKEQ	49	920..968	[0.256, 0.2845, 0.331, 0.3667, 0.3964, 0.3905, 0.4512, 0.5048, 0.4262, 0.4143, 0.3488, 0.3369, 0.3095, 0.3214, 0.3095, 0.3274, 0.3095, 0.3155, 0.3381, 0.3548, 0.4024, 0.3964, 0.4083, 0.4381, 0.5214, 0.5214, 0.4738, 0.5155, 0.5631, 0.4881, 0.4214, 0.375, 0.3571, 0.3393, 0.2548, 0.2714, 0.2714, 0.225, 0.1167, 0.1762, 0.1762, 0.1762, 0.1893, 0.1774, 0.2417, 0.2536, 0.231, 0.2369, 0.2548]	cellular organisms,Eukaryota,Opisthokonta,Metazoa,Porifera,Demospongiae,Haplosclerida,Niphatidae,Amphimedon
XtMyo9B_fl	0.444	LEEKHKAAEEEERRRKQEA	19	1071..1089	[0.2774, 0.2893, 0.3012, 0.344, 0.4107, 0.4762, 0.4464, 0.4464, 0.5179, 0.5774, 0.5048, 0.4571, 0.5119, 0.4512, 0.3571, 0.3631, 0.3571, 0.3393, 0.2976]	cellular organisms,Eukaryota,Opisthokonta,Metazoa,Eumetazoa,Bilateria,Deuterostomia,Chordata,Craniata,Vertebrata,Gnathostomata,Teleostomi,Euteleostomi,Sarcopterygii,Dipnotetrapodomorpha,Tetrapoda,Amphibia,Batrachia,Anura,Pipoidea,Pipidae,Xenopodinae,Xenopus,Silurana
NscrMyo_A_fl	0.444	AEEKFRREEEERQRIMQE	18	872..889	[0.3274, 0.369, 0.4286, 0.4571, 0.5095, 0.5333, 0.5214, 0.4702, 0.5417, 0.5298, 0.4679, 0.3845, 0.325, 0.3548, 0.2845, 0.25, 0.2381, 0.2976]	cellular organisms,Eukaryota,Stramenopiles,Bacillariophyta,Bacillariophyceae,Bacillariophycidae,Bacillariales,Bacillariaceae,Nitzschia,unclassified Nitzschia
NscrMyo51A_fl	0.444	AKEKAEREAKEKAEREAEEERIRKEKEAVAKREKKEKEMREKFDK	45	914..958	[0.3036, 0.3155, 0.375, 0.375, 0.4048, 0.4702, 0.4821, 0.4226, 0.4286, 0.506, 0.4762, 0.4167, 0.4464, 0.506, 0.4702, 0.4226, 0.3512, 0.4107, 0.4095, 0.344, 0.3262, 0.3917, 0.3976, 0.2774, 0.2893, 0.2774, 0.2786, 0.2786, 0.256, 0.25, 0.3214, 0.3262, 0.369, 0.3512, 0.3452, 0.3393, 0.3512, 0.3512, 0.3393, 0.3571, 0.375, 0.3512, 0.3131, 0.2905, 0.2667]	cellular organisms,Eukaryota,Stramenopiles,Bacillariophyta,Bacillariophyceae,Bacillariophycidae,Bacillariales,Bacillariaceae,Nitzschia,unclassified Nitzschia
StrMyo6A_fl	0.444	RKEKEEEERRIKELERIKMEMEEKEKEKAE	30	932..961	[0.3333, 0.3869, 0.4583, 0.5417, 0.5595, 0.4762, 0.494, 0.494, 0.4821, 0.5119, 0.4464, 0.4345, 0.3333, 0.2667, 0.2917, 0.2738, 0.3214, 0.3155, 0.2798, 0.3155, 0.2964, 0.3071, 0.3476, 0.3369, 0.2881, 0.3226, 0.3048, 0.3107, 0.294, 0.294]	cellular organisms,Eukaryota,Opisthokonta,Metazoa,Eumetazoa,Bilateria,Protostomia,Ecdysozoa,Nematoda,Chromadorea,Rhabditida,Panagrolaimoidea,Strongyloididae,Strongyloides
AbcMyo30A_fl	0.444	ARAEEARRQAEQAKRREEEARLAAEMARRESLARAAAEDERRRMDEEAEKAEEE	54	883..936	[0.256, 0.2845, 0.2952, 0.2893, 0.2893, 0.3929, 0.381, 0.381, 0.4155, 0.45, 0.4452, 0.4631, 0.4702, 0.4107, 0.4107, 0.4583, 0.4286, 0.4345, 0.4345, 0.356, 0.356, 0.356, 0.3095, 0.2381, 0.244, 0.2143, 0.2083, 0.2143, 0.2798, 0.2143, 0.2381, 0.2381, 0.2679, 0.256, 0.2738, 0.2619, 0.381, 0.5, 0.4333, 0.4393, 0.494, 0.506, 0.4405, 0.4286, 0.5417, 0.5417, 0.4583, 0.369, 0.3333, 0.3452, 0.3155, 0.2798,…	cellular organisms,Eukaryota,Stramenopiles,Oomycetes,Albuginales,Albuginaceae,Albugo,Albugo candida
AllMyo30A_fl	0.444	ARAAAEDERRRMDEEAEKAEEE	22	915..936	[0.2679, 0.256, 0.2738, 0.2619, 0.381, 0.5, 0.4333, 0.4393, 0.494, 0.506, 0.4405, 0.4286, 0.5417, 0.5417, 0.4583, 0.369, 0.3333, 0.3452, 0.3155, 0.2798, 0.2857, 0.2917]	cellular organisms,Eukaryota,Stramenopiles,Oomycetes,Albuginales,Albuginaceae,Albugo,Albugo laibachii
SajMyo_G_fl	0.443	IKAEAEARARAEMREKAREEEERRRSDEHEAR	32	1043..1074	[0.2917, 0.2917, 0.3155, 0.3214, 0.3095, 0.3095, 0.3929, 0.3869, 0.3155, 0.3274, 0.3393, 0.3393, 0.3393, 0.356, 0.4155, 0.45, 0.4, 0.3881, 0.4976, 0.5345, 0.4679, 0.4679, 0.5345, 0.4857, 0.4155, 0.4155, 0.375, 0.3512, 0.3988, 0.3333, 0.2798, 0.2798]	cellular organisms,Eukaryota,Stramenopiles,PX clade,Phaeophyceae,Laminariales,Laminariaceae,Saccharina
BamaMyo5B_fl	0.443	RARQKREEEERIKQEKEM	18	1041..1058	[0.2798, 0.3024, 0.35, 0.4095, 0.469, 0.5286, 0.5226, 0.469, 0.481, 0.481, 0.4869, 0.475, 0.4512, 0.4333, 0.3393, 0.2845, 0.2798, 0.2726]	cellular organisms,Eukaryota,Amoebozoa,Discosea,Longamoebia,Centramoebida,Balamuthiidae,Balamuthia
BahMyo11_fl	0.442	QREEEKVKREAEEEEKRKNAEKEREEREAKEKIEREKQQEEAALAAKKAEEELKELRERAQKEELLRQETEQTVK	75	1006..1080	[0.2726, 0.2667, 0.344, 0.4214, 0.3679, 0.3917, 0.4155, 0.444, 0.4857, 0.4798, 0.4321, 0.4821, 0.5119, 0.4274, 0.4155, 0.4274, 0.3964, 0.369, 0.3929, 0.3869, 0.4405, 0.4274, 0.4524, 0.4464, 0.4643, 0.4583, 0.4333, 0.4333, 0.4512, 0.4286, 0.3988, 0.4524, 0.4464, 0.4524, 0.4286, 0.3631, 0.3083, 0.3083, 0.2369, 0.225, 0.2083, 0.25, 0.2262, 0.2381, 0.2548, 0.2667, 0.2488, 0.225, 0.2857, 0.3036, 0.297…	cellular organisms,Eukaryota,Viridiplantae,Chlorophyta,prasinophytes,Mamiellophyceae,Mamiellales,Bathycoccaceae
OrnMyo15B_fl	0.441	QKKEQERLKREEQRQREQERRQEDERERRRRS	32	2082..2113	[0.2917, 0.3202, 0.3143, 0.325, 0.3131, 0.3833, 0.419, 0.3845, 0.4214, 0.4214, 0.3774, 0.4417, 0.419, 0.4667, 0.4381, 0.45, 0.4619, 0.4214, 0.444, 0.4607, 0.4202, 0.45, 0.3964, 0.4512, 0.4512, 0.3667, 0.3667, 0.4214, 0.3679, 0.2798, 0.2679, 0.25]	cellular organisms,Eukaryota,Opisthokonta,Metazoa,Eumetazoa,Bilateria,Deuterostomia,Chordata,Craniata,Vertebrata,Gnathostomata,Teleostomi,Euteleostomi,Actinopterygii,Actinopteri,Neopterygii,Teleostei,Osteoglossocephalai,Clupeocephala,Euteleosteomorpha,Neoteleostei,Eurypterygia,Ctenosquamata,Acanthomorphata,Euacanthomorphacea,Percomorphaceae,Ovalentaria,Cichlomorphae,Cichliformes,Cichlidae,African…
MbMyo7_fl	0.44	ERQKQEAMRKIQEEKERKHREAEAKRQEIEQAEA	34	884..917	[0.256, 0.256, 0.2679, 0.2964, 0.3679, 0.35, 0.3, 0.3321, 0.4048, 0.375, 0.344, 0.3548, 0.3726, 0.4071, 0.3845, 0.45, 0.4738, 0.5155, 0.4381, 0.456, 0.4679, 0.456, 0.4631, 0.469, 0.4345, 0.3786, 0.3619, 0.3083, 0.2655, 0.2607, 0.2774, 0.2548, 0.2429, 0.2607]	cellular organisms,Eukaryota,Opisthokonta,Choanoflagellida,Codonosigidae,Monosiga,Monosiga brevicollis
TeeMyo46A_fl	0.44	EFQKREEEEKKKLK	14	1820..1833	[0.2726, 0.3238, 0.4274, 0.4571, 0.4571, 0.5, 0.5536, 0.5536, 0.5536, 0.4881, 0.4762, 0.4762, 0.3512, 0.2738]	cellular organisms,Eukaryota,Alveolata,Ciliophora,Intramacronucleata,Oligohymenophorea,Hymenostomatida,Tetrahymenina,Tetrahymenidae,Tetrahymena,Tetrahymena elliotti
TagMyo15A_fl	0.438	KEDARRRAEEEKERM	15	1257..1271	[0.3202, 0.4048, 0.4167, 0.4702, 0.494, 0.5119, 0.5119, 0.4929, 0.5107, 0.4929, 0.4036, 0.3262, 0.4036, 0.3738, 0.2536]	cellular organisms,Eukaryota,Opisthokonta,Metazoa,Eumetazoa,Bilateria,Deuterostomia,Chordata,Craniata,Vertebrata,Gnathostomata,Teleostomi,Euteleostomi,Sarcopterygii,Dipnotetrapodomorpha,Tetrapoda,Amniota,Sauropsida,Sauria,Archelosauria,Archosauria,Dinosauria,Saurischia,Theropoda,Coelurosauria,Aves,Neognathae,Passeriformes,Passeroidea,Estrildidae,Estrildinae,Taeniopygia
GgMyo15A_fl	0.438	KEDARRRAEEEKERM	15	1791..1805	[0.3202, 0.4048, 0.4167, 0.4702, 0.494, 0.5119, 0.5119, 0.4929, 0.5107, 0.4929, 0.4036, 0.3262, 0.4036, 0.3738, 0.2536]	cellular organisms,Eukaryota,Opisthokonta,Metazoa,Eumetazoa,Bilateria,Deuterostomia,Chordata,Craniata,Vertebrata,Gnathostomata,Teleostomi,Euteleostomi,Sarcopterygii,Dipnotetrapodomorpha,Tetrapoda,Amniota,Sauropsida,Sauria,Archelosauria,Archosauria,Dinosauria,Saurischia,Theropoda,Coelurosauria,Aves,Neognathae,Galloanserae,Galliformes,Phasianidae,Phasianinae,Gallus
MegMyo15A_fl	0.438	KEDARRRAEEEKERM	15	1675..1689	[0.3202, 0.4048, 0.4167, 0.4702, 0.494, 0.5119, 0.5119, 0.4929, 0.5107, 0.4929, 0.4036, 0.3262, 0.4036, 0.3738, 0.2536]	cellular organisms,Eukaryota,Opisthokonta,Metazoa,Eumetazoa,Bilateria,Deuterostomia,Chordata,Craniata,Vertebrata,Gnathostomata,Teleostomi,Euteleostomi,Sarcopterygii,Dipnotetrapodomorpha,Tetrapoda,Amniota,Sauropsida,Sauria,Archelosauria,Archosauria,Dinosauria,Saurischia,Theropoda,Coelurosauria,Aves,Neognathae,Galloanserae,Galliformes,Phasianidae,Meleagridinae,Meleagris
MnlMhc1_fl	0.437	QEEEIRAKEEEMKKAMEE	18	842..859	[0.2798, 0.2917, 0.3452, 0.375, 0.4107, 0.4702, 0.4643, 0.5238, 0.5286, 0.5286, 0.4738, 0.4262, 0.3976, 0.4095, 0.375, 0.375, 0.3571, 0.3024]	cellular organisms,Eukaryota,Opisthokonta,Metazoa,Eumetazoa,Ctenophora,Cyclocoela,Lobata,Bolinopsidae,Mnemiopsis
SprMhc_fl	0.437	SDDELRRKEEELAQAKERAEKEELE	25	864..888	[0.3262, 0.4405, 0.494, 0.4881, 0.5, 0.506, 0.5, 0.5, 0.4333, 0.4452, 0.4571, 0.3726, 0.319, 0.331, 0.2417, 0.2619, 0.3155, 0.3333, 0.3214, 0.3214, 0.3155, 0.3155, 0.3036, 0.2798, 0.2619]	cellular organisms,Eukaryota,Opisthokonta,Fungi,Dikarya,Basidiomycota,Pucciniomycotina,Microbotryomycetes,Sporidiobolales,mitosporic Sporidiobolales,Sporobolomyces,Sporobolomyces roseus
MydMyo6A_fl	0.436	EAERKQKEEEEQKAFEDEENRRKKVELETKRKLGEMERKRQED	43	934..976	[0.2667, 0.3679, 0.4083, 0.431, 0.5024, 0.4964, 0.5024, 0.5202, 0.5321, 0.481, 0.469, 0.4036, 0.3738, 0.3214, 0.2976, 0.256, 0.3155, 0.3024, 0.2667, 0.2607, 0.2726, 0.2548, 0.3321, 0.3321, 0.3202, 0.319, 0.2952, 0.2369, 0.2131, 0.3333, 0.2667, 0.2738, 0.2262, 0.244, 0.2917, 0.3036, 0.2619, 0.2798, 0.3202, 0.2774, 0.2226, 0.2405, 0.2762]	cellular organisms,Eukaryota,Opisthokonta,Metazoa,Eumetazoa,Bilateria,Protostomia,Ecdysozoa,Panarthropoda,Arthropoda,Mandibulata,Pancrustacea,Hexapoda,Insecta,Dicondylia,Pterygota,Neoptera,Endopterygota,Diptera,Nematocera,Bibionomorpha,Sciaroidea,Cecidomyiidae,Cecidomyiinae,Lasiopteridi,Oligotrophini,Mayetiola
PoauMyo7A_fl	0.436	VEKKKREEAERLRKLEEERLRK	22	860..881	[0.2857, 0.3571, 0.3512, 0.3452, 0.3869, 0.3869, 0.375, 0.4524, 0.5417, 0.5417, 0.4798, 0.4798, 0.5179, 0.4643, 0.3857, 0.3679, 0.3619, 0.3619, 0.3214, 0.3333, 0.3571, 0.2667]	cellular organisms,Eukaryota,Opisthokonta,Metazoa,Eumetazoa,Cnidaria,Anthozoa,Hexacorallia,Scleractinia,Fungiina,Poritidae,Porites
SypMyo7A_fl	0.436	VEKKKREEAEKLRKLEEERLKK	22	860..881	[0.2857, 0.3571, 0.3512, 0.3452, 0.3869, 0.3869, 0.375, 0.4524, 0.5417, 0.5417, 0.4798, 0.4798, 0.5179, 0.4643, 0.3857, 0.3679, 0.3619, 0.3619, 0.3214, 0.3333, 0.3571, 0.2548]	cellular organisms,Eukaryota,Opisthokonta,Metazoa,Eumetazoa,Cnidaria,Anthozoa,Hexacorallia,Scleractinia,Astrocoeniina,Pocilloporidae,Stylophora
CeMyo6A_fl	0.436	RARKEAEDKERREAEEKAAAEQEKILRRKMEEEREKA	37	933..969	[0.2536, 0.3202, 0.344, 0.3726, 0.3905, 0.4131, 0.4738, 0.5393, 0.5, 0.4405, 0.4405, 0.4881, 0.4821, 0.4226, 0.4226, 0.3738, 0.2917, 0.2917, 0.2857, 0.256, 0.2024, 0.2071, 0.2369, 0.2667, 0.2548, 0.2738, 0.3333, 0.35, 0.344, 0.3619, 0.3857, 0.3262, 0.3381, 0.3607, 0.3845, 0.3488, 0.2714]	cellular organisms,Eukaryota,Opisthokonta,Metazoa,Eumetazoa,Bilateria,Protostomia,Ecdysozoa,Nematoda,Chromadorea,Rhabditida,Rhabditoidea,Rhabditidae,Peloderinae,Caenorhabditis
ApcMyo36A_fl	0.435	RERERKLKEEEARKRRQ	17	597..613	[0.319, 0.319, 0.3369, 0.4036, 0.4619, 0.5048, 0.5048, 0.5048, 0.5048, 0.5048, 0.444, 0.4619, 0.444, 0.3774, 0.3143, 0.3262, 0.2548]	cellular organisms,Eukaryota,Opisthokonta,Metazoa,Eumetazoa,Bilateria,Protostomia,Lophotrochozoa,Mollusca,Gastropoda,Heterobranchia,Euthyneura,Euopisthobranchia,Aplysiomorpha,Aplysioidea,Aplysiidae,Aplysia
TrcMyo58Beta_fl	0.435	IMEEKRIREEALRMQREEEEKRRVREQAERERR	33	778..810	[0.256, 0.2738, 0.2679, 0.3393, 0.3619, 0.3738, 0.3738, 0.3738, 0.2845, 0.3083, 0.35, 0.3679, 0.3857, 0.3964, 0.3679, 0.3619, 0.4274, 0.4524, 0.4405, 0.4583, 0.4821, 0.4226, 0.4345, 0.5, 0.494, 0.4702, 0.3857, 0.3393, 0.3571, 0.3571, 0.2905, 0.2679, 0.2619]	cellular organisms,Eukaryota,Euglenozoa,Kinetoplastida,Trypanosomatidae,Trypanosoma,Schizotrypanum,Trypanosoma cruzi
TrcMyo58Alpha_fl	0.435	IMEERRIREEALRMQREEEEKRRVREQAERERR	33	778..810	[0.256, 0.2738, 0.2679, 0.3393, 0.3619, 0.3738, 0.3738, 0.3738, 0.2845, 0.3083, 0.35, 0.3679, 0.3857, 0.3964, 0.3679, 0.3619, 0.4274, 0.4524, 0.4405, 0.4583, 0.4821, 0.4226, 0.4345, 0.5, 0.494, 0.4702, 0.3857, 0.3393, 0.3571, 0.3571, 0.2905, 0.2679, 0.2619]	cellular organisms,Eukaryota,Euglenozoa,Kinetoplastida,Trypanosomatidae,Trypanosoma,Schizotrypanum,Trypanosoma cruzi
RhpMyo22_fl	0.435	RRVEEEMRKREKLEEEKRLREEQ	23	776..798	[0.3262, 0.3321, 0.3738, 0.3738, 0.3905, 0.4024, 0.444, 0.3905, 0.4869, 0.4512, 0.4286, 0.469, 0.5345, 0.4571, 0.3726, 0.3786, 0.4333, 0.4452, 0.3738, 0.3857, 0.2964, 0.2964, 0.2619]	cellular organisms,Eukaryota,Opisthokonta,Metazoa,Eumetazoa,Bilateria,Protostomia,Ecdysozoa,Panarthropoda,Arthropoda,Mandibulata,Pancrustacea,Hexapoda,Insecta,Dicondylia,Pterygota,Neoptera,Paraneoptera,Hemiptera,Euhemiptera,Neohemiptera,Prosorrhyncha,Heteroptera,Euheteroptera,Neoheteroptera,Panheteroptera,Cimicomorpha,Reduvioidea,Reduviidae,Triatominae,Rhodnius
AlmMhc_fl	0.434	EEEAARKKAEEQRRRTDE	18	1559..1576	[0.2619, 0.3393, 0.3333, 0.3571, 0.4345, 0.4881, 0.4643, 0.4643, 0.5417, 0.5476, 0.475, 0.4286, 0.4167, 0.4167, 0.375, 0.2595, 0.2667, 0.2548]	cellular organisms,Eukaryota,Opisthokonta,Fungi,Blastocladiomycota,Blastocladiomycetes,Blastocladiales,Blastocladiaceae,Allomyces,Allomyces macrogynus
RisMhc_fl	0.434	EELRKREALAKEWEEKAKKEQEEKTRLEAARLAIEAE	37	831..867	[0.2548, 0.2964, 0.3083, 0.3083, 0.3202, 0.4095, 0.3393, 0.3393, 0.356, 0.3298, 0.3595, 0.3714, 0.4095, 0.4881, 0.506, 0.4333, 0.45, 0.4679, 0.5274, 0.4762, 0.4167, 0.4226, 0.4107, 0.3381, 0.3262, 0.3429, 0.2821, 0.2429, 0.1762, 0.2607, 0.2488, 0.2488, 0.2488, 0.2667, 0.3024, 0.2726, 0.2548]	cellular organisms,Eukaryota,Opisthokonta,Fungi,Chytridiomycota,Chytridiomycetes,Rhizophydiales,Rhizophydiales incertae sedis,Homolaphlyctis,Homoloaphlyctis polyrhiza
CagMyo9_fl	0.433	LERRRKQEEEERQR	14	1071..1084	[0.2679, 0.3036, 0.3512, 0.4881, 0.506, 0.5417, 0.5417, 0.5179, 0.506, 0.506, 0.4405, 0.4405, 0.3738, 0.2798]	cellular organisms,Eukaryota,Opisthokonta,Metazoa,Eumetazoa,Bilateria,Protostomia,Lophotrochozoa,Mollusca,Bivalvia,Pteriomorphia,Ostreoida,Ostreoidea,Ostreidae,Crassostrea
AltMyo55A_fl	0.433	KFQEDEKERERKEEEAKKK	19	982..1000	[0.2619, 0.2357, 0.2655, 0.3369, 0.3083, 0.3512, 0.3798, 0.3976, 0.4321, 0.5298, 0.5417, 0.5298, 0.4821, 0.4702, 0.4524, 0.4345, 0.4048, 0.3333, 0.3214]	cellular organisms,Eukaryota,Alveolata,Dinophyceae,Gonyaulacales,Gonyaulacaceae,Alexandrium
DbMyo7B_fl	0.432	QKEQKEKEQRELEEKRLKEEQRLK	24	868..891	[0.3155, 0.3393, 0.3393, 0.3631, 0.3381, 0.3976, 0.3976, 0.3798, 0.4345, 0.506, 0.481, 0.4095, 0.3976, 0.4286, 0.4643, 0.4464, 0.4762, 0.4702, 0.3571, 0.2976, 0.369, 0.3631, 0.3512, 0.3274]	cellular organisms,Eukaryota,Opisthokonta,Metazoa,Eumetazoa,Bilateria,Protostomia,Ecdysozoa,Panarthropoda,Arthropoda,Mandibulata,Pancrustacea,Hexapoda,Insecta,Dicondylia,Pterygota,Neoptera,Endopterygota,Diptera,Brachycera,Muscomorpha,Eremoneura,Cyclorrhapha,Schizophora,Acalyptratae,Ephydroidea,Drosophilidae,Drosophilinae,Drosophilini,Drosophilina,Drosophiliti,Drosophila,Sophophora,melanogaster gr…
TetMyo57_fl	0.432	QLEQQKREEEERLRRLAEEEEIRQRELELIRQRQYE	36	876..911	[0.2857, 0.2786, 0.3024, 0.3298, 0.3738, 0.4702, 0.4702, 0.3976, 0.4321, 0.5167, 0.5167, 0.4393, 0.4274, 0.4702, 0.4226, 0.3738, 0.35, 0.3857, 0.331, 0.3024, 0.3024, 0.2964, 0.3274, 0.2381, 0.2381, 0.2262, 0.2381, 0.256, 0.2143, 0.1786, 0.2262, 0.2798, 0.2857, 0.2321, 0.2679, 0.2798]	cellular organisms,Eukaryota,Alveolata,Ciliophora,Intramacronucleata,Oligohymenophorea,Hymenostomatida,Tetrahymenina,Tetrahymenidae,Tetrahymena,Tetrahymena thermophila
TtmMyo57_fl	0.432	QLEQQKREEEERLRRLAEEEEIRQRELELIRQKQYE	36	876..911	[0.2857, 0.2786, 0.3024, 0.3298, 0.3738, 0.4702, 0.4702, 0.3976, 0.4321, 0.5167, 0.5167, 0.4393, 0.4274, 0.4702, 0.4226, 0.3738, 0.35, 0.3857, 0.331, 0.3024, 0.3024, 0.2964, 0.3274, 0.2381, 0.2381, 0.2262, 0.2381, 0.256, 0.2143, 0.1786, 0.2262, 0.2798, 0.2857, 0.2321, 0.2679, 0.2798]	cellular organisms,Eukaryota,Alveolata,Ciliophora,Intramacronucleata,Oligohymenophorea,Hymenostomatida,Tetrahymenina,Tetrahymenidae,Tetrahymena,Tetrahymena malaccensis
TrcMyo60Beta_fl	0.432	EAENARLEEERRKEEER	17	919..935	[0.2714, 0.2595, 0.2952, 0.3679, 0.344, 0.4095, 0.481, 0.5, 0.5048, 0.4988, 0.4929, 0.45, 0.45, 0.4321, 0.3976, 0.3976, 0.3155]	cellular organisms,Eukaryota,Euglenozoa,Kinetoplastida,Trypanosomatidae,Trypanosoma,Schizotrypanum,Trypanosoma cruzi
Bad_aMhc_fl	0.431	ELRKREALAKEWEEKAKKEQEERMK	25	831..855	[0.2786, 0.2905, 0.2905, 0.3024, 0.3917, 0.3274, 0.3274, 0.344, 0.3298, 0.3595, 0.3714, 0.4095, 0.4881, 0.506, 0.4333, 0.45, 0.4679, 0.5274, 0.4821, 0.4167, 0.4048, 0.3929, 0.3202, 0.2845, 0.3012]	cellular organisms,Eukaryota,Opisthokonta,Fungi,Chytridiomycota,Chytridiomycetes,Rhizophydiales,Rhizophydiales incertae sedis,Batrachochytrium,Batrachochytrium dendrobatidis
Bad_bMhc_fl	0.431	ELRKREALAKEWEEKAKKEQEERMK	25	831..855	[0.2786, 0.2905, 0.2905, 0.3024, 0.3917, 0.3274, 0.3274, 0.344, 0.3298, 0.3595, 0.3714, 0.4095, 0.4881, 0.506, 0.4333, 0.45, 0.4679, 0.5274, 0.4821, 0.4167, 0.4048, 0.3929, 0.3202, 0.2845, 0.3012]	cellular organisms,Eukaryota,Opisthokonta,Fungi,Chytridiomycota,Chytridiomycetes,Rhizophydiales,Rhizophydiales incertae sedis,Batrachochytrium,Batrachochytrium dendrobatidis
EcsMyo30B_fl	0.431	AEMEARVKAEVEAKYKAEAEARIKAEAEAKAKAEAEAKAKAEAEAKVKAEAEAKVKAEAEAKAKAEAE	68	1027..1094	[0.2976, 0.2738, 0.2726, 0.2619, 0.3333, 0.3095, 0.256, 0.256, 0.3452, 0.3393, 0.3393, 0.3631, 0.369, 0.369, 0.3631, 0.3869, 0.3929, 0.3869, 0.3869, 0.4107, 0.4167, 0.4167, 0.4167, 0.4226, 0.4226, 0.4226, 0.4226, 0.4226, 0.4286, 0.4286, 0.4286, 0.4345, 0.4345, 0.4345, 0.4345, 0.4345, 0.4345, 0.4345, 0.4286, 0.4286, 0.4286, 0.4226, 0.4226, 0.4226, 0.4226, 0.4226, 0.4167, 0.4167, 0.4167, 0.4107, 0.…	cellular organisms,Eukaryota,Stramenopiles,PX clade,Phaeophyceae,Ectocarpales,Ectocarpaceae,Ectocarpus
DreMyo7B_fl	0.431	QKEKEQRELEEKRLKEEQRLK	21	868..888	[0.2679, 0.3143, 0.3857, 0.3976, 0.3798, 0.4345, 0.506, 0.481, 0.4095, 0.3976, 0.4286, 0.4643, 0.4464, 0.4762, 0.4702, 0.3571, 0.2976, 0.375, 0.369, 0.3571, 0.3452]	cellular organisms,Eukaryota,Opisthokonta,Metazoa,Eumetazoa,Bilateria,Protostomia,Ecdysozoa,Panarthropoda,Arthropoda,Mandibulata,Pancrustacea,Hexapoda,Insecta,Dicondylia,Pterygota,Neoptera,Endopterygota,Diptera,Brachycera,Muscomorpha,Eremoneura,Cyclorrhapha,Schizophora,Acalyptratae,Ephydroidea,Drosophilidae,Drosophilinae,Drosophilini,Drosophilina,Drosophiliti,Drosophila,Sophophora,melanogaster gr…
CagMhc2_fl	0.43	AEEEMKKKLEEMEKIKEE	18	851..868	[0.2857, 0.4107, 0.4643, 0.4583, 0.4762, 0.5298, 0.5119, 0.5179, 0.4869, 0.4631, 0.425, 0.3548, 0.2905, 0.2905, 0.3333, 0.2917, 0.2619, 0.2738]	cellular organisms,Eukaryota,Opisthokonta,Metazoa,Eumetazoa,Bilateria,Protostomia,Lophotrochozoa,Mollusca,Bivalvia,Pteriomorphia,Ostreoida,Ostreoidea,Ostreidae,Crassostrea
TrcMyo1_fl	0.429	AERRRKEEEEERARELLREREREEEHRRVVEERKTARAAVEQKQ	44	1092..1135	[0.3095, 0.3095, 0.375, 0.4405, 0.4583, 0.4643, 0.5107, 0.5107, 0.4988, 0.5357, 0.4583, 0.4345, 0.3679, 0.3393, 0.2917, 0.2917, 0.3214, 0.3333, 0.3929, 0.3929, 0.375, 0.4345, 0.5167, 0.4631, 0.4631, 0.481, 0.469, 0.4571, 0.381, 0.381, 0.3393, 0.2845, 0.2071, 0.1964, 0.1964, 0.1893, 0.1238, 0.1476, 0.1595, 0.1595, 0.1536, 0.231, 0.2536, 0.2536]	cellular organisms,Eukaryota,Euglenozoa,Kinetoplastida,Trypanosomatidae,Trypanosoma,Schizotrypanum,Trypanosoma cruzi
ScaMyo30B_fl	0.429	KLEEAERRARESEERKAQE	19	954..972	[0.2679, 0.2917, 0.3143, 0.3262, 0.4155, 0.4869, 0.4869, 0.475, 0.469, 0.481, 0.4988, 0.444, 0.4048, 0.3988, 0.381, 0.369, 0.3631, 0.3333, 0.256]	cellular organisms,Eukaryota,Stramenopiles,Labyrinthulomycetes,Thraustochytriaceae,Schizochytrium,Schizochytrium aggregatum
TyvMyo13_fl	0.429	EERRKAEEQRKEEIRRAF	18	778..795	[0.256, 0.35, 0.4036, 0.4274, 0.4762, 0.4762, 0.5179, 0.4929, 0.4869, 0.4464, 0.5, 0.4345, 0.3571, 0.3155, 0.3214, 0.2798, 0.2619, 0.2667]	cellular organisms,Eukaryota,Euglenozoa,Kinetoplastida,Trypanosomatidae,Trypanosoma,Duttonella
GaMyo15A_fl	0.427	KRNAEEERRRREME	14	1993..2006	[0.3214, 0.3631, 0.3988, 0.4643, 0.4643, 0.469, 0.469, 0.469, 0.5833, 0.506, 0.3857, 0.3857, 0.3738, 0.3274]	cellular organisms,Eukaryota,Opisthokonta,Metazoa,Eumetazoa,Bilateria,Deuterostomia,Chordata,Craniata,Vertebrata,Gnathostomata,Teleostomi,Euteleostomi,Actinopterygii,Actinopteri,Neopterygii,Teleostei,Osteoglossocephalai,Clupeocephala,Euteleosteomorpha,Neoteleostei,Eurypterygia,Ctenosquamata,Acanthomorphata,Euacanthomorphacea,Percomorphaceae,Eupercaria,Perciformes,Cottioidei,Gasterosteales,Gastero…
ApcMyo9_fl	0.426	RQEFERQEKERIRREEEEERERLREAERLEKEEKERRAREKEEEEQRSV	49	1143..1191	[0.2548, 0.2667, 0.2845, 0.2726, 0.3333, 0.35, 0.3202, 0.3857, 0.4321, 0.3607, 0.3726, 0.3917, 0.4631, 0.4571, 0.3857, 0.3917, 0.4286, 0.4345, 0.4155, 0.4095, 0.4214, 0.3988, 0.2976, 0.2976, 0.2976, 0.3512, 0.3988, 0.4226, 0.4286, 0.4095, 0.3786, 0.3952, 0.3845, 0.4512, 0.4393, 0.4095, 0.4024, 0.4857, 0.5155, 0.4488, 0.3881, 0.4095, 0.4036, 0.319, 0.3071, 0.2952, 0.2893, 0.2381, 0.2798]	cellular organisms,Eukaryota,Opisthokonta,Metazoa,Eumetazoa,Bilateria,Protostomia,Lophotrochozoa,Mollusca,Gastropoda,Heterobranchia,Euthyneura,Euopisthobranchia,Aplysiomorpha,Aplysioidea,Aplysiidae,Aplysia
XlMyo9Ba_fl	0.426	EAKRKAAEEEERRRKQEA	18	1072..1089	[0.2595, 0.2714, 0.3143, 0.381, 0.4464, 0.4214, 0.4155, 0.4762, 0.5357, 0.4571, 0.4571, 0.5119, 0.4512, 0.3571, 0.3631, 0.3571, 0.3393, 0.2976]	cellular organisms,Eukaryota,Opisthokonta,Metazoa,Eumetazoa,Bilateria,Deuterostomia,Chordata,Craniata,Vertebrata,Gnathostomata,Teleostomi,Euteleostomi,Sarcopterygii,Dipnotetrapodomorpha,Tetrapoda,Amphibia,Batrachia,Anura,Pipoidea,Pipidae,Xenopodinae,Xenopus,Xenopus
HyaMyo30A_fl	0.426	AKELEERMKREREEAERR	18	875..892	[0.2548, 0.3143, 0.3083, 0.381, 0.3976, 0.3917, 0.4155, 0.4321, 0.5167, 0.5167, 0.45, 0.4321, 0.45, 0.4321, 0.3857, 0.3738, 0.3857, 0.331]	cellular organisms,Eukaryota,Stramenopiles,Oomycetes,Peronosporales,Peronosporaceae,Hyaloperonospora,Hyaloperonospora arabidopsidis
HmMyo6_fl	0.426	KMKEEAEAAERKRHEEEQKNKLANE	25	939..963	[0.2619, 0.3274, 0.3155, 0.256, 0.2679, 0.3274, 0.369, 0.375, 0.381, 0.4583, 0.475, 0.4643, 0.4583, 0.4524, 0.4405, 0.4452, 0.4333, 0.4333, 0.4107, 0.3619, 0.2798, 0.2202, 0.25, 0.2143, 0.25]	cellular organisms,Eukaryota,Opisthokonta,Metazoa,Eumetazoa,Cnidaria,Hydrozoa,Hydroidolina,Anthoathecata,Aplanulata,Hydridae,Hydra
PcmMhc_fl	0.426	LQDRHKLEEERRRAELE	17	950..966	[0.2679, 0.2619, 0.3214, 0.4036, 0.4321, 0.45, 0.4988, 0.5226, 0.5167, 0.5167, 0.5167, 0.4869, 0.4036, 0.331, 0.2845, 0.2726, 0.25]	cellular organisms,Eukaryota,Opisthokonta,Fungi,Dikarya,Ascomycota,saccharomyceta,Pezizomycotina,leotiomyceta,Eurotiomycetes,Eurotiomycetidae,Eurotiales,Trichocomaceae,Talaromyces,Talaromyces marneffei
MhMhc4_fl	0.425	KERKRAEEENRRLAEE	16	998..1013	[0.256, 0.3214, 0.4036, 0.4143, 0.4083, 0.4262, 0.4869, 0.4631, 0.475, 0.4976, 0.475, 0.4452, 0.4274, 0.3571, 0.3512, 0.2845]	cellular organisms,Eukaryota,Opisthokonta,Metazoa,Eumetazoa,Bilateria,Protostomia,Ecdysozoa,Nematoda,Chromadorea,Tylenchida,Tylenchina,Tylenchoidea,Meloidogynidae,Meloidogyninae,Meloidogyne
CejMyo6A_fl	0.425	RRKEAEDKERREAEERAAAEKEREMRRKAEVERERA	36	937..972	[0.2905, 0.3143, 0.3429, 0.3726, 0.3905, 0.4286, 0.5, 0.5119, 0.4571, 0.4405, 0.4881, 0.4821, 0.4226, 0.4226, 0.3738, 0.3095, 0.3095, 0.3036, 0.3512, 0.3155, 0.3262, 0.3369, 0.3917, 0.3917, 0.4107, 0.3988, 0.4107, 0.4048, 0.4226, 0.3976, 0.3381, 0.35, 0.294, 0.3536, 0.3119, 0.2583]	cellular organisms,Eukaryota,Opisthokonta,Metazoa,Eumetazoa,Bilateria,Protostomia,Ecdysozoa,Nematoda,Chromadorea,Rhabditida,Rhabditoidea,Rhabditidae,Peloderinae,Caenorhabditis
AavMyo6B_fl	0.424	MKIEEQRKQEEEEYRQ	16	937..952	[0.256, 0.3333, 0.3929, 0.4048, 0.3929, 0.4643, 0.506, 0.481, 0.4571, 0.481, 0.4702, 0.4702, 0.3976, 0.35, 0.3381, 0.2964]	cellular organisms,Eukaryota,Opisthokonta,Metazoa,Eumetazoa,Bilateria,Protostomia,Ecdysozoa,Nematoda,Chromadorea,Spirurida,Filarioidea,Onchocercidae,Acanthocheilonema
AssMyo6B_fl	0.424	RLQKEKEERERREAEQLEKIRAEKRLLEERRRQEEEALLKQQAELEAQRKAQEEERER	58	943..1000	[0.2536, 0.294, 0.3321, 0.3917, 0.4095, 0.4155, 0.4107, 0.4226, 0.4345, 0.4393, 0.4393, 0.4155, 0.35, 0.3607, 0.3369, 0.2702, 0.231, 0.2024, 0.2202, 0.2321, 0.2143, 0.2024, 0.3155, 0.3262, 0.35, 0.4036, 0.4524, 0.4405, 0.4464, 0.4464, 0.506, 0.5179, 0.4512, 0.3631, 0.4405, 0.4524, 0.3393, 0.2857, 0.2798, 0.2381, 0.2381, 0.2321, 0.2321, 0.2607, 0.3262, 0.3262, 0.3381, 0.3857, 0.3321, 0.3619, 0.356…	cellular organisms,Eukaryota,Opisthokonta,Metazoa,Eumetazoa,Bilateria,Protostomia,Ecdysozoa,Nematoda,Chromadorea,Ascaridida,Ascaridoidea,Ascarididae,Ascaris
PhrMyo38_fl	0.424	QRKLEEERERKRQLEEERARLAEERRLE	28	999..1026	[0.3274, 0.4167, 0.3631, 0.3869, 0.381, 0.3798, 0.4571, 0.469, 0.469, 0.4857, 0.4381, 0.4048, 0.4107, 0.4048, 0.4631, 0.3738, 0.3857, 0.369, 0.369, 0.369, 0.3214, 0.2976, 0.375, 0.3631, 0.3619, 0.3393, 0.3333, 0.3095]	cellular organisms,Eukaryota,Stramenopiles,Oomycetes,Peronosporales,Phytophthora
ClgMhc_fl	0.423	SNEKHRVEEEKRRAD	15	952..966	[0.2679, 0.2798, 0.3929, 0.4869, 0.444, 0.45, 0.4929, 0.5048, 0.4929, 0.4929, 0.4929, 0.4571, 0.3738, 0.2964, 0.25]	cellular organisms,Eukaryota,Opisthokonta,Fungi,Dikarya,Ascomycota,saccharomyceta,Pezizomycotina,leotiomyceta,Lecanoromycetes,OSLEUM clade,Lecanoromycetidae,Lecanorales,Lecanorineae,Cladoniaceae,Cladonia
ScmMhcA_fl	0.423	EEEMKKAAEELEKLKEEFEKTEKYKKE	27	836..862	[0.369, 0.4167, 0.4345, 0.4524, 0.4702, 0.4583, 0.4643, 0.5119, 0.4881, 0.45, 0.3798, 0.3381, 0.3262, 0.3631, 0.3214, 0.3095, 0.3393, 0.3012, 0.2405, 0.281, 0.3476, 0.3083, 0.3202, 0.2964, 0.2726, 0.2548, 0.2548]	cellular organisms,Eukaryota,Opisthokonta,Metazoa,Eumetazoa,Bilateria,Platyhelminthes,Rhabditophora,Seriata,Tricladida,Continenticola,Geoplanoidea,Dugesiidae,Schmidtea,Schmidtea mediterranea
DjMhcB_fl	0.423	EEEMKKAAEELAKLKEEFEKSEK	23	637..659	[0.369, 0.4167, 0.4345, 0.4583, 0.4762, 0.4643, 0.4643, 0.5119, 0.4881, 0.4452, 0.375, 0.3333, 0.3214, 0.3631, 0.3214, 0.3095, 0.3393, 0.2667, 0.206, 0.2464, 0.3238, 0.2726, 0.2845]	cellular organisms,Eukaryota,Opisthokonta,Metazoa,Eumetazoa,Bilateria,Platyhelminthes,Rhabditophora,Seriata,Tricladida,Continenticola,Geoplanoidea,Dugesiidae,Dugesia
VibrMyo57_fl	0.423	LRLRAEEARKKQEEDRIRQEEAEAARRVAEEAQK	34	957..990	[0.3393, 0.4167, 0.4286, 0.4452, 0.381, 0.4036, 0.4036, 0.425, 0.4679, 0.4738, 0.4202, 0.4202, 0.4202, 0.4262, 0.3857, 0.3512, 0.3512, 0.369, 0.2655, 0.2548, 0.2893, 0.356, 0.3381, 0.3024, 0.3571, 0.4036, 0.3917, 0.3857, 0.3798, 0.3679, 0.3679, 0.3214, 0.2976, 0.2857]	cellular organisms,Eukaryota,Alveolata,Chromerida,Vitrella,Vitrella brassicaformis
BinMyo_J_fl	0.423	KKRLEKERTERKTRELEEKLRREEELK	27	488..514	[0.2607, 0.3393, 0.3393, 0.2905, 0.3619, 0.3786, 0.35, 0.35, 0.369, 0.4167, 0.3512, 0.3083, 0.3976, 0.4512, 0.3845, 0.4333, 0.4512, 0.5226, 0.5119, 0.4512, 0.4345, 0.4345, 0.3381, 0.3262, 0.3619, 0.3012, 0.2679]	cellular organisms,Eukaryota,Rhizaria,Cercozoa,Chlorarachniophyceae,Bigelowiella
DgMyo15_fl	0.423	RERERERERSRDRERERERERDRERERERER	31	2162..2192	[0.2667, 0.2548, 0.3321, 0.375, 0.3512, 0.369, 0.381, 0.381, 0.381, 0.3452, 0.381, 0.381, 0.381, 0.375, 0.375, 0.3929, 0.4226, 0.4286, 0.4464, 0.4464, 0.4524, 0.4524, 0.4524, 0.4464, 0.4286, 0.4167, 0.375, 0.3274, 0.256, 0.25, 0.25]	cellular organisms,Eukaryota,Opisthokonta,Metazoa,Eumetazoa,Bilateria,Protostomia,Ecdysozoa,Panarthropoda,Arthropoda,Mandibulata,Pancrustacea,Hexapoda,Insecta,Dicondylia,Pterygota,Neoptera,Endopterygota,Diptera,Brachycera,Muscomorpha,Eremoneura,Cyclorrhapha,Schizophora,Acalyptratae,Ephydroidea,Drosophilidae,Drosophilinae,Drosophilini,Drosophilina,Drosophiliti,Drosophila,Hawaiian Drosophila,pictur…
SchsMyo31B_fl	0.422	RLEAEEAARRHQKELAKARAEEEAKAKARAEEEAKAKAKARVEEEARTKARAEEEEARAAEAQREAAAQHQKE	73	857..929	[0.2857, 0.256, 0.256, 0.25, 0.3095, 0.3214, 0.3095, 0.3036, 0.3512, 0.2798, 0.2917, 0.3155, 0.3155, 0.3274, 0.25, 0.3155, 0.3631, 0.4405, 0.4286, 0.381, 0.3869, 0.4107, 0.3988, 0.4345, 0.4345, 0.4345, 0.4821, 0.4345, 0.4345, 0.4107, 0.3988, 0.375, 0.375, 0.3929, 0.3929, 0.3571, 0.3512, 0.3036, 0.3452, 0.3869, 0.375, 0.3512, 0.3393, 0.3631, 0.3631, 0.3988, 0.3988, 0.3333, 0.356, 0.3071, 0.3131, 0…	cellular organisms,Eukaryota,Stramenopiles,Labyrinthulomycetes,Thraustochytriaceae,Schizochytrium
TygMyo60_fl	0.422	DARRREEEREAAARAAEERRRLQEEEARREARRCEEEAARAEAARRREET	50	892..941	[0.2714, 0.2893, 0.3131, 0.3369, 0.3667, 0.4024, 0.4083, 0.4143, 0.4214, 0.3631, 0.3631, 0.3631, 0.3393, 0.3214, 0.3274, 0.4464, 0.4345, 0.4405, 0.4405, 0.4702, 0.4762, 0.4762, 0.4048, 0.3929, 0.3988, 0.369, 0.3571, 0.4345, 0.3679, 0.2857, 0.3631, 0.3738, 0.356, 0.3262, 0.3202, 0.3202, 0.356, 0.3679, 0.3262, 0.3917, 0.3298, 0.2786, 0.325, 0.3619, 0.3321, 0.3143, 0.3083, 0.2905, 0.2905, 0.2786]	cellular organisms,Eukaryota,Euglenozoa,Kinetoplastida,Trypanosomatidae,Trypanosoma,Trypanosoma with unspecified subgenus
EmhMyo_B_fl	0.422	KERQERLKREAAERTKKEAEEKAMREAEAEARRKAEAE	38	846..883	[0.2548, 0.2607, 0.2726, 0.2845, 0.356, 0.3679, 0.3083, 0.3929, 0.4643, 0.3929, 0.356, 0.4452, 0.5167, 0.444, 0.3786, 0.4393, 0.4988, 0.4381, 0.3726, 0.3845, 0.3786, 0.3393, 0.35, 0.3619, 0.3738, 0.3012, 0.3024, 0.35, 0.4214, 0.4048, 0.3869, 0.3869, 0.3869, 0.375, 0.369, 0.369, 0.2917, 0.2857]	cellular organisms,Eukaryota,Haptophyceae,Isochrysidales,Noelaerhabdaceae,Emiliania,Emiliania huxleyi
SypMyo7A_fl	0.421	QEEKEEHERKKREAEKKKHEIEVAE	25	905..929	[0.2798, 0.2738, 0.2381, 0.3095, 0.35, 0.3726, 0.3667, 0.4393, 0.4274, 0.469, 0.4929, 0.5107, 0.4631, 0.4571, 0.4214, 0.4274, 0.3869, 0.3143, 0.2714, 0.2714, 0.2345, 0.1833, 0.1833, 0.2321, 0.25]	cellular organisms,Eukaryota,Opisthokonta,Metazoa,Eumetazoa,Cnidaria,Anthozoa,Hexacorallia,Scleractinia,Astrocoeniina,Pocilloporidae,Stylophora
PoauMyo7A_fl	0.421	QEEKEEHERKKREAEKKKHEIEVAE	25	905..929	[0.2798, 0.2738, 0.2381, 0.3095, 0.35, 0.3726, 0.3667, 0.4393, 0.4274, 0.469, 0.4929, 0.5107, 0.4631, 0.4571, 0.4214, 0.4274, 0.3869, 0.3143, 0.2714, 0.2714, 0.2345, 0.1833, 0.1833, 0.2321, 0.25]	cellular organisms,Eukaryota,Opisthokonta,Metazoa,Eumetazoa,Cnidaria,Anthozoa,Hexacorallia,Scleractinia,Fungiina,Poritidae,Porites
SmMhc1_fl	0.421	EEEMKKAAEELAKLKEEYEKLEKL	24	832..855	[0.369, 0.4167, 0.4345, 0.4583, 0.4762, 0.4643, 0.4643, 0.5119, 0.4881, 0.4452, 0.375, 0.3333, 0.3095, 0.3512, 0.3095, 0.2857, 0.3155, 0.2667, 0.206, 0.2464, 0.3238, 0.2845, 0.2964, 0.2726]	cellular organisms,Eukaryota,Opisthokonta,Metazoa,Eumetazoa,Bilateria,Platyhelminthes,Trematoda,Digenea,Strigeidida,Schistosomatoidea,Schistosomatidae,Schistosoma
HmmMhcA_fl	0.421	EEEMKKAAEELAKMKEEFEKLEKL	24	833..856	[0.369, 0.4167, 0.4345, 0.4583, 0.4762, 0.4643, 0.4643, 0.5119, 0.4881, 0.4452, 0.375, 0.3333, 0.3095, 0.3512, 0.3095, 0.2857, 0.3155, 0.2667, 0.206, 0.2464, 0.3238, 0.2845, 0.2964, 0.2726]	cellular organisms,Eukaryota,Opisthokonta,Metazoa,Eumetazoa,Bilateria,Platyhelminthes,Cestoda,Eucestoda,Cyclophyllidea,Hymenolepididae,Hymenolepis
DjMhcA_fl	0.421	EEEMKKAAEELAKLKEEFEKVDKFKKELEE	30	839..868	[0.369, 0.4167, 0.4345, 0.4583, 0.4762, 0.4643, 0.4643, 0.5119, 0.4881, 0.4452, 0.375, 0.3333, 0.3095, 0.3512, 0.3095, 0.2857, 0.3036, 0.2548, 0.194, 0.2345, 0.3119, 0.2726, 0.2845, 0.2607, 0.2655, 0.2476, 0.2595, 0.2238, 0.2476, 0.2655]	cellular organisms,Eukaryota,Opisthokonta,Metazoa,Eumetazoa,Bilateria,Platyhelminthes,Rhabditophora,Seriata,Tricladida,Continenticola,Geoplanoidea,Dugesiidae,Dugesia
ClsMhc1_fl	0.421	EEEMKKAAEELAKLKEEFEKLEKL	24	832..855	[0.369, 0.4167, 0.4345, 0.4583, 0.4762, 0.4643, 0.4643, 0.5119, 0.4881, 0.4452, 0.375, 0.3333, 0.3095, 0.3512, 0.3095, 0.2857, 0.3155, 0.2667, 0.206, 0.2464, 0.3238, 0.2845, 0.2964, 0.2726]	cellular organisms,Eukaryota,Opisthokonta,Metazoa,Eumetazoa,Bilateria,Platyhelminthes,Trematoda,Digenea,Opisthorchiida,Opisthorchiata,Opisthorchiidae,Clonorchis
ShjMhc1_fl	0.421	EEEMKKAAEELAKLKEEFEKLEKL	24	832..855	[0.369, 0.4167, 0.4345, 0.4583, 0.4762, 0.4643, 0.4643, 0.5119, 0.4881, 0.4452, 0.375, 0.3333, 0.3095, 0.3512, 0.3095, 0.2857, 0.3155, 0.2667, 0.206, 0.2464, 0.3238, 0.2845, 0.2964, 0.2726]	cellular organisms,Eukaryota,Opisthokonta,Metazoa,Eumetazoa,Bilateria,Platyhelminthes,Trematoda,Digenea,Strigeidida,Schistosomatoidea,Schistosomatidae,Schistosoma
EmMhcA_fl	0.421	EEEMRKAAEELAKMKEEFEKLEKL	24	833..856	[0.369, 0.4167, 0.4345, 0.4583, 0.4762, 0.4643, 0.4643, 0.5119, 0.4881, 0.4452, 0.375, 0.3333, 0.3095, 0.3512, 0.3095, 0.2857, 0.3155, 0.2667, 0.206, 0.2464, 0.3238, 0.2845, 0.2964, 0.2726]	cellular organisms,Eukaryota,Opisthokonta,Metazoa,Eumetazoa,Bilateria,Platyhelminthes,Cestoda,Eucestoda,Cyclophyllidea,Taeniidae,Echinococcus
TasMhcA_fl	0.421	EEEMRKAAEELAKMKEEFEKLEKL	24	833..856	[0.369, 0.4167, 0.4345, 0.4583, 0.4762, 0.4643, 0.4643, 0.5119, 0.4881, 0.4452, 0.375, 0.3333, 0.3095, 0.3512, 0.3095, 0.2857, 0.3155, 0.2667, 0.206, 0.2464, 0.3238, 0.2845, 0.2964, 0.2726]	cellular organisms,Eukaryota,Opisthokonta,Metazoa,Eumetazoa,Bilateria,Platyhelminthes,Cestoda,Eucestoda,Cyclophyllidea,Taeniidae,Taenia
EcgMhcA_fl	0.421	EEEMRKAAEELAKMKEEFEKLEKL	24	833..856	[0.369, 0.4167, 0.4345, 0.4583, 0.4762, 0.4643, 0.4643, 0.5119, 0.4881, 0.4452, 0.375, 0.3333, 0.3095, 0.3512, 0.3095, 0.2857, 0.3155, 0.2667, 0.206, 0.2464, 0.3238, 0.2845, 0.2964, 0.2726]	cellular organisms,Eukaryota,Opisthokonta,Metazoa,Eumetazoa,Bilateria,Platyhelminthes,Cestoda,Eucestoda,Cyclophyllidea,Taeniidae,Echinococcus
EmhMyo_Eb_fl	0.421	AEAEKKVAEERRKREAEM	18	862..879	[0.2607, 0.2607, 0.2667, 0.375, 0.4167, 0.4286, 0.4452, 0.4679, 0.4738, 0.4679, 0.4286, 0.4881, 0.4821, 0.4214, 0.3321, 0.3381, 0.3262, 0.2607]	cellular organisms,Eukaryota,Haptophyceae,Isochrysidales,Noelaerhabdaceae,Emiliania,Emiliania huxleyi
EmhMyo_Ec_fl	0.421	AEAEKKVAEERRKREAEM	18	862..879	[0.2607, 0.2607, 0.2667, 0.375, 0.4167, 0.4286, 0.4452, 0.4679, 0.4738, 0.4679, 0.4286, 0.4881, 0.4821, 0.4214, 0.3321, 0.3381, 0.3262, 0.2607]	cellular organisms,Eukaryota,Haptophyceae,Isochrysidales,Noelaerhabdaceae,Emiliania,Emiliania huxleyi
GaMyo10C_fl	0.421	LREEKQKSEEKEKKKEEKEDEEK	23	813..835	[0.2548, 0.3036, 0.2917, 0.3631, 0.4095, 0.4095, 0.4393, 0.4452, 0.3857, 0.4143, 0.4143, 0.3786, 0.3714, 0.4143, 0.4202, 0.475, 0.4976, 0.4143, 0.3202, 0.3512, 0.3333, 0.2679, 0.25]	cellular organisms,Eukaryota,Opisthokonta,Metazoa,Eumetazoa,Bilateria,Deuterostomia,Chordata,Craniata,Vertebrata,Gnathostomata,Teleostomi,Euteleostomi,Actinopterygii,Actinopteri,Neopterygii,Teleostei,Osteoglossocephalai,Clupeocephala,Euteleosteomorpha,Neoteleostei,Eurypterygia,Ctenosquamata,Acanthomorphata,Euacanthomorphacea,Percomorphaceae,Eupercaria,Perciformes,Cottioidei,Gasterosteales,Gastero…
TlsMhc_fl	0.42	DRHKLEEERRRAELE	15	951..965	[0.2976, 0.3798, 0.4083, 0.45, 0.4988, 0.5226, 0.5167, 0.5167, 0.5167, 0.4869, 0.4036, 0.331, 0.2845, 0.2726, 0.25]	cellular organisms,Eukaryota,Opisthokonta,Fungi,Dikarya,Ascomycota,saccharomyceta,Pezizomycotina,leotiomyceta,Eurotiomycetes,Eurotiomycetidae,Eurotiales,Trichocomaceae,Talaromyces,Talaromyces stipitatus
PdcMyo6_fl	0.42	EQEKLRKIQEEIEKERLRKLEEEKLKKENEEHLKKKAEIENRRKLEEKMRE	51	924..974	[0.2536, 0.3429, 0.331, 0.319, 0.3679, 0.3393, 0.2857, 0.2917, 0.2679, 0.2917, 0.2917, 0.1952, 0.2726, 0.3738, 0.3071, 0.2786, 0.3571, 0.3917, 0.3917, 0.3738, 0.4024, 0.469, 0.469, 0.3798, 0.4512, 0.5476, 0.4321, 0.3488, 0.4262, 0.4214, 0.3786, 0.3393, 0.3869, 0.3869, 0.4095, 0.3202, 0.3917, 0.469, 0.4202, 0.3571, 0.4286, 0.4762, 0.4214, 0.3988, 0.4155, 0.4036, 0.3321, 0.3321, 0.3333, 0.3333, 0.2…	cellular organisms,Eukaryota,Opisthokonta,Metazoa,Eumetazoa,Bilateria,Protostomia,Ecdysozoa,Panarthropoda,Arthropoda,Mandibulata,Pancrustacea,Hexapoda,Insecta,Dicondylia,Pterygota,Neoptera,Paraneoptera,Phthiraptera,Anoplura,Pediculidae,Pediculus,Pediculus humanus
EdmMyo1_fl	0.42	RRRREEEEERQRESQREREREAEHRRVVEERKKAKAAEAIRMEAERAAREKAAAQRREEAARV	63	1305..1367	[0.2738, 0.369, 0.4464, 0.4524, 0.469, 0.481, 0.469, 0.506, 0.506, 0.494, 0.4321, 0.356, 0.2857, 0.2917, 0.3214, 0.3274, 0.3036, 0.3036, 0.2857, 0.3571, 0.4345, 0.381, 0.381, 0.4107, 0.4214, 0.4095, 0.356, 0.3619, 0.325, 0.3131, 0.3131, 0.3024, 0.356, 0.2964, 0.2202, 0.25, 0.25, 0.2321, 0.2202, 0.2917, 0.3143, 0.3143, 0.3143, 0.2667, 0.2667, 0.2607, 0.2548, 0.2548, 0.2607, 0.2071, 0.231, 0.2143, …	cellular organisms,Eukaryota,Euglenozoa,Kinetoplastida,Trypanosomatidae,Leishmaniinae,Endotrypanum
PhrMyo30B_fl	0.42	LQREEEERQRRIQEEEEER	19	1042..1060	[0.3202, 0.3976, 0.3857, 0.3738, 0.4405, 0.469, 0.469, 0.4929, 0.4214, 0.4881, 0.4821, 0.3857, 0.3917, 0.3619, 0.3131, 0.2619, 0.2738, 0.3274, 0.3036]	cellular organisms,Eukaryota,Stramenopiles,Oomycetes,Peronosporales,Phytophthora
PypMyo30B_fl	0.42	LQREEEERQRRLQEEEEER	19	1036..1054	[0.3202, 0.3976, 0.3857, 0.3738, 0.4405, 0.469, 0.469, 0.4929, 0.4214, 0.4881, 0.4821, 0.3857, 0.3917, 0.3619, 0.3131, 0.2619, 0.2738, 0.3274, 0.3036]	cellular organisms,Eukaryota,Stramenopiles,Oomycetes,Peronosporales,Phytophthora
PycMyo30B_fl	0.42	LQREEEERQRRLQEEEEER	19	1040..1058	[0.3202, 0.3976, 0.3857, 0.3738, 0.4405, 0.469, 0.469, 0.4929, 0.4214, 0.4881, 0.4821, 0.3857, 0.3917, 0.3619, 0.3131, 0.2619, 0.2738, 0.3274, 0.3036]	cellular organisms,Eukaryota,Stramenopiles,Oomycetes,Peronosporales,Phytophthora
PhsMyo30B_fl	0.42	LQREEEERQRRLQEEEEER	19	1040..1058	[0.3202, 0.3976, 0.3857, 0.3738, 0.4405, 0.469, 0.469, 0.4929, 0.4214, 0.4881, 0.4821, 0.3857, 0.3917, 0.3619, 0.3131, 0.2619, 0.2738, 0.3274, 0.3036]	cellular organisms,Eukaryota,Stramenopiles,Oomycetes,Peronosporales,Phytophthora
ParMhc6_fl	0.42	QKTENENRQKLEEELRKKAE	20	865..884	[0.2833, 0.2714, 0.3548, 0.2917, 0.381, 0.369, 0.319, 0.3738, 0.4583, 0.4524, 0.4583, 0.5119, 0.4524, 0.4643, 0.4286, 0.4286, 0.3929, 0.3869, 0.2667, 0.2667]	cellular organisms,Eukaryota,Opisthokonta,Metazoa,Eumetazoa,Bilateria,Protostomia,Ecdysozoa,Nematoda,Chromadorea,Rhabditida,Panagrolaimoidea,Panagrolaimidae,Panagrellus
PipMyo28_fl	0.419	EREEREEEERRRQQLEDERK	20	726..745	[0.2976, 0.3393, 0.4107, 0.4345, 0.4345, 0.4226, 0.4821, 0.4821, 0.4524, 0.4333, 0.4036, 0.4333, 0.475, 0.3452, 0.3214, 0.2798, 0.3095, 0.2798, 0.2917, 0.2917]	cellular organisms,Eukaryota,Opisthokonta,Metazoa,Eumetazoa,Bilateria,Deuterostomia,Chordata,Craniata,Vertebrata,Gnathostomata,Teleostomi,Euteleostomi,Actinopterygii,Actinopteri,Neopterygii,Teleostei,Osteoglossocephalai,Clupeocephala,Otomorpha,Ostariophysi,Otophysa,Cypriniphysae,Cypriniformes,Cyprinoidea,Cyprinidae,Pimephales
ApaMhc_fl	0.419	NRHKLEEERRRTEIE	15	955..969	[0.256, 0.381, 0.4036, 0.4393, 0.4571, 0.475, 0.4571, 0.5167, 0.5048, 0.5226, 0.4393, 0.3667, 0.3202, 0.3083, 0.2738]	cellular organisms,Eukaryota,Opisthokonta,Fungi,Dikarya,Ascomycota,saccharomyceta,Pezizomycotina,leotiomyceta,Eurotiomycetes,Eurotiomycetidae,Eurotiales,Aspergillaceae,Aspergillus,Aspergillus aculeatus
MiMhc4_fl	0.419	KERKKAEEENRRLAEE	16	737..752	[0.256, 0.3214, 0.4036, 0.4143, 0.4083, 0.4262, 0.4869, 0.4631, 0.475, 0.4917, 0.4631, 0.4333, 0.4155, 0.3333, 0.3274, 0.2607]	cellular organisms,Eukaryota,Opisthokonta,Metazoa,Eumetazoa,Bilateria,Protostomia,Ecdysozoa,Nematoda,Chromadorea,Tylenchida,Tylenchina,Tylenchoidea,Meloidogynidae,Meloidogyninae,Meloidogyne,Meloidogyne incognita group
TumMhc_fl	0.419	AENRQRLEEERRKADA	16	988..1003	[0.3333, 0.3452, 0.4226, 0.4881, 0.4345, 0.4345, 0.4393, 0.5, 0.4881, 0.4762, 0.4095, 0.4274, 0.344, 0.3202, 0.2738, 0.2619]	cellular organisms,Eukaryota,Opisthokonta,Fungi,Dikarya,Ascomycota,saccharomyceta,Pezizomycotina,Pezizomycetes,Pezizales,Tuberaceae,Tuber,Tuber melanosporum
HrmMyo13_fl	0.419	FRERKRIEEERRLAELRRRREEREA	25	772..796	[0.256, 0.256, 0.3929, 0.4095, 0.3381, 0.3679, 0.4286, 0.4048, 0.3929, 0.4869, 0.4869, 0.4881, 0.4583, 0.3988, 0.381, 0.3869, 0.4226, 0.375, 0.381, 0.325, 0.3202, 0.344, 0.344, 0.25, 0.25]	cellular organisms,Eukaryota,Euglenozoa,Kinetoplastida,Trypanosomatidae,Herpetomonas
PveMyo34A_fl	0.418	LEAARRREEEELRRN	15	830..844	[0.3036, 0.3393, 0.3393, 0.4048, 0.475, 0.4917, 0.4857, 0.4857, 0.4857, 0.4798, 0.4095, 0.4095, 0.4095, 0.3369, 0.2548]	cellular organisms,Eukaryota,Stramenopiles,Oomycetes,Peronosporales,Phytopythium,Phytopythium vexans
CiMyo10_fl	0.418	EQMERERKEREEQARLERERLEREEKERIQREKEEKAAR	39	859..897	[0.2679, 0.2964, 0.3369, 0.3429, 0.3607, 0.4095, 0.4155, 0.4393, 0.4226, 0.4274, 0.4155, 0.4333, 0.3679, 0.3679, 0.3726, 0.306, 0.3262, 0.3857, 0.4464, 0.3917, 0.369, 0.4405, 0.4571, 0.3857, 0.3976, 0.4643, 0.4643, 0.4036, 0.344, 0.4167, 0.4643, 0.4095, 0.3548, 0.3381, 0.3381, 0.3095, 0.2976, 0.2798, 0.2679]	cellular organisms,Eukaryota,Opisthokonta,Metazoa,Eumetazoa,Bilateria,Deuterostomia,Chordata,Tunicata,Ascidiacea,Enterogona,Phlebobranchia,Cionidae,Ciona
XtMyo15A_fl	0.418	ARRIAEEERKKAEQE	15	2644..2658	[0.2952, 0.3798, 0.4155, 0.4393, 0.4583, 0.481, 0.4869, 0.475, 0.4524, 0.5298, 0.4524, 0.3321, 0.3321, 0.3202, 0.2738]	cellular organisms,Eukaryota,Opisthokonta,Metazoa,Eumetazoa,Bilateria,Deuterostomia,Chordata,Craniata,Vertebrata,Gnathostomata,Teleostomi,Euteleostomi,Sarcopterygii,Dipnotetrapodomorpha,Tetrapoda,Amphibia,Batrachia,Anura,Pipoidea,Pipidae,Xenopodinae,Xenopus,Silurana
XlMyo15Aa_fl	0.418	ARRIAEEERKKAEQE	15	2603..2617	[0.2952, 0.3798, 0.4155, 0.4393, 0.4583, 0.481, 0.4869, 0.475, 0.4524, 0.5298, 0.4524, 0.3321, 0.3321, 0.3202, 0.2738]	cellular organisms,Eukaryota,Opisthokonta,Metazoa,Eumetazoa,Bilateria,Deuterostomia,Chordata,Craniata,Vertebrata,Gnathostomata,Teleostomi,Euteleostomi,Sarcopterygii,Dipnotetrapodomorpha,Tetrapoda,Amphibia,Batrachia,Anura,Pipoidea,Pipidae,Xenopodinae,Xenopus,Xenopus
DyMyo6_fl	0.417	AERAAKEAEEQRQREEIENKRLKAEMETRRKAAEAQRLRQEEEDR	45	934..978	[0.2786, 0.3143, 0.3024, 0.3738, 0.3976, 0.4036, 0.4429, 0.4548, 0.4929, 0.481, 0.4798, 0.4083, 0.4143, 0.4024, 0.3571, 0.3798, 0.356, 0.3143, 0.2476, 0.3024, 0.2131, 0.2905, 0.2619, 0.2738, 0.2845, 0.3083, 0.3024, 0.3143, 0.3619, 0.2964, 0.3083, 0.2607, 0.2488, 0.2667, 0.2786, 0.3036, 0.381, 0.3976, 0.3798, 0.3262, 0.3202, 0.3202, 0.3143, 0.3024, 0.3143]	cellular organisms,Eukaryota,Opisthokonta,Metazoa,Eumetazoa,Bilateria,Protostomia,Ecdysozoa,Panarthropoda,Arthropoda,Mandibulata,Pancrustacea,Hexapoda,Insecta,Dicondylia,Pterygota,Neoptera,Endopterygota,Diptera,Brachycera,Muscomorpha,Eremoneura,Cyclorrhapha,Schizophora,Acalyptratae,Ephydroidea,Drosophilidae,Drosophilinae,Drosophilini,Drosophilina,Drosophiliti,Drosophila,Sophophora,melanogaster gr…
DrrMyo6_fl	0.417	AERAAKEAEEQRQREEVENKRLKAEMETRRKAAEAQRLRQEEEDR	45	934..978	[0.2786, 0.3143, 0.3024, 0.3738, 0.3976, 0.4036, 0.4429, 0.4548, 0.4929, 0.481, 0.4798, 0.4083, 0.4143, 0.4024, 0.3571, 0.3798, 0.356, 0.3143, 0.2476, 0.3024, 0.2131, 0.2905, 0.2619, 0.2738, 0.2845, 0.3083, 0.3024, 0.3143, 0.3619, 0.2964, 0.3083, 0.2607, 0.2488, 0.2667, 0.2786, 0.3036, 0.381, 0.3976, 0.3798, 0.3262, 0.3202, 0.3202, 0.3143, 0.3024, 0.3143]	cellular organisms,Eukaryota,Opisthokonta,Metazoa,Eumetazoa,Bilateria,Protostomia,Ecdysozoa,Panarthropoda,Arthropoda,Mandibulata,Pancrustacea,Hexapoda,Insecta,Dicondylia,Pterygota,Neoptera,Endopterygota,Diptera,Brachycera,Muscomorpha,Eremoneura,Cyclorrhapha,Schizophora,Acalyptratae,Ephydroidea,Drosophilidae,Drosophilinae,Drosophilini,Drosophilina,Drosophiliti,Drosophila,Sophophora,melanogaster gr…
DreMyo6_fl	0.417	AERAAKEAEEQRQREEIENKRLKAEMETRRKAAEAQRLRQEEEDR	45	934..978	[0.2786, 0.3143, 0.3024, 0.3738, 0.3976, 0.4036, 0.4429, 0.4548, 0.4929, 0.481, 0.4798, 0.4083, 0.4143, 0.4024, 0.3571, 0.3798, 0.356, 0.3143, 0.2476, 0.3024, 0.2131, 0.2905, 0.2619, 0.2738, 0.2845, 0.3083, 0.3024, 0.3143, 0.3619, 0.2964, 0.3083, 0.2607, 0.2488, 0.2667, 0.2786, 0.3036, 0.381, 0.3976, 0.3798, 0.3262, 0.3143, 0.3143, 0.3083, 0.2964, 0.2964]	cellular organisms,Eukaryota,Opisthokonta,Metazoa,Eumetazoa,Bilateria,Protostomia,Ecdysozoa,Panarthropoda,Arthropoda,Mandibulata,Pancrustacea,Hexapoda,Insecta,Dicondylia,Pterygota,Neoptera,Endopterygota,Diptera,Brachycera,Muscomorpha,Eremoneura,Cyclorrhapha,Schizophora,Acalyptratae,Ephydroidea,Drosophilidae,Drosophilinae,Drosophilini,Drosophilina,Drosophiliti,Drosophila,Sophophora,melanogaster gr…
DbMyo6_fl	0.417	AERAAKEAEEQRQREEIENKRLKAEMETRRKAAEAQRLRQEEEDR	45	934..978	[0.2786, 0.3143, 0.3024, 0.3738, 0.3976, 0.4036, 0.4429, 0.4548, 0.4929, 0.481, 0.4798, 0.4083, 0.4143, 0.4024, 0.3571, 0.3798, 0.356, 0.3143, 0.2476, 0.3024, 0.2131, 0.2905, 0.2619, 0.2738, 0.2845, 0.3083, 0.3024, 0.3143, 0.3619, 0.2964, 0.3083, 0.2607, 0.2488, 0.2667, 0.2786, 0.3036, 0.381, 0.3976, 0.3798, 0.3262, 0.3202, 0.3202, 0.3143, 0.3024, 0.3143]	cellular organisms,Eukaryota,Opisthokonta,Metazoa,Eumetazoa,Bilateria,Protostomia,Ecdysozoa,Panarthropoda,Arthropoda,Mandibulata,Pancrustacea,Hexapoda,Insecta,Dicondylia,Pterygota,Neoptera,Endopterygota,Diptera,Brachycera,Muscomorpha,Eremoneura,Cyclorrhapha,Schizophora,Acalyptratae,Ephydroidea,Drosophilidae,Drosophilinae,Drosophilini,Drosophilina,Drosophiliti,Drosophila,Sophophora,melanogaster gr…
DtMyo6_fl	0.417	AERAAKEAEEQRQREEIENKRLKAEMETRRKAAEAQRLRQEEEDR	45	934..978	[0.2786, 0.3143, 0.3024, 0.3738, 0.3976, 0.4036, 0.4429, 0.4548, 0.4929, 0.481, 0.4798, 0.4083, 0.4143, 0.4024, 0.3571, 0.3798, 0.356, 0.3143, 0.2476, 0.3024, 0.2131, 0.2905, 0.2619, 0.2738, 0.2845, 0.3083, 0.3024, 0.3143, 0.3619, 0.2964, 0.3083, 0.2607, 0.2488, 0.2667, 0.2786, 0.3036, 0.381, 0.3976, 0.3798, 0.3262, 0.3202, 0.3202, 0.3143, 0.3024, 0.3143]	cellular organisms,Eukaryota,Opisthokonta,Metazoa,Eumetazoa,Bilateria,Protostomia,Ecdysozoa,Panarthropoda,Arthropoda,Mandibulata,Pancrustacea,Hexapoda,Insecta,Dicondylia,Pterygota,Neoptera,Endopterygota,Diptera,Brachycera,Muscomorpha,Eremoneura,Cyclorrhapha,Schizophora,Acalyptratae,Ephydroidea,Drosophilidae,Drosophilinae,Drosophilini,Drosophilina,Drosophiliti,Drosophila,Sophophora,melanogaster gr…
DerMyo6_fl	0.417	AERAAKEAEEQRQREEIENKRLKAEMETRRKAAEAQRLRQEEEDR	45	934..978	[0.2786, 0.3143, 0.3024, 0.3738, 0.3976, 0.4036, 0.4429, 0.4548, 0.4929, 0.481, 0.4798, 0.4083, 0.4143, 0.4024, 0.3571, 0.3798, 0.356, 0.3143, 0.2476, 0.3024, 0.2131, 0.2905, 0.2619, 0.2738, 0.2845, 0.3083, 0.3024, 0.3143, 0.3619, 0.2964, 0.3083, 0.2607, 0.2488, 0.2667, 0.2786, 0.3036, 0.381, 0.3976, 0.3798, 0.3262, 0.3202, 0.3202, 0.3143, 0.3024, 0.3143]	cellular organisms,Eukaryota,Opisthokonta,Metazoa,Eumetazoa,Bilateria,Protostomia,Ecdysozoa,Panarthropoda,Arthropoda,Mandibulata,Pancrustacea,Hexapoda,Insecta,Dicondylia,Pterygota,Neoptera,Endopterygota,Diptera,Brachycera,Muscomorpha,Eremoneura,Cyclorrhapha,Schizophora,Acalyptratae,Ephydroidea,Drosophilidae,Drosophilinae,Drosophilini,Drosophilina,Drosophiliti,Drosophila,Sophophora,melanogaster gr…
DseMyo6_fl	0.417	AERAAKEAEEQRQREEIENKRLKAEMETRRKAAEAQRLRQEEEDR	45	934..978	[0.2786, 0.3143, 0.3024, 0.3738, 0.3976, 0.4036, 0.4429, 0.4548, 0.4929, 0.481, 0.4798, 0.4083, 0.4143, 0.4024, 0.3571, 0.3798, 0.356, 0.3143, 0.2476, 0.3024, 0.2131, 0.2905, 0.2619, 0.2738, 0.2845, 0.3083, 0.3024, 0.3143, 0.3619, 0.2964, 0.3083, 0.2607, 0.2488, 0.2667, 0.2786, 0.3036, 0.381, 0.3976, 0.3798, 0.3262, 0.3202, 0.3202, 0.3143, 0.3024, 0.3143]	cellular organisms,Eukaryota,Opisthokonta,Metazoa,Eumetazoa,Bilateria,Protostomia,Ecdysozoa,Panarthropoda,Arthropoda,Mandibulata,Pancrustacea,Hexapoda,Insecta,Dicondylia,Pterygota,Neoptera,Endopterygota,Diptera,Brachycera,Muscomorpha,Eremoneura,Cyclorrhapha,Schizophora,Acalyptratae,Ephydroidea,Drosophilidae,Drosophilinae,Drosophilini,Drosophilina,Drosophiliti,Drosophila,Sophophora,melanogaster gr…
DmMyo6_fl	0.417	AERAAKEAEEQRQREEIENKRLKAEMETRRKAAEAQRLRQEEEDR	45	934..978	[0.2786, 0.3143, 0.3024, 0.3738, 0.3976, 0.4036, 0.4429, 0.4548, 0.4929, 0.481, 0.4798, 0.4083, 0.4143, 0.4024, 0.3571, 0.3798, 0.356, 0.3143, 0.2476, 0.3024, 0.2131, 0.2905, 0.2619, 0.2738, 0.2845, 0.3083, 0.3024, 0.3143, 0.3619, 0.2964, 0.3083, 0.2607, 0.2488, 0.2667, 0.2786, 0.3036, 0.381, 0.3976, 0.3798, 0.3262, 0.3202, 0.3202, 0.3143, 0.3024, 0.3143]	cellular organisms,Eukaryota,Opisthokonta,Metazoa,Eumetazoa,Bilateria,Protostomia,Ecdysozoa,Panarthropoda,Arthropoda,Mandibulata,Pancrustacea,Hexapoda,Insecta,Dicondylia,Pterygota,Neoptera,Endopterygota,Diptera,Brachycera,Muscomorpha,Eremoneura,Cyclorrhapha,Schizophora,Acalyptratae,Ephydroidea,Drosophilidae,Drosophilinae,Drosophilini,Drosophilina,Drosophiliti,Drosophila,Sophophora,melanogaster gr…
WbMyo6B_fl	0.417	QKKIEEMEEKQRLEMEKERRKWEEQKLEQQRIEKTRLEEEKRKQEEN	47	930..976	[0.2679, 0.2619, 0.2976, 0.3155, 0.3393, 0.3393, 0.4107, 0.3452, 0.3095, 0.2976, 0.2976, 0.2798, 0.3095, 0.3381, 0.3607, 0.4143, 0.3405, 0.3714, 0.3429, 0.3429, 0.3143, 0.3143, 0.3143, 0.3262, 0.244, 0.244, 0.1905, 0.1845, 0.131, 0.1131, 0.1905, 0.1726, 0.2619, 0.2964, 0.3786, 0.4071, 0.4667, 0.5036, 0.4917, 0.4917, 0.5036, 0.4548, 0.4262, 0.4262, 0.344, 0.344, 0.2976]	cellular organisms,Eukaryota,Opisthokonta,Metazoa,Eumetazoa,Bilateria,Protostomia,Ecdysozoa,Nematoda,Chromadorea,Spirurida,Filarioidea,Onchocercidae,Wuchereria
AltMyo27D_fl	0.417	RREKEELERRLQEEQRRLEDAAKAAAERERQRRQEELQQ	39	906..944	[0.2857, 0.2619, 0.3214, 0.3274, 0.3679, 0.3798, 0.3798, 0.4929, 0.5107, 0.456, 0.4226, 0.4762, 0.4167, 0.4226, 0.356, 0.3798, 0.3798, 0.3905, 0.3512, 0.3631, 0.375, 0.3274, 0.3095, 0.3393, 0.3214, 0.2798, 0.3452, 0.3476, 0.325, 0.3369, 0.3833, 0.3071, 0.3071, 0.2952, 0.2952, 0.2893, 0.3131, 0.2548, 0.2548]	cellular organisms,Eukaryota,Alveolata,Dinophyceae,Gonyaulacales,Gonyaulacaceae,Alexandrium
AuaMyo_I_fl	0.416	KKAAEAARKKREEEAKAAKAKAEAEEAAKQKAI	33	851..883	[0.2738, 0.2857, 0.3036, 0.3452, 0.3631, 0.375, 0.4524, 0.506, 0.506, 0.4881, 0.4345, 0.4345, 0.4345, 0.375, 0.375, 0.3929, 0.3381, 0.2976, 0.2321, 0.2857, 0.2857, 0.2738, 0.2738, 0.2679, 0.2738, 0.3036, 0.3036, 0.2738, 0.2905, 0.2417, 0.2417, 0.2357, 0.2667]	cellular organisms,Eukaryota,Stramenopiles,Pelagophyceae,Pelagomonadales,Aureococcus
ApcMhc1_fl	0.416	EDDMKKKEEELEKTKVELEKTEKLR	25	841..865	[0.3393, 0.3976, 0.4036, 0.4214, 0.4702, 0.4643, 0.4702, 0.5298, 0.5179, 0.475, 0.3619, 0.3143, 0.3143, 0.3393, 0.2976, 0.244, 0.2857, 0.2524, 0.2179, 0.2464, 0.3131, 0.2964, 0.2964, 0.2726, 0.2607]	cellular organisms,Eukaryota,Opisthokonta,Metazoa,Eumetazoa,Bilateria,Protostomia,Lophotrochozoa,Mollusca,Gastropoda,Heterobranchia,Euthyneura,Euopisthobranchia,Aplysiomorpha,Aplysioidea,Aplysiidae,Aplysia
BigMhc1_fl	0.416	EDDMKKKEEELEKTKVELEKTEKLRKE	27	852..878	[0.3393, 0.3976, 0.4036, 0.4214, 0.4702, 0.4643, 0.4702, 0.5298, 0.5179, 0.475, 0.3619, 0.3143, 0.3143, 0.3393, 0.2976, 0.244, 0.2857, 0.2524, 0.2179, 0.2464, 0.3131, 0.2964, 0.2964, 0.2726, 0.2726, 0.2548, 0.2548]	cellular organisms,Eukaryota,Opisthokonta,Metazoa,Eumetazoa,Bilateria,Protostomia,Lophotrochozoa,Mollusca,Gastropoda,Heterobranchia,Euthyneura,Panpulmonata,Hygrophila,Planorboidea,Planorbidae,Biomphalaria
FoaMyo5_fl	0.415	RLERERERERERERRQWEEEARAAAERAAA	30	921..950	[0.2869, 0.3119, 0.3321, 0.344, 0.3488, 0.3833, 0.3607, 0.3607, 0.356, 0.4167, 0.4405, 0.4226, 0.4821, 0.4881, 0.4464, 0.4405, 0.4214, 0.4155, 0.3738, 0.2964, 0.3083, 0.3262, 0.3143, 0.2798, 0.2679, 0.3452, 0.2905, 0.2738, 0.2738, 0.2679]	cellular organisms,Eukaryota,Opisthokonta,Nucleariidae and Fonticula group,Fonticula
TctMyo56A_fl	0.414	EKKRLEEEERRRVAREKAEAKRRKKEEAARARQRKLEEEEAARRLELE	48	1041..1088	[0.2798, 0.3738, 0.4107, 0.4405, 0.4464, 0.4405, 0.4738, 0.4738, 0.4857, 0.4929, 0.4321, 0.344, 0.2738, 0.3631, 0.3512, 0.3095, 0.2536, 0.2774, 0.2952, 0.3012, 0.35, 0.4095, 0.4095, 0.3869, 0.381, 0.3869, 0.375, 0.2976, 0.3274, 0.369, 0.3024, 0.2619, 0.2143, 0.2798, 0.2917, 0.2798, 0.2798, 0.3214, 0.3929, 0.381, 0.4226, 0.3988, 0.3631, 0.3036, 0.3262, 0.3083, 0.3083, 0.2845]	cellular organisms,Eukaryota,Apusozoa,Apusomonadidae,Thecamonas,Thecamonas trahens
SadMyo30A_fl	0.414	RAVAEEERRRMEDDAKRAEAE	21	916..936	[0.2679, 0.2738, 0.2905, 0.3381, 0.3679, 0.35, 0.4107, 0.4345, 0.4583, 0.3929, 0.4405, 0.5179, 0.5179, 0.4821, 0.4167, 0.3631, 0.3083, 0.2917, 0.2798, 0.2857, 0.2679]	cellular organisms,Eukaryota,Stramenopiles,Oomycetes,Saprolegniales,Saprolegniaceae,Saprolegnia,Saprolegnia diclina
BelMyo30B_fl	0.414	LRIQREEEERQRRIQEEEDER	21	798..818	[0.2548, 0.25, 0.3262, 0.4036, 0.3917, 0.3738, 0.4405, 0.469, 0.469, 0.481, 0.4095, 0.4762, 0.4702, 0.3679, 0.3738, 0.344, 0.2952, 0.244, 0.256, 0.3095, 0.2857]	cellular organisms,Eukaryota,Stramenopiles,Oomycetes,Peronosporales,Peronosporaceae,Bremia
ExdMhc_fl	0.414	AEKHRLEDDRRRAEIE	16	962..977	[0.2619, 0.3869, 0.4167, 0.3631, 0.3869, 0.4286, 0.4821, 0.4702, 0.5179, 0.506, 0.4702, 0.3869, 0.3381, 0.3262, 0.3143, 0.2798]	cellular organisms,Eukaryota,Opisthokonta,Fungi,Dikarya,Ascomycota,saccharomyceta,Pezizomycotina,leotiomyceta,Eurotiomycetes,Chaetothyriomycetidae,Chaetothyriales,Herpotrichiellaceae,Exophiala,Exophiala dermatitidis
DtMyo7B_fl	0.414	KEREQKELEEKRLKEEQRLK	20	869..888	[0.2857, 0.3095, 0.3214, 0.3631, 0.375, 0.4464, 0.481, 0.4095, 0.3976, 0.4286, 0.4643, 0.4464, 0.4762, 0.4702, 0.3571, 0.2976, 0.375, 0.369, 0.3571, 0.3452]	cellular organisms,Eukaryota,Opisthokonta,Metazoa,Eumetazoa,Bilateria,Protostomia,Ecdysozoa,Panarthropoda,Arthropoda,Mandibulata,Pancrustacea,Hexapoda,Insecta,Dicondylia,Pterygota,Neoptera,Endopterygota,Diptera,Brachycera,Muscomorpha,Eremoneura,Cyclorrhapha,Schizophora,Acalyptratae,Ephydroidea,Drosophilidae,Drosophilinae,Drosophilini,Drosophilina,Drosophiliti,Drosophila,Sophophora,melanogaster gr…
MkmMyo_B_fl	0.414	LEKVREEKKRREERLARERLEREKMEQ	27	776..802	[0.2667, 0.356, 0.3619, 0.3619, 0.4155, 0.4155, 0.3976, 0.4214, 0.4452, 0.4571, 0.4512, 0.381, 0.4524, 0.4762, 0.3988, 0.3393, 0.3393, 0.3571, 0.3679, 0.3679, 0.4333, 0.3607, 0.356, 0.3738, 0.3619, 0.3333, 0.3095]	cellular organisms,Eukaryota,Rhizaria,Mikrocytiidae,Mikrocytos
ProMyo_B_fl	0.412	EEQRRKQQEEEEEERRRAKEEQ	22	863..884	[0.344, 0.356, 0.3679, 0.356, 0.35, 0.3393, 0.381, 0.4107, 0.4226, 0.344, 0.3214, 0.4464, 0.4583, 0.4583, 0.4286, 0.4286, 0.4048, 0.4286, 0.4286, 0.4048, 0.3679, 0.2857]	cellular organisms,Eukaryota,Opisthokonta,Choanoflagellida,Salpingoecidae,Salpingoeca
GnpMyo22A_fl	0.411	KEEEARKQIEEERIK	15	776..790	[0.3155, 0.4048, 0.4524, 0.4286, 0.4405, 0.4881, 0.494, 0.4881, 0.4524, 0.4643, 0.4036, 0.3024, 0.2679, 0.3393, 0.3333]	cellular organisms,Eukaryota,Opisthokonta,Fungi,Chytridiomycota,Monoblepharidomycetes,Monoblepharidales,Gonapodyaceae
LieMyo13_fl	0.411	LRERKRIEEQKRQEAT	16	771..786	[0.3036, 0.3036, 0.4405, 0.494, 0.381, 0.4048, 0.4226, 0.4048, 0.4583, 0.4702, 0.4702, 0.4762, 0.4274, 0.3024, 0.2726, 0.2786]	cellular organisms,Eukaryota,Euglenozoa,Kinetoplastida,Trypanosomatidae,Leishmaniinae,Leishmania,Leishmania,Leishmania mexicana species complex
AulMyo30G_fl	0.411	EKEAARKAEEARLKEQLEKQQEEEKRQEEARQDAEIESKEAEEVRAK	47	1067..1113	[0.256, 0.2726, 0.2726, 0.2833, 0.3381, 0.3381, 0.3798, 0.356, 0.3679, 0.3798, 0.3738, 0.2917, 0.2917, 0.369, 0.3512, 0.3393, 0.4048, 0.381, 0.3262, 0.3607, 0.4024, 0.4202, 0.4524, 0.4452, 0.4571, 0.4869, 0.4869, 0.3667, 0.3548, 0.4143, 0.3679, 0.344, 0.3321, 0.2964, 0.2369, 0.2429, 0.2679, 0.3333, 0.3274, 0.256, 0.256, 0.3452, 0.3452, 0.256, 0.3095, 0.3036, 0.2679]	cellular organisms,Eukaryota,Stramenopiles,Labyrinthulomycetes,Thraustochytriaceae,Aurantiochytrium,Aurantiochytrium limacinum
TuMhc1_fl	0.411	KALEEKLKKETEEKEKEAKLR	21	852..872	[0.2738, 0.2857, 0.3452, 0.3988, 0.4821, 0.4155, 0.3905, 0.4024, 0.4381, 0.4167, 0.4048, 0.4452, 0.4333, 0.4202, 0.3417, 0.4083, 0.3595, 0.3202, 0.2917, 0.2917, 0.256]	cellular organisms,Eukaryota,Opisthokonta,Metazoa,Eumetazoa,Bilateria,Protostomia,Ecdysozoa,Panarthropoda,Arthropoda,Chelicerata,Arachnida,Acari,Acariformes,Trombidiformes,Prostigmata,Eleutherengona,Raphignathae,Tetranychoidea,Tetranychidae,Tetranychus
CptMyo7_fl	0.411	EADRLRKEEEEKLK	14	863..876	[0.2917, 0.381, 0.4405, 0.4214, 0.5, 0.5226, 0.4631, 0.4452, 0.4452, 0.4274, 0.4155, 0.381, 0.3095, 0.3095]	cellular organisms,Eukaryota,Opisthokonta,Metazoa,Eumetazoa,Bilateria,Protostomia,Lophotrochozoa,Annelida,Polychaeta,Scolecida,Capitellida,Capitellidae,Capitella
PycMyo30A_fl	0.411	AAEEDRARIEEEARAAEEEAIR	22	916..937	[0.2667, 0.2786, 0.3976, 0.331, 0.4036, 0.4155, 0.4155, 0.3929, 0.4631, 0.4631, 0.4631, 0.4405, 0.4345, 0.4048, 0.3452, 0.3452, 0.381, 0.381, 0.3155, 0.2679, 0.2679, 0.2679]	cellular organisms,Eukaryota,Stramenopiles,Oomycetes,Peronosporales,Phytophthora
Dss_aMyo6_fl	0.41	AERAAKEAEEQRQREEIENKRLKAEMETRRKAAEAQRLRQEEEDR	45	934..978	[0.2607, 0.2917, 0.2798, 0.3512, 0.3869, 0.381, 0.4202, 0.4321, 0.4929, 0.481, 0.4798, 0.4083, 0.4143, 0.4024, 0.3571, 0.3798, 0.356, 0.3143, 0.2476, 0.3024, 0.2131, 0.2905, 0.2619, 0.2738, 0.2845, 0.3083, 0.3024, 0.3143, 0.3619, 0.2964, 0.3083, 0.2607, 0.2488, 0.2667, 0.2786, 0.3036, 0.381, 0.3976, 0.3798, 0.3262, 0.3202, 0.3202, 0.3143, 0.3024, 0.3143]	cellular organisms,Eukaryota,Opisthokonta,Metazoa,Eumetazoa,Bilateria,Protostomia,Ecdysozoa,Panarthropoda,Arthropoda,Mandibulata,Pancrustacea,Hexapoda,Insecta,Dicondylia,Pterygota,Neoptera,Endopterygota,Diptera,Brachycera,Muscomorpha,Eremoneura,Cyclorrhapha,Schizophora,Acalyptratae,Ephydroidea,Drosophilidae,Drosophilinae,Drosophilini,Drosophilina,Drosophiliti,Drosophila,Sophophora,melanogaster gr…
IsMyo22_fl	0.41	VEAEMRRKEEEEEERLRVEA	20	770..789	[0.256, 0.3214, 0.3512, 0.3631, 0.3631, 0.4345, 0.4643, 0.4643, 0.4524, 0.4881, 0.4226, 0.4881, 0.3679, 0.3917, 0.3619, 0.3262, 0.2857, 0.2976, 0.3036, 0.2536]	cellular organisms,Eukaryota,Opisthokonta,Metazoa,Eumetazoa,Bilateria,Protostomia,Ecdysozoa,Panarthropoda,Arthropoda,Chelicerata,Arachnida,Acari,Parasitiformes,Ixodida,Ixodoidea,Ixodidae,Ixodinae,Ixodes
CptMyo36_fl	0.41	LEEEKRLEEEKKAK	14	1757..1770	[0.3155, 0.3512, 0.4024, 0.4024, 0.4333, 0.4333, 0.4095, 0.4214, 0.4393, 0.469, 0.4226, 0.4464, 0.4345, 0.3571]	cellular organisms,Eukaryota,Opisthokonta,Metazoa,Eumetazoa,Bilateria,Protostomia,Lophotrochozoa,Annelida,Polychaeta,Scolecida,Capitellida,Capitellidae,Capitella
ScmMhcB_fl	0.41	EEEMKKAAEELIKLKEEY	18	830..847	[0.369, 0.4167, 0.4345, 0.4524, 0.4702, 0.4583, 0.4464, 0.494, 0.4702, 0.4274, 0.3571, 0.3155, 0.2917, 0.3333, 0.2917, 0.2679, 0.2976, 0.2548]	cellular organisms,Eukaryota,Opisthokonta,Metazoa,Eumetazoa,Bilateria,Platyhelminthes,Rhabditophora,Seriata,Tricladida,Continenticola,Geoplanoidea,Dugesiidae,Schmidtea,Schmidtea mediterranea
ScmMhcC_fl	0.41	EEEMKKAAEELTKLKEEFEKVDKFKKELEE	30	837..866	[0.369, 0.4167, 0.4345, 0.4524, 0.4702, 0.4583, 0.4464, 0.494, 0.4702, 0.4274, 0.3571, 0.3155, 0.2917, 0.3333, 0.2917, 0.2679, 0.2857, 0.2429, 0.1821, 0.2226, 0.3119, 0.2726, 0.2845, 0.2607, 0.2655, 0.2476, 0.2595, 0.2238, 0.2476, 0.2655]	cellular organisms,Eukaryota,Opisthokonta,Metazoa,Eumetazoa,Bilateria,Platyhelminthes,Rhabditophora,Seriata,Tricladida,Continenticola,Geoplanoidea,Dugesiidae,Schmidtea,Schmidtea mediterranea
OcMyo7A_fl	0.41	REDAERELREKEEARRKKELLE	22	833..854	[0.2738, 0.2917, 0.2738, 0.3155, 0.3274, 0.3214, 0.3869, 0.4762, 0.4762, 0.4226, 0.4095, 0.3929, 0.4048, 0.4405, 0.4167, 0.3929, 0.4643, 0.35, 0.344, 0.356, 0.3333, 0.2726]	cellular organisms,Eukaryota,Opisthokonta,Metazoa,Eumetazoa,Bilateria,Deuterostomia,Chordata,Craniata,Vertebrata,Gnathostomata,Teleostomi,Euteleostomi,Sarcopterygii,Dipnotetrapodomorpha,Tetrapoda,Amniota,Mammalia,Theria,Eutheria,Boreoeutheria,Euarchontoglires,Glires,Lagomorpha,Leporidae,Oryctolagus
EnMhc_fl	0.41	ERQKVEEERRRAEIE	15	953..967	[0.2619, 0.3083, 0.3369, 0.3714, 0.4202, 0.4798, 0.4738, 0.5333, 0.5333, 0.4976, 0.4143, 0.3905, 0.344, 0.3321, 0.2976]	cellular organisms,Eukaryota,Opisthokonta,Fungi,Dikarya,Ascomycota,saccharomyceta,Pezizomycotina,leotiomyceta,Eurotiomycetes,Eurotiomycetidae,Eurotiales,Aspergillaceae,Aspergillus,Aspergillus nidulans
ApinMyo40C_fl	0.409	TERRRREQAEREARERARQEELLR	24	776..799	[0.2964, 0.3679, 0.3917, 0.4155, 0.4452, 0.4202, 0.444, 0.4024, 0.3571, 0.3869, 0.4167, 0.4048, 0.4405, 0.4345, 0.381, 0.3917, 0.3798, 0.3679, 0.3381, 0.2679, 0.2738, 0.3036, 0.3036, 0.2857]	cellular organisms,Eukaryota,Stramenopiles,Oomycetes,Saprolegniales,Saprolegniaceae,Aphanomyces
XlMyo15Ab_fl	0.409	ARRIEEEEHKKAERE	15	2337..2351	[0.2893, 0.3738, 0.4095, 0.4333, 0.4524, 0.475, 0.481, 0.469, 0.4464, 0.5238, 0.4345, 0.3143, 0.3143, 0.3143, 0.2738]	cellular organisms,Eukaryota,Opisthokonta,Metazoa,Eumetazoa,Bilateria,Deuterostomia,Chordata,Craniata,Vertebrata,Gnathostomata,Teleostomi,Euteleostomi,Sarcopterygii,Dipnotetrapodomorpha,Tetrapoda,Amphibia,Batrachia,Anura,Pipoidea,Pipidae,Xenopodinae,Xenopus,Xenopus
LeiMyo1_fl	0.409	AAERRREEEEEREREAQREREREAEHR	27	1300..1326	[0.3274, 0.3274, 0.3571, 0.356, 0.4107, 0.4167, 0.4643, 0.4702, 0.4583, 0.4643, 0.4643, 0.4583, 0.3917, 0.3631, 0.2976, 0.3036, 0.3333, 0.3512, 0.3393, 0.3393, 0.3155, 0.2976, 0.3214, 0.2679, 0.256, 0.244, 0.2548]	cellular organisms,Eukaryota,Euglenozoa,Kinetoplastida,Trypanosomatidae,Leishmaniinae,Leishmania,Leishmania,Leishmania donovani species complex,Leishmania infantum
NscrMyo_A_fl	0.409	AAEKQRKEEERRLKALKEQEEKERREKQEK	30	961..990	[0.3036, 0.3155, 0.3988, 0.4155, 0.4702, 0.4821, 0.4762, 0.3917, 0.4202, 0.4202, 0.4083, 0.3988, 0.3988, 0.3869, 0.2952, 0.3619, 0.3917, 0.3976, 0.3262, 0.3488, 0.4143, 0.4976, 0.4381, 0.4262, 0.444, 0.4048, 0.381, 0.369, 0.3333, 0.256]	cellular organisms,Eukaryota,Stramenopiles,Bacillariophyta,Bacillariophyceae,Bacillariophycidae,Bacillariales,Bacillariaceae,Nitzschia,unclassified Nitzschia
CoMyo22A_fl	0.409	EREKKEARERKAAEAEAKRKRLEEKRKK	28	785..812	[0.3143, 0.3262, 0.3202, 0.3321, 0.3619, 0.3571, 0.3571, 0.3452, 0.4048, 0.3274, 0.2976, 0.3036, 0.2976, 0.3024, 0.3679, 0.3738, 0.3679, 0.4762, 0.481, 0.4524, 0.4464, 0.4405, 0.4226, 0.4107, 0.381, 0.3917, 0.3917, 0.3202]	cellular organisms,Eukaryota,Opisthokonta,Opisthokonta incertae sedis,Ichthyosporea,Capsaspora,Capsaspora owczarzaki
Agd_aMyo1_fl	0.409	RRREEEQLLREQEMEKERRRAEEHKQLVEQRKR	33	1361..1393	[0.2667, 0.2667, 0.2667, 0.2607, 0.2667, 0.2548, 0.2548, 0.3083, 0.2798, 0.2798, 0.1952, 0.1964, 0.219, 0.3083, 0.3381, 0.3381, 0.4512, 0.4631, 0.4095, 0.4333, 0.469, 0.4512, 0.4512, 0.4512, 0.4512, 0.3917, 0.3143, 0.2655, 0.2119, 0.2238, 0.1952, 0.2381, 0.256]	cellular organisms,Eukaryota,Euglenozoa,Kinetoplastida,Trypanosomatidae,Strigomonadinae,Angomonas
CejMhcF_fl	0.409	ELEKLREKERKEWEEKERR	19	932..950	[0.2714, 0.3381, 0.3155, 0.3155, 0.3274, 0.3869, 0.4048, 0.3929, 0.4524, 0.481, 0.4929, 0.4512, 0.3976, 0.4643, 0.4524, 0.3857, 0.3143, 0.3143, 0.2595]	cellular organisms,Eukaryota,Opisthokonta,Metazoa,Eumetazoa,Bilateria,Protostomia,Ecdysozoa,Nematoda,Chromadorea,Rhabditida,Rhabditoidea,Rhabditidae,Peloderinae,Caenorhabditis
AmqMyo7_fl	0.408	EKEDREEEERKKQEGLKKAEDAKRKADDARRRE	33	921..953	[0.3155, 0.3571, 0.4286, 0.381, 0.4048, 0.4274, 0.4036, 0.3798, 0.5, 0.4571, 0.3917, 0.4143, 0.4321, 0.3452, 0.3631, 0.3869, 0.3571, 0.3333, 0.2833, 0.2643, 0.2881, 0.344, 0.3631, 0.3988, 0.4393, 0.4845, 0.4726, 0.4488, 0.4071, 0.3369, 0.3012, 0.3071, 0.2774]	cellular organisms,Eukaryota,Opisthokonta,Metazoa,Porifera,Demospongiae,Haplosclerida,Niphatidae,Amphimedon
AlkMyo30E_fl	0.408	KLDKQREEDAARLAKEKAEEEEKQKELEKLRLEREEQERLAEEEKKKEAKA	51	972..1022	[0.2917, 0.3036, 0.369, 0.369, 0.3393, 0.3095, 0.3155, 0.3155, 0.2798, 0.3095, 0.3095, 0.3393, 0.3095, 0.369, 0.381, 0.4524, 0.3976, 0.4036, 0.4036, 0.4452, 0.4702, 0.4583, 0.4643, 0.4107, 0.4107, 0.3095, 0.2976, 0.3333, 0.3274, 0.3631, 0.3631, 0.3202, 0.3143, 0.3429, 0.3202, 0.344, 0.3631, 0.381, 0.3988, 0.3869, 0.3929, 0.3869, 0.3929, 0.381, 0.3381, 0.344, 0.3607, 0.2786, 0.2786, 0.3393, 0.2667]	cellular organisms,Eukaryota,Stramenopiles,Labyrinthulomycetes,Thraustochytriaceae,Aplanochytrium,Aplanochytrium kerguelense
NvMyo7A_fl	0.408	EKKKREEAERIRRRQEEAL	19	836..854	[0.2917, 0.3214, 0.3333, 0.3631, 0.3631, 0.3869, 0.4155, 0.5048, 0.5286, 0.45, 0.45, 0.4571, 0.4095, 0.369, 0.3512, 0.3274, 0.3274, 0.2381, 0.25]	cellular organisms,Eukaryota,Opisthokonta,Metazoa,Eumetazoa,Cnidaria,Anthozoa,Hexacorallia,Actiniaria,Edwardsiidae,Nematostella
MppMhc_fl	0.408	AQRAKVEDERRRAEAE	16	958..973	[0.2548, 0.3393, 0.3929, 0.35, 0.3845, 0.3952, 0.4619, 0.4381, 0.4738, 0.4738, 0.4917, 0.4083, 0.3964, 0.356, 0.344, 0.3095]	cellular organisms,Eukaryota,Opisthokonta,Fungi,Dikarya,Ascomycota,saccharomyceta,Pezizomycotina,leotiomyceta,dothideomyceta,Dothideomycetes,Dothideomycetidae,Capnodiales,Mycosphaerellaceae,Sphaerulina
LpmMhc_fl	0.407	AEEKQRVEDEKRRAE	15	959..973	[0.3155, 0.3274, 0.4167, 0.4464, 0.3988, 0.4274, 0.475, 0.475, 0.4631, 0.5107, 0.4321, 0.3952, 0.3119, 0.3, 0.2548]	cellular organisms,Eukaryota,Opisthokonta,Fungi,Dikarya,Ascomycota,saccharomyceta,Pezizomycotina,leotiomyceta,dothideomyceta,Dothideomycetes,Pleosporomycetidae,Pleosporales,Pleosporineae,Leptosphaeriaceae,Leptosphaeria,Leptosphaeria maculans complex
MspMhc_fl	0.407	QRAKVEDERRRAEAE	15	959..973	[0.3274, 0.3929, 0.35, 0.3845, 0.3952, 0.4619, 0.4381, 0.4738, 0.4738, 0.4917, 0.4083, 0.3964, 0.356, 0.344, 0.3095]	cellular organisms,Eukaryota,Opisthokonta,Fungi,Dikarya,Ascomycota,saccharomyceta,Pezizomycotina,leotiomyceta,dothideomyceta,Dothideomycetes,Dothideomycetidae,Capnodiales,Mycosphaerellaceae,Sphaerulina,Sphaerulina musiva
CagMyo18_fl	0.406	DKKEKEEKKKEKKEKKEKEK	20	9..28	[0.2845, 0.331, 0.3607, 0.3607, 0.3845, 0.4131, 0.3964, 0.4202, 0.425, 0.4738, 0.4202, 0.4274, 0.3988, 0.4274, 0.3857, 0.3964, 0.356, 0.3381, 0.2667, 0.2548]	cellular organisms,Eukaryota,Opisthokonta,Metazoa,Eumetazoa,Bilateria,Protostomia,Lophotrochozoa,Mollusca,Bivalvia,Pteriomorphia,Ostreoida,Ostreoidea,Ostreidae,Crassostrea
XtMyo7A_fl	0.406	REDAEREVREKEEARRKKELLE	22	900..921	[0.2738, 0.2917, 0.2738, 0.3155, 0.3274, 0.3214, 0.3869, 0.4762, 0.4762, 0.4226, 0.4095, 0.3929, 0.4048, 0.4524, 0.4167, 0.381, 0.4524, 0.3333, 0.3333, 0.3452, 0.3274, 0.2619]	cellular organisms,Eukaryota,Opisthokonta,Metazoa,Eumetazoa,Bilateria,Deuterostomia,Chordata,Craniata,Vertebrata,Gnathostomata,Teleostomi,Euteleostomi,Sarcopterygii,Dipnotetrapodomorpha,Tetrapoda,Amphibia,Batrachia,Anura,Pipoidea,Pipidae,Xenopodinae,Xenopus,Silurana
MegMyo7A_fl	0.406	REDAEREVKEKEEARRKKELLE	22	906..927	[0.2619, 0.2798, 0.2738, 0.3155, 0.3274, 0.3214, 0.3869, 0.4762, 0.4762, 0.4226, 0.4095, 0.3929, 0.4048, 0.4524, 0.4167, 0.381, 0.4524, 0.3333, 0.3333, 0.3452, 0.3274, 0.2619]	cellular organisms,Eukaryota,Opisthokonta,Metazoa,Eumetazoa,Bilateria,Deuterostomia,Chordata,Craniata,Vertebrata,Gnathostomata,Teleostomi,Euteleostomi,Sarcopterygii,Dipnotetrapodomorpha,Tetrapoda,Amniota,Sauropsida,Sauria,Archelosauria,Archosauria,Dinosauria,Saurischia,Theropoda,Coelurosauria,Aves,Neognathae,Galloanserae,Galliformes,Phasianidae,Meleagridinae,Meleagris
TagMyo7A_fl	0.406	REDAEREVKEKEEARRKKELLE	22	906..927	[0.2619, 0.2798, 0.2738, 0.3155, 0.3274, 0.3214, 0.3869, 0.4762, 0.4762, 0.4226, 0.4095, 0.3929, 0.4048, 0.4524, 0.4167, 0.381, 0.4524, 0.3333, 0.3333, 0.3452, 0.3274, 0.2619]	cellular organisms,Eukaryota,Opisthokonta,Metazoa,Eumetazoa,Bilateria,Deuterostomia,Chordata,Craniata,Vertebrata,Gnathostomata,Teleostomi,Euteleostomi,Sarcopterygii,Dipnotetrapodomorpha,Tetrapoda,Amniota,Sauropsida,Sauria,Archelosauria,Archosauria,Dinosauria,Saurischia,Theropoda,Coelurosauria,Aves,Neognathae,Passeriformes,Passeroidea,Estrildidae,Estrildinae,Taeniopygia
GgMyo7A_fl	0.406	REDAEREVKEKEEARRKKELLE	22	906..927	[0.2619, 0.2798, 0.2738, 0.3155, 0.3274, 0.3214, 0.3869, 0.4762, 0.4762, 0.4226, 0.4095, 0.3929, 0.4048, 0.4524, 0.4167, 0.381, 0.4524, 0.3333, 0.3333, 0.3452, 0.3274, 0.2619]	cellular organisms,Eukaryota,Opisthokonta,Metazoa,Eumetazoa,Bilateria,Deuterostomia,Chordata,Craniata,Vertebrata,Gnathostomata,Teleostomi,Euteleostomi,Sarcopterygii,Dipnotetrapodomorpha,Tetrapoda,Amniota,Sauropsida,Sauria,Archelosauria,Archosauria,Dinosauria,Saurischia,Theropoda,Coelurosauria,Aves,Neognathae,Galloanserae,Galliformes,Phasianidae,Phasianinae,Gallus
CeMyo6B_fl	0.406	IERKRRESEEKERLEIEAKKEAERQREIKR	30	995..1024	[0.2881, 0.3429, 0.325, 0.3917, 0.4036, 0.4321, 0.444, 0.4607, 0.4155, 0.4929, 0.4036, 0.3548, 0.344, 0.3976, 0.4048, 0.3631, 0.375, 0.331, 0.3619, 0.3381, 0.3381, 0.3512, 0.3333, 0.2798, 0.3571, 0.3619, 0.35, 0.344, 0.3071, 0.2524]	cellular organisms,Eukaryota,Opisthokonta,Metazoa,Eumetazoa,Bilateria,Protostomia,Ecdysozoa,Nematoda,Chromadorea,Rhabditida,Rhabditoidea,Rhabditidae,Peloderinae,Caenorhabditis
ScaMyo74D_fl	0.406	AREALERRKLRDEAERRQDEERLR	24	1292..1315	[0.2619, 0.256, 0.2321, 0.2857, 0.2798, 0.2976, 0.2381, 0.3155, 0.3155, 0.3202, 0.4155, 0.4333, 0.4333, 0.45, 0.425, 0.5095, 0.5095, 0.4143, 0.4083, 0.3738, 0.356, 0.3095, 0.2976, 0.2857]	cellular organisms,Eukaryota,Stramenopiles,Labyrinthulomycetes,Thraustochytriaceae,Schizochytrium,Schizochytrium aggregatum
CptMyo18_fl	0.406	EREKEEKEKKKKEKKE	16	13..28	[0.2952, 0.2952, 0.3798, 0.4512, 0.469, 0.469, 0.5024, 0.4833, 0.4607, 0.4381, 0.4155, 0.3917, 0.3202, 0.3083, 0.2619, 0.2619]	cellular organisms,Eukaryota,Opisthokonta,Metazoa,Eumetazoa,Bilateria,Protostomia,Lophotrochozoa,Annelida,Polychaeta,Scolecida,Capitellida,Capitellidae,Capitella
GnpMyo22B_fl	0.405	RLAQEEEERQRQEEEDEAIKLEEEIKRMEEEAAQ	34	839..872	[0.256, 0.2679, 0.2917, 0.3083, 0.3262, 0.4393, 0.4286, 0.4167, 0.4167, 0.3988, 0.4167, 0.4226, 0.4107, 0.344, 0.4345, 0.3393, 0.2976, 0.3155, 0.3095, 0.256, 0.369, 0.494, 0.494, 0.5, 0.4524, 0.4107, 0.4107, 0.4226, 0.4048, 0.4226, 0.4107, 0.2905, 0.2476, 0.2714]	cellular organisms,Eukaryota,Opisthokonta,Fungi,Chytridiomycota,Monoblepharidomycetes,Monoblepharidales,Gonapodyaceae
HyaMyo30A_fl	0.405	ARAAAEDDRARMEEEARAAEEEAIR	25	814..838	[0.2619, 0.244, 0.244, 0.2607, 0.2726, 0.3917, 0.325, 0.3976, 0.4095, 0.4095, 0.3869, 0.4571, 0.4571, 0.4571, 0.4345, 0.4345, 0.4048, 0.3452, 0.3393, 0.369, 0.369, 0.3036, 0.256, 0.256, 0.256]	cellular organisms,Eukaryota,Stramenopiles,Oomycetes,Peronosporales,Peronosporaceae,Hyaloperonospora,Hyaloperonospora arabidopsidis
TctMhc2_fl	0.404	GRSKEEAKRLREKLEKEREELERRAEDERARAAEELQREQERIAREKREAIERMEK	56	926..981	[0.256, 0.2679, 0.2381, 0.2857, 0.2679, 0.2857, 0.3036, 0.3155, 0.3155, 0.3619, 0.331, 0.331, 0.3536, 0.3357, 0.3714, 0.3655, 0.3095, 0.3405, 0.431, 0.4143, 0.3714, 0.3762, 0.4, 0.3893, 0.35, 0.4702, 0.4583, 0.4464, 0.3929, 0.4048, 0.3988, 0.3571, 0.375, 0.381, 0.3631, 0.3214, 0.331, 0.319, 0.319, 0.3083, 0.3024, 0.2964, 0.2845, 0.2595, 0.2714, 0.2476, 0.2964, 0.3452, 0.3393, 0.2857, 0.2679, 0.26…	cellular organisms,Eukaryota,Apusozoa,Apusomonadidae,Thecamonas,Thecamonas trahens
MbMyo6_fl	0.404	QKRSEEAKREAEEQARAEQERRDQ	24	963..986	[0.256, 0.2619, 0.2619, 0.3512, 0.3631, 0.3631, 0.4405, 0.4643, 0.4821, 0.4821, 0.4333, 0.4214, 0.4631, 0.3738, 0.3321, 0.3488, 0.3417, 0.3012, 0.2952, 0.35, 0.3131, 0.2964, 0.2845, 0.2726]	cellular organisms,Eukaryota,Opisthokonta,Choanoflagellida,Codonosigidae,Monosiga,Monosiga brevicollis
CzMhc_fl	0.404	HRAKVEDERRRAEAE	15	959..973	[0.3274, 0.381, 0.3381, 0.3726, 0.3952, 0.4619, 0.4381, 0.4738, 0.4738, 0.4917, 0.4083, 0.3964, 0.356, 0.344, 0.3095]	cellular organisms,Eukaryota,Opisthokonta,Fungi,Dikarya,Ascomycota,saccharomyceta,Pezizomycotina,leotiomyceta,dothideomyceta,Dothideomycetes,Dothideomycetidae,Capnodiales,Mycosphaerellaceae,Cercospora
AlkMyo30C_fl	0.404	HEAELRRIEEEEERKIKEQELRLRMEEARLKEEQ	34	1012..1045	[0.2833, 0.2964, 0.2845, 0.2964, 0.325, 0.3917, 0.3976, 0.4155, 0.4524, 0.4881, 0.4167, 0.4274, 0.4452, 0.4571, 0.4012, 0.2952, 0.3667, 0.3667, 0.3286, 0.2881, 0.2524, 0.2524, 0.2405, 0.3, 0.3, 0.344, 0.2726, 0.2726, 0.256, 0.2964, 0.2726, 0.2726, 0.2619, 0.2619]	cellular organisms,Eukaryota,Stramenopiles,Labyrinthulomycetes,Thraustochytriaceae,Aplanochytrium,Aplanochytrium kerguelense
DaMyo7B_fl	0.403	AKEQKELEEKRLKEEQRLK	19	870..888	[0.2857, 0.2976, 0.2798, 0.3512, 0.4226, 0.4583, 0.381, 0.369, 0.4048, 0.4643, 0.4464, 0.4762, 0.4702, 0.3571, 0.2976, 0.375, 0.369, 0.3571, 0.3452]	cellular organisms,Eukaryota,Opisthokonta,Metazoa,Eumetazoa,Bilateria,Protostomia,Ecdysozoa,Panarthropoda,Arthropoda,Mandibulata,Pancrustacea,Hexapoda,Insecta,Dicondylia,Pterygota,Neoptera,Endopterygota,Diptera,Brachycera,Muscomorpha,Eremoneura,Cyclorrhapha,Schizophora,Acalyptratae,Ephydroidea,Drosophilidae,Drosophilinae,Drosophilini,Drosophilina,Drosophiliti,Drosophila,Sophophora,melanogaster gr…
DrbMyo7B_fl	0.403	AKEQKELEEKRLKEEQRLK	19	870..888	[0.2857, 0.2976, 0.2798, 0.3512, 0.4226, 0.4583, 0.381, 0.369, 0.4048, 0.4643, 0.4464, 0.4762, 0.4702, 0.3571, 0.2976, 0.375, 0.369, 0.3571, 0.3452]	cellular organisms,Eukaryota,Opisthokonta,Metazoa,Eumetazoa,Bilateria,Protostomia,Ecdysozoa,Panarthropoda,Arthropoda,Mandibulata,Pancrustacea,Hexapoda,Insecta,Dicondylia,Pterygota,Neoptera,Endopterygota,Diptera,Brachycera,Muscomorpha,Eremoneura,Cyclorrhapha,Schizophora,Acalyptratae,Ephydroidea,Drosophilidae,Drosophilinae,Drosophilini,Drosophilina,Drosophiliti,Drosophila,Sophophora,melanogaster gr…
AroMhc_fl	0.403	IADRQRIEEERRKIEAE	17	950..966	[0.2738, 0.2679, 0.2917, 0.3262, 0.3488, 0.3655, 0.4143, 0.4857, 0.456, 0.5155, 0.5155, 0.4857, 0.4024, 0.3786, 0.3321, 0.3202, 0.2976]	cellular organisms,Eukaryota,Opisthokonta,Fungi,Dikarya,Ascomycota,saccharomyceta,Pezizomycotina,leotiomyceta,Eurotiomycetes,Eurotiomycetidae,Onygenales,Arthrodermataceae,Arthroderma,Arthroderma otae
PypaMyo_B_fl	0.403	AERAKEEAIRRAKQEAEEKLRKEQEEEMAK	30	844..873	[0.2726, 0.3619, 0.3619, 0.2952, 0.2893, 0.344, 0.344, 0.3071, 0.319, 0.3738, 0.3679, 0.3452, 0.375, 0.4405, 0.4167, 0.3512, 0.4286, 0.4226, 0.4345, 0.4167, 0.4393, 0.4274, 0.4036, 0.344, 0.344, 0.2774, 0.244, 0.2321, 0.244, 0.2548]	cellular organisms,Eukaryota,Haptophyceae,Prymnesiales,Prymnesiaceae,Prymnesium
PnvMyo11Cb_fl	0.403	AEDLEKKRSEEEQANEEKQKRLEE	24	995..1018	[0.2679, 0.3571, 0.4345, 0.4345, 0.4881, 0.4702, 0.4405, 0.4524, 0.4167, 0.4048, 0.3786, 0.3381, 0.3381, 0.2964, 0.3929, 0.3381, 0.2964, 0.2964, 0.3024, 0.2964, 0.3202, 0.2964, 0.2845, 0.2726]	cellular organisms,Eukaryota,Viridiplantae,Streptophyta,Streptophytina,Embryophyta,Tracheophyta,Euphyllophyta,Spermatophyta,Magnoliophyta,Mesangiospermae,Liliopsida,Petrosaviidae,commelinids,Poales,Poaceae,PACMAD clade,Panicoideae,Panicodae,Paniceae,Panicinae,Panicum
SckMyo7_fl	0.403	RRMEAERIRKEEEAR	15	855..869	[0.3452, 0.369, 0.2976, 0.375, 0.3988, 0.4762, 0.4571, 0.5238, 0.5119, 0.4583, 0.3798, 0.3679, 0.3381, 0.3381, 0.2917]	cellular organisms,Eukaryota,Opisthokonta,Metazoa,Eumetazoa,Bilateria,Deuterostomia,Hemichordata,Enteropneusta,Harrimaniidae,Saccoglossus
EnmMhc_fl	0.403	EEEGKKKDKEIEELKKKLAEEIKRREAA	28	873..900	[0.256, 0.3143, 0.3143, 0.356, 0.356, 0.2774, 0.3083, 0.3976, 0.3976, 0.3917, 0.3488, 0.344, 0.356, 0.356, 0.4095, 0.4762, 0.4762, 0.3798, 0.3917, 0.4762, 0.4345, 0.3619, 0.3857, 0.3857, 0.3131, 0.2738, 0.2917, 0.2917]	cellular organisms,Eukaryota,Amoebozoa,Archamoebae,Entamoebidae,Entamoeba,Entamoeba moshkovskii
ParMhc4_fl	0.403	DEEIAKANREKKRNEEENRKHAE	23	996..1018	[0.2738, 0.3095, 0.3036, 0.231, 0.2488, 0.2726, 0.3024, 0.3333, 0.3214, 0.3869, 0.4131, 0.4071, 0.4012, 0.419, 0.4393, 0.4274, 0.4393, 0.4571, 0.4345, 0.4107, 0.3452, 0.2798, 0.2976]	cellular organisms,Eukaryota,Opisthokonta,Metazoa,Eumetazoa,Bilateria,Protostomia,Ecdysozoa,Nematoda,Chromadorea,Rhabditida,Panagrolaimoidea,Panagrolaimidae,Panagrellus
TarMyo10A_fl	0.402	RRQLEEELERQRQKLEAERRSREAEEARRREDR	33	810..842	[0.2536, 0.2714, 0.2714, 0.2774, 0.2595, 0.2595, 0.2369, 0.2548, 0.2845, 0.2607, 0.256, 0.244, 0.3274, 0.356, 0.356, 0.3262, 0.3679, 0.344, 0.356, 0.4333, 0.456, 0.45, 0.4, 0.4476, 0.3964, 0.4083, 0.3917, 0.3917, 0.3679, 0.4214, 0.3274, 0.3095, 0.2798]	cellular organisms,Eukaryota,Opisthokonta,Metazoa,Eumetazoa,Bilateria,Deuterostomia,Chordata,Craniata,Vertebrata,Gnathostomata,Teleostomi,Euteleostomi,Actinopterygii,Actinopteri,Neopterygii,Teleostei,Osteoglossocephalai,Clupeocephala,Euteleosteomorpha,Neoteleostei,Eurypterygia,Ctenosquamata,Acanthomorphata,Euacanthomorphacea,Percomorphaceae,Eupercaria,Tetraodontiformes,Tetraodontoidei,Tetradontoi…
BdsMyo_A_fl	0.402	RREAAERRRREEHER	15	835..849	[0.2619, 0.3155, 0.3512, 0.3929, 0.4107, 0.4345, 0.4452, 0.4393, 0.4274, 0.4643, 0.4226, 0.4107, 0.4167, 0.3929, 0.3036]	cellular organisms,Eukaryota,Euglenozoa,Kinetoplastida,Bodonidae,Bodo
LetMyo1_fl	0.402	AAARRRQEEEEERRREAQREREREAEHR	28	1296..1323	[0.256, 0.2798, 0.2798, 0.3095, 0.375, 0.4048, 0.4107, 0.4583, 0.4524, 0.4405, 0.4464, 0.4464, 0.4345, 0.4036, 0.3274, 0.3274, 0.3333, 0.3631, 0.3571, 0.3274, 0.3274, 0.3036, 0.2976, 0.3214, 0.2679, 0.256, 0.244, 0.2548]	cellular organisms,Eukaryota,Euglenozoa,Kinetoplastida,Trypanosomatidae,Leishmaniinae,Leishmania,lizard Leishmania
CrfMyo1_fl	0.401	AARRRQEEEEERKREAQREAERA	23	1293..1315	[0.256, 0.256, 0.2857, 0.3631, 0.3988, 0.4048, 0.4524, 0.4524, 0.4405, 0.4464, 0.4464, 0.4405, 0.4095, 0.3393, 0.3274, 0.3333, 0.3631, 0.2976, 0.2679, 0.2679, 0.244, 0.2381, 0.2619]	cellular organisms,Eukaryota,Euglenozoa,Kinetoplastida,Trypanosomatidae,Leishmaniinae,Crithidia
LopaMyo1_fl	0.401	AARRRQEEEEERKREAQREAERA	23	1312..1334	[0.2619, 0.2619, 0.2917, 0.3631, 0.3988, 0.4048, 0.4524, 0.4524, 0.4405, 0.4464, 0.4464, 0.4405, 0.4095, 0.3393, 0.3274, 0.3333, 0.3631, 0.2976, 0.2679, 0.2679, 0.244, 0.2381, 0.2619]	cellular organisms,Eukaryota,Euglenozoa,Kinetoplastida,Trypanosomatidae,Leishmaniinae,Lotmaria
OrcoMhc_fl	0.401	ADEERRKMAEEMKRWNEE	18	1447..1464	[0.2738, 0.3393, 0.3214, 0.3452, 0.369, 0.375, 0.369, 0.3929, 0.5179, 0.506, 0.4333, 0.4381, 0.4333, 0.4036, 0.3738, 0.2917, 0.3036, 0.2798]	cellular organisms,Eukaryota,Opisthokonta,Fungi,Microsporidia,Microsporidia incertae sedis,Ordosporidae,Ordospora,Ordospora colligata
Chve_aMyo26_fl	0.401	AAEERRKHDEALRALREEKEAKKREEEERED	31	1253..1283	[0.2619, 0.3214, 0.3155, 0.2917, 0.3036, 0.3036, 0.2798, 0.3452, 0.3452, 0.3333, 0.3452, 0.2738, 0.2857, 0.2857, 0.3393, 0.2917, 0.375, 0.3917, 0.4048, 0.4214, 0.4607, 0.4369, 0.431, 0.4369, 0.4321, 0.4381, 0.3726, 0.3845, 0.2905, 0.2786, 0.2857]	cellular organisms,Eukaryota,Alveolata,Chromerida,Chromera,Chromera velia
MiMhc4_fl	0.401	RVEEEKRKTEERIRE	15	706..720	[0.2548, 0.3488, 0.4024, 0.4143, 0.481, 0.4321, 0.45, 0.4619, 0.4905, 0.4452, 0.4512, 0.3631, 0.3036, 0.2976, 0.2738]	cellular organisms,Eukaryota,Opisthokonta,Metazoa,Eumetazoa,Bilateria,Protostomia,Ecdysozoa,Nematoda,Chromadorea,Tylenchida,Tylenchina,Tylenchoidea,Meloidogynidae,Meloidogyninae,Meloidogyne,Meloidogyne incognita group
LaMyo7A_fl	0.401	MRLAEEEKLRKEMSAKKAKEEAERKHQERLAQLAREDAERELKEKEEARRKKELLE	56	872..927	[0.3202, 0.3738, 0.3381, 0.2917, 0.2917, 0.2798, 0.3452, 0.3274, 0.3214, 0.3274, 0.231, 0.2726, 0.2726, 0.2798, 0.3274, 0.375, 0.3155, 0.3512, 0.4226, 0.4345, 0.3571, 0.3631, 0.3857, 0.3738, 0.344, 0.2714, 0.2714, 0.2417, 0.2345, 0.2131, 0.225, 0.2131, 0.1536, 0.2024, 0.2738, 0.2917, 0.2738, 0.3155, 0.3274, 0.3214, 0.3869, 0.4762, 0.4762, 0.4226, 0.4095, 0.3929, 0.4048, 0.4405, 0.4048, 0.369, 0.4…	cellular organisms,Eukaryota,Opisthokonta,Metazoa,Eumetazoa,Bilateria,Deuterostomia,Chordata,Craniata,Vertebrata,Gnathostomata,Teleostomi,Euteleostomi,Sarcopterygii,Dipnotetrapodomorpha,Tetrapoda,Amniota,Mammalia,Theria,Eutheria,Afrotheria,Proboscidea,Elephantidae,Loxodonta
CrgMyo7A_fl	0.401	EAEKMRLAEEEKLRKEMSAKKAKEEAERKHQERLAQLAREDAERELKEKEEARRKKELLE	60	868..927	[0.3393, 0.3393, 0.3393, 0.2774, 0.356, 0.3738, 0.3381, 0.2917, 0.2917, 0.2798, 0.3452, 0.3274, 0.3214, 0.3274, 0.231, 0.2726, 0.2726, 0.2798, 0.3274, 0.375, 0.3155, 0.3512, 0.4226, 0.4345, 0.3571, 0.3631, 0.3857, 0.3738, 0.344, 0.2714, 0.2714, 0.2417, 0.2345, 0.2131, 0.225, 0.2131, 0.1536, 0.2024, 0.2738, 0.2917, 0.2738, 0.3155, 0.3274, 0.3214, 0.3869, 0.4762, 0.4762, 0.4226, 0.4095, 0.3929, 0.4…	cellular organisms,Eukaryota,Opisthokonta,Metazoa,Eumetazoa,Bilateria,Deuterostomia,Chordata,Craniata,Vertebrata,Gnathostomata,Teleostomi,Euteleostomi,Sarcopterygii,Dipnotetrapodomorpha,Tetrapoda,Amniota,Mammalia,Theria,Eutheria,Boreoeutheria,Euarchontoglires,Glires,Rodentia,Sciurognathi,Muroidea,Cricetidae,Cricetinae,Cricetulus
AimMyo7A_fl	0.401	MRLAEEEKLRKEMSAKKAKEEAERKHQERLAQLAREDAERELKEKEEARRKKELLE	56	872..927	[0.3202, 0.3738, 0.3381, 0.2917, 0.2917, 0.2798, 0.3452, 0.3274, 0.3214, 0.3274, 0.231, 0.2726, 0.2726, 0.2798, 0.3274, 0.375, 0.3155, 0.3512, 0.4226, 0.4345, 0.3571, 0.3631, 0.3857, 0.3738, 0.344, 0.2714, 0.2714, 0.2417, 0.2345, 0.2131, 0.225, 0.2131, 0.1536, 0.2024, 0.2738, 0.2917, 0.2738, 0.3155, 0.3274, 0.3214, 0.3869, 0.4762, 0.4762, 0.4226, 0.4095, 0.3929, 0.4048, 0.4405, 0.4048, 0.369, 0.4…	cellular organisms,Eukaryota,Opisthokonta,Metazoa,Eumetazoa,Bilateria,Deuterostomia,Chordata,Craniata,Vertebrata,Gnathostomata,Teleostomi,Euteleostomi,Sarcopterygii,Dipnotetrapodomorpha,Tetrapoda,Amniota,Mammalia,Theria,Eutheria,Boreoeutheria,Laurasiatheria,Carnivora,Caniformia,Ursidae,Ailuropoda
MylMyo7A_fl	0.401	EAEKMRLAEEEKLRKEMSAKKAKEEAERKHQERLAQLAREDAERELKEKEEARRKKELLE	60	868..927	[0.3393, 0.3393, 0.3393, 0.2774, 0.356, 0.3738, 0.3381, 0.2917, 0.2917, 0.2798, 0.3452, 0.3274, 0.3214, 0.3274, 0.231, 0.2726, 0.2726, 0.2798, 0.3274, 0.375, 0.3155, 0.3512, 0.4226, 0.4345, 0.3571, 0.3631, 0.3857, 0.3738, 0.344, 0.2714, 0.2714, 0.2417, 0.2345, 0.2131, 0.225, 0.2131, 0.1536, 0.2024, 0.2738, 0.2917, 0.2738, 0.3155, 0.3274, 0.3214, 0.3869, 0.4762, 0.4762, 0.4226, 0.4095, 0.3929, 0.4…	cellular organisms,Eukaryota,Opisthokonta,Metazoa,Eumetazoa,Bilateria,Deuterostomia,Chordata,Craniata,Vertebrata,Gnathostomata,Teleostomi,Euteleostomi,Sarcopterygii,Dipnotetrapodomorpha,Tetrapoda,Amniota,Mammalia,Theria,Eutheria,Boreoeutheria,Laurasiatheria,Chiroptera,Microchiroptera,Vespertilionidae,Myotis
MmMyo7A_fl	0.401	EAERMRLAEEEKLRKEMSAKKAKEEAERKHQERLAQLAREDAERELKEKEEARRKKELLE	60	868..927	[0.3155, 0.3155, 0.3274, 0.2655, 0.344, 0.3738, 0.3381, 0.2917, 0.2917, 0.2798, 0.3452, 0.3274, 0.3214, 0.3274, 0.231, 0.2726, 0.2726, 0.2798, 0.3274, 0.375, 0.3155, 0.3512, 0.4226, 0.4345, 0.3571, 0.3631, 0.3857, 0.3738, 0.344, 0.2714, 0.2714, 0.2417, 0.2345, 0.2131, 0.225, 0.2131, 0.1536, 0.2024, 0.2738, 0.2917, 0.2738, 0.3155, 0.3274, 0.3214, 0.3869, 0.4762, 0.4762, 0.4226, 0.4095, 0.3929, 0.4…	cellular organisms,Eukaryota,Opisthokonta,Metazoa,Eumetazoa,Bilateria,Deuterostomia,Chordata,Craniata,Vertebrata,Gnathostomata,Teleostomi,Euteleostomi,Sarcopterygii,Dipnotetrapodomorpha,Tetrapoda,Amniota,Mammalia,Theria,Eutheria,Boreoeutheria,Euarchontoglires,Glires,Rodentia,Sciurognathi,Muroidea,Muridae,Murinae,Mus,Mus
CafMyo7A_fl	0.401	MRLAEEEKLRKEMSAKKAKEEAERKHQERLAQLAREDAERELKEKEEARRKKELLE	56	872..927	[0.3202, 0.3738, 0.3381, 0.2917, 0.2917, 0.2798, 0.3452, 0.3274, 0.3214, 0.3274, 0.231, 0.2726, 0.2726, 0.2798, 0.3274, 0.375, 0.3155, 0.3512, 0.4226, 0.4345, 0.3571, 0.3631, 0.3857, 0.3738, 0.344, 0.2714, 0.2714, 0.2417, 0.2345, 0.2131, 0.225, 0.2131, 0.1536, 0.2024, 0.2738, 0.2917, 0.2738, 0.3155, 0.3274, 0.3214, 0.3869, 0.4762, 0.4762, 0.4226, 0.4095, 0.3929, 0.4048, 0.4405, 0.4048, 0.369, 0.4…	cellular organisms,Eukaryota,Opisthokonta,Metazoa,Eumetazoa,Bilateria,Deuterostomia,Chordata,Craniata,Vertebrata,Gnathostomata,Teleostomi,Euteleostomi,Sarcopterygii,Dipnotetrapodomorpha,Tetrapoda,Amniota,Mammalia,Theria,Eutheria,Boreoeutheria,Laurasiatheria,Carnivora,Caniformia,Canidae,Canis,Canis lupus
EqcMyo7A_fl	0.401	MRLAEEEKLRKEMSAKKAKEEAERKHQERLAQLAREDAERELKEKEEARRKKELLE	56	866..921	[0.3202, 0.3738, 0.3381, 0.2917, 0.2917, 0.2798, 0.3452, 0.3274, 0.3214, 0.3274, 0.231, 0.2726, 0.2726, 0.2798, 0.3274, 0.375, 0.3155, 0.3512, 0.4226, 0.4345, 0.3571, 0.3631, 0.3857, 0.3738, 0.344, 0.2714, 0.2714, 0.2417, 0.2345, 0.2131, 0.225, 0.2131, 0.1536, 0.2024, 0.2738, 0.2917, 0.2738, 0.3155, 0.3274, 0.3214, 0.3869, 0.4762, 0.4762, 0.4226, 0.4095, 0.3929, 0.4048, 0.4405, 0.4048, 0.369, 0.4…	cellular organisms,Eukaryota,Opisthokonta,Metazoa,Eumetazoa,Bilateria,Deuterostomia,Chordata,Craniata,Vertebrata,Gnathostomata,Teleostomi,Euteleostomi,Sarcopterygii,Dipnotetrapodomorpha,Tetrapoda,Amniota,Mammalia,Theria,Eutheria,Boreoeutheria,Laurasiatheria,Perissodactyla,Equidae,Equus,Equus
SsMyo7A_fl	0.401	MRLAEEEKLRKEMSAKKAKEEAERKHQERLAQLAREDAERELKEKEEARRKKELLE	56	872..927	[0.3202, 0.3738, 0.3381, 0.2917, 0.2917, 0.2798, 0.3452, 0.3274, 0.3214, 0.3274, 0.231, 0.2726, 0.2726, 0.2798, 0.3274, 0.375, 0.3155, 0.3512, 0.4226, 0.4345, 0.3571, 0.3631, 0.3857, 0.3738, 0.344, 0.2714, 0.2714, 0.2417, 0.2345, 0.2131, 0.225, 0.2131, 0.1536, 0.2024, 0.2738, 0.2917, 0.2738, 0.3155, 0.3274, 0.3214, 0.3869, 0.4762, 0.4762, 0.4226, 0.4095, 0.3929, 0.4048, 0.4405, 0.4048, 0.369, 0.4…	cellular organisms,Eukaryota,Opisthokonta,Metazoa,Eumetazoa,Bilateria,Deuterostomia,Chordata,Craniata,Vertebrata,Gnathostomata,Teleostomi,Euteleostomi,Sarcopterygii,Dipnotetrapodomorpha,Tetrapoda,Amniota,Mammalia,Theria,Eutheria,Boreoeutheria,Laurasiatheria,Cetartiodactyla,Suina,Suidae,Sus,Sus scrofa
MpfMyo7A_fl	0.401	REDAERELKEKEEARRKKELLE	22	906..927	[0.2679, 0.2857, 0.2738, 0.3155, 0.3274, 0.3214, 0.3869, 0.4762, 0.4762, 0.4226, 0.4095, 0.3929, 0.4048, 0.4405, 0.4048, 0.369, 0.4405, 0.3262, 0.3262, 0.3381, 0.3155, 0.2548]	cellular organisms,Eukaryota,Opisthokonta,Metazoa,Eumetazoa,Bilateria,Deuterostomia,Chordata,Craniata,Vertebrata,Gnathostomata,Teleostomi,Euteleostomi,Sarcopterygii,Dipnotetrapodomorpha,Tetrapoda,Amniota,Mammalia,Theria,Eutheria,Boreoeutheria,Laurasiatheria,Carnivora,Caniformia,Mustelidae,Mustelinae,Mustela,Mustela putorius
BtMyo7A_fl	0.401	MRLAEEEKLRKEMSAKKAKEEAERKHQERLAQLAREDAERELKEKEEARRKKELLE	56	872..927	[0.3202, 0.3738, 0.3381, 0.2917, 0.2917, 0.2798, 0.3452, 0.3274, 0.3214, 0.3274, 0.231, 0.2726, 0.2726, 0.2798, 0.3274, 0.375, 0.3155, 0.3512, 0.4226, 0.4345, 0.3571, 0.3631, 0.3857, 0.3738, 0.344, 0.2714, 0.2714, 0.2417, 0.2345, 0.2131, 0.225, 0.2131, 0.1536, 0.2024, 0.2738, 0.2917, 0.2738, 0.3155, 0.3274, 0.3214, 0.3869, 0.4762, 0.4762, 0.4226, 0.4095, 0.3929, 0.4048, 0.4405, 0.4048, 0.369, 0.4…	cellular organisms,Eukaryota,Opisthokonta,Metazoa,Eumetazoa,Bilateria,Deuterostomia,Chordata,Craniata,Vertebrata,Gnathostomata,Teleostomi,Euteleostomi,Sarcopterygii,Dipnotetrapodomorpha,Tetrapoda,Amniota,Mammalia,Theria,Eutheria,Boreoeutheria,Laurasiatheria,Cetartiodactyla,Ruminantia,Pecora,Bovidae,Bovinae,Bos
PhrMyo34A_fl	0.401	QKELTEKKQREDERRAAEEKRILDEKRKAAELE	33	876..908	[0.3262, 0.3202, 0.3155, 0.3393, 0.3452, 0.3619, 0.3798, 0.3798, 0.3869, 0.5119, 0.4571, 0.3976, 0.4155, 0.4155, 0.375, 0.4226, 0.3738, 0.3619, 0.3738, 0.3131, 0.3024, 0.3202, 0.3393, 0.2786, 0.2786, 0.3262, 0.3036, 0.3274, 0.3452, 0.2786, 0.2786, 0.2845, 0.25]	cellular organisms,Eukaryota,Stramenopiles,Oomycetes,Peronosporales,Phytophthora
AopMhc1_fl	0.4	ELEDSKKRLEECTKK	15	833..847	[0.2619, 0.3869, 0.4095, 0.3429, 0.3798, 0.5, 0.5119, 0.4405, 0.4036, 0.4155, 0.4155, 0.3917, 0.369, 0.3571, 0.2786]	cellular organisms,Eukaryota,Opisthokonta,Opisthokonta incertae sedis,Ichthyosporea,Ichthyophonida,Amoebidiaceae,Amoebidium
TebMyo70_fl	0.4	ERQRQKEEEEERKKNQ	16	833..848	[0.2905, 0.3024, 0.3738, 0.375, 0.4643, 0.4702, 0.4702, 0.4405, 0.469, 0.4036, 0.4274, 0.4274, 0.35, 0.3381, 0.256, 0.256]	cellular organisms,Eukaryota,Alveolata,Ciliophora,Intramacronucleata,Oligohymenophorea,Hymenostomatida,Tetrahymenina,Tetrahymenidae,Tetrahymena
PycMyo34A_fl	0.4	QAELKRQQELADKKLREEERRAAEEQRILDEKRKAAELE	39	868..906	[0.2667, 0.2726, 0.2786, 0.3083, 0.3083, 0.3202, 0.3321, 0.2786, 0.2976, 0.2976, 0.3083, 0.3679, 0.3964, 0.3417, 0.3488, 0.4631, 0.469, 0.4095, 0.4321, 0.4202, 0.3976, 0.4405, 0.3679, 0.3679, 0.3798, 0.319, 0.3024, 0.3202, 0.3393, 0.2786, 0.2786, 0.3262, 0.3036, 0.3274, 0.3452, 0.2786, 0.2786, 0.2845, 0.25]	cellular organisms,Eukaryota,Stramenopiles,Oomycetes,Peronosporales,Phytophthora
AypMyo6_fl	0.4	KEEHAKLEDEQIKKQKIEIELRRKAEEEIH	30	944..973	[0.2917, 0.2679, 0.2786, 0.2964, 0.3429, 0.331, 0.331, 0.2845, 0.356, 0.3619, 0.3131, 0.2524, 0.2905, 0.2786, 0.2798, 0.2857, 0.3512, 0.4107, 0.3631, 0.375, 0.375, 0.494, 0.4881, 0.4762, 0.4524, 0.4643, 0.3929, 0.3929, 0.2726, 0.2667]	cellular organisms,Eukaryota,Opisthokonta,Metazoa,Eumetazoa,Bilateria,Protostomia,Ecdysozoa,Panarthropoda,Arthropoda,Mandibulata,Pancrustacea,Hexapoda,Insecta,Dicondylia,Pterygota,Neoptera,Paraneoptera,Hemiptera,Sternorrhyncha,Aphidiformes,Aphidomorpha,Aphidoidea,Aphididae,Aphidinae,Macrosiphini,Acyrthosiphon
PypMyo34A_fl	0.4	RQKELAEKKQREQERRAAEEQRILDEKRKAAELE	34	870..903	[0.2619, 0.3452, 0.3512, 0.3512, 0.3631, 0.381, 0.4405, 0.4464, 0.3917, 0.3988, 0.4821, 0.4214, 0.3619, 0.4155, 0.4036, 0.3631, 0.375, 0.3262, 0.3143, 0.3619, 0.2964, 0.3024, 0.3202, 0.3393, 0.2786, 0.2786, 0.3262, 0.3036, 0.3274, 0.3452, 0.2786, 0.2786, 0.2845, 0.25]	cellular organisms,Eukaryota,Stramenopiles,Oomycetes,Peronosporales,Phytophthora
HemMyo18_fl	0.4	KERRKKEKKERKEREKR	17	25..41	[0.2667, 0.3619, 0.3619, 0.3798, 0.3976, 0.3726, 0.3786, 0.456, 0.4762, 0.5476, 0.4583, 0.3917, 0.3571, 0.3452, 0.3095, 0.2857, 0.2619]	cellular organisms,Eukaryota,Opisthokonta,Metazoa,Eumetazoa,Bilateria,Protostomia,Ecdysozoa,Panarthropoda,Arthropoda,Mandibulata,Pancrustacea,Hexapoda,Insecta,Dicondylia,Pterygota,Neoptera,Endopterygota,Amphiesmenoptera,Lepidoptera,Glossata,Neolepidoptera,Heteroneura,Ditrysia,Obtectomera,Papilionoidea,Nymphalidae,Heliconiinae,Heliconiini,Heliconius,Heliconius melpomene
MhMhc4_fl	0.399	VEEEKRKTEERIRE	14	968..981	[0.325, 0.4024, 0.4143, 0.481, 0.4321, 0.45, 0.4619, 0.4905, 0.4452, 0.4512, 0.3631, 0.3036, 0.2976, 0.2738]	cellular organisms,Eukaryota,Opisthokonta,Metazoa,Eumetazoa,Bilateria,Protostomia,Ecdysozoa,Nematoda,Chromadorea,Tylenchida,Tylenchina,Tylenchoidea,Meloidogynidae,Meloidogyninae,Meloidogyne
LpscMyo23A_fl	0.399	AAARRRAEEERQRLERQRMAEERKQLEEERLRLEAERLEREKEERQREDARAQELEREREEQRQKLEEDRKMLEQERRA	79	901..979	[0.2738, 0.3095, 0.3631, 0.4405, 0.4452, 0.4512, 0.4512, 0.4393, 0.4155, 0.4262, 0.4202, 0.4262, 0.4214, 0.306, 0.2667, 0.294, 0.2762, 0.2643, 0.3143, 0.3143, 0.3024, 0.325, 0.3964, 0.3917, 0.4095, 0.3976, 0.35, 0.35, 0.3607, 0.3381, 0.3976, 0.4024, 0.2821, 0.2762, 0.3655, 0.4095, 0.3429, 0.3964, 0.3857, 0.3976, 0.3738, 0.3798, 0.4214, 0.4155, 0.3607, 0.3119, 0.3238, 0.3179, 0.2798, 0.256, 0.2738…	cellular organisms,Eukaryota,Alveolata,Dinophyceae,Gonyaulacales,Lingulodinium
LeaMyo1_fl	0.399	AAARRRREEEEEREREAQREREREAEHR	28	1300..1327	[0.256, 0.2976, 0.2976, 0.3274, 0.3571, 0.4167, 0.4226, 0.4345, 0.4405, 0.4286, 0.4702, 0.4702, 0.4583, 0.3917, 0.3631, 0.2976, 0.3036, 0.3333, 0.3512, 0.3393, 0.3393, 0.3155, 0.2976, 0.3214, 0.2679, 0.256, 0.244, 0.2548]	cellular organisms,Eukaryota,Euglenozoa,Kinetoplastida,Trypanosomatidae,Leishmaniinae,Leishmania,unclassified Leishmania
LidMyo1_fl	0.399	AAARRRREEEEEREREAQREREREAEHR	28	1299..1326	[0.256, 0.2976, 0.2976, 0.3274, 0.3571, 0.4167, 0.4226, 0.4345, 0.4405, 0.4286, 0.4702, 0.4702, 0.4583, 0.3917, 0.3631, 0.2976, 0.3036, 0.3333, 0.3512, 0.3393, 0.3393, 0.3155, 0.2976, 0.3214, 0.2679, 0.256, 0.244, 0.2548]	cellular organisms,Eukaryota,Euglenozoa,Kinetoplastida,Trypanosomatidae,Leishmaniinae,Leishmania,Leishmania,Leishmania donovani species complex
LstMyo1_fl	0.399	AAARRRREEEEEREREAQREREREAEHR	28	1300..1327	[0.256, 0.2976, 0.2976, 0.3274, 0.3571, 0.4167, 0.4226, 0.4345, 0.4405, 0.4286, 0.4702, 0.4702, 0.4583, 0.3917, 0.3631, 0.2976, 0.3036, 0.3333, 0.3512, 0.3393, 0.3393, 0.3155, 0.2976, 0.3214, 0.2679, 0.256, 0.244, 0.2548]	cellular organisms,Eukaryota,Euglenozoa,Kinetoplastida,Trypanosomatidae,Leishmaniinae,Leishmania,unclassified Leishmania
LsgMyo1_fl	0.399	AAARRRREEEEEREREAQREREREAEHR	28	1300..1327	[0.256, 0.2976, 0.2976, 0.3274, 0.3571, 0.4167, 0.4226, 0.4345, 0.4405, 0.4286, 0.4702, 0.4702, 0.4583, 0.3917, 0.3631, 0.2976, 0.3036, 0.3333, 0.3512, 0.3393, 0.3393, 0.3155, 0.2976, 0.3214, 0.2679, 0.256, 0.244, 0.2548]	cellular organisms,Eukaryota,Euglenozoa,Kinetoplastida,Trypanosomatidae,Leishmaniinae,Leishmania,unclassified Leishmania
PycMyo38_fl	0.399	QRKLAEERERQRKLQEELARLEEERRIEEERKL	33	998..1030	[0.2917, 0.3738, 0.3143, 0.344, 0.3381, 0.3083, 0.325, 0.4024, 0.3905, 0.3905, 0.3905, 0.3095, 0.2976, 0.2976, 0.356, 0.3262, 0.3679, 0.2964, 0.2964, 0.3738, 0.4702, 0.4286, 0.4869, 0.4988, 0.4381, 0.4155, 0.4274, 0.4036, 0.3381, 0.3381, 0.2964, 0.2798, 0.2857]	cellular organisms,Eukaryota,Stramenopiles,Oomycetes,Peronosporales,Phytophthora
SetMhc_fl	0.398	AAEKQRVEEERRRAEL	16	957..972	[0.2976, 0.3095, 0.3869, 0.4333, 0.3905, 0.419, 0.456, 0.4381, 0.4262, 0.4738, 0.4619, 0.425, 0.3417, 0.3179, 0.2667, 0.2548]	cellular organisms,Eukaryota,Opisthokonta,Fungi,Dikarya,Ascomycota,saccharomyceta,Pezizomycotina,leotiomyceta,dothideomyceta,Dothideomycetes,Pleosporomycetidae,Pleosporales,Pleosporineae,Pleosporaceae,Setosphaeria,Setosphaeria turcica
DifMyo45_fl	0.398	EEEKKRKEKEKQLEKEREKEKEREKQKEKEREKERQKEL	39	993..1031	[0.2905, 0.3131, 0.3905, 0.3905, 0.3905, 0.4321, 0.444, 0.444, 0.4619, 0.4333, 0.3667, 0.3333, 0.3155, 0.3512, 0.3452, 0.3452, 0.3452, 0.3452, 0.3988, 0.3988, 0.3988, 0.4167, 0.4167, 0.4167, 0.4167, 0.381, 0.4286, 0.4107, 0.4107, 0.3798, 0.35, 0.35, 0.381, 0.3274, 0.3155, 0.2845, 0.2786, 0.256, 0.2619]	cellular organisms,Eukaryota,Amoebozoa,Mycetozoa,Dictyosteliida,Dictyostelium
ApcMyo18_fl	0.398	DKEKDKEKKEKHEKKKKEKDEKHDKKEREKK	31	8..38	[0.2619, 0.2857, 0.2976, 0.369, 0.4405, 0.4405, 0.4286, 0.4464, 0.4214, 0.3964, 0.3488, 0.4095, 0.4583, 0.3857, 0.3143, 0.3571, 0.3571, 0.3143, 0.3083, 0.375, 0.3929, 0.3929, 0.3976, 0.4464, 0.4464, 0.3631, 0.3512, 0.3512, 0.3333, 0.3202, 0.3202]	cellular organisms,Eukaryota,Opisthokonta,Metazoa,Eumetazoa,Bilateria,Protostomia,Lophotrochozoa,Mollusca,Gastropoda,Heterobranchia,Euthyneura,Euopisthobranchia,Aplysiomorpha,Aplysioidea,Aplysiidae,Aplysia
AcdiMyo22F_fl	0.398	QEEETKRKKEERANKEQEVK	20	830..849	[0.3036, 0.3738, 0.3964, 0.4024, 0.4083, 0.4631, 0.4869, 0.4095, 0.4095, 0.4155, 0.4202, 0.3738, 0.3393, 0.3393, 0.3333, 0.2536, 0.2726, 0.3202, 0.3143, 0.2857]	cellular organisms,Eukaryota,Amoebozoa,Discosea,Longamoebia,Centramoebida,Acanthamoebidae,Acanthamoeba
AcasMyo22F_fl	0.398	QEEETKRKKEERANKEQEVK	20	830..849	[0.3036, 0.3738, 0.3964, 0.4024, 0.4083, 0.4631, 0.4869, 0.4095, 0.4095, 0.4155, 0.4202, 0.3738, 0.3393, 0.3393, 0.3333, 0.2536, 0.2726, 0.3202, 0.3143, 0.2857]	cellular organisms,Eukaryota,Amoebozoa,Discosea,Longamoebia,Centramoebida,Acanthamoebidae,Acanthamoeba
AtrMyo36_fl	0.398	RQKELERRRKAEEE	14	739..752	[0.2738, 0.256, 0.3214, 0.3679, 0.4583, 0.4702, 0.4405, 0.4929, 0.5107, 0.4512, 0.4274, 0.4214, 0.344, 0.3321]	cellular organisms,Eukaryota,Opisthokonta,Metazoa,Eumetazoa,Bilateria,Protostomia,Lophotrochozoa,Mollusca,Bivalvia,Pteriomorphia,Pterioida,Pinnoidea,Pinnidae,Atrina
TrrMhc_fl	0.398	IAEKQRIEEERRKIETE	17	950..966	[0.2917, 0.2857, 0.3095, 0.344, 0.3667, 0.3833, 0.4262, 0.4798, 0.45, 0.5095, 0.4976, 0.4619, 0.3786, 0.3548, 0.3083, 0.2964, 0.2738]	cellular organisms,Eukaryota,Opisthokonta,Fungi,Dikarya,Ascomycota,saccharomyceta,Pezizomycotina,leotiomyceta,Eurotiomycetes,Eurotiomycetidae,Onygenales,Arthrodermataceae,Trichophyton,Trichophyton rubrum
TeMhc_fl	0.398	IAERQRIEEERRKVETE	17	949..965	[0.2917, 0.2857, 0.3095, 0.344, 0.3667, 0.3833, 0.4262, 0.4798, 0.45, 0.5095, 0.4976, 0.4619, 0.3786, 0.3548, 0.3083, 0.2964, 0.2738]	cellular organisms,Eukaryota,Opisthokonta,Fungi,Dikarya,Ascomycota,saccharomyceta,Pezizomycotina,leotiomyceta,Eurotiomycetes,Eurotiomycetidae,Onygenales,Arthrodermataceae,Trichophyton,Trichophyton equinum
TrtMhc_fl	0.398	IAERQRIEEERRKVETE	17	949..965	[0.2917, 0.2857, 0.3095, 0.344, 0.3667, 0.3833, 0.4262, 0.4798, 0.45, 0.5095, 0.4976, 0.4619, 0.3786, 0.3548, 0.3083, 0.2964, 0.2738]	cellular organisms,Eukaryota,Opisthokonta,Fungi,Dikarya,Ascomycota,saccharomyceta,Pezizomycotina,leotiomyceta,Eurotiomycetes,Eurotiomycetidae,Onygenales,Arthrodermataceae,Trichophyton,Trichophyton tonsurans
BodMhc_fl	0.398	AEAAERQKIEDERRRAEGE	19	948..966	[0.3274, 0.3155, 0.369, 0.369, 0.35, 0.3667, 0.3774, 0.3833, 0.4083, 0.456, 0.444, 0.4917, 0.456, 0.4202, 0.3369, 0.3369, 0.35, 0.3381, 0.3036]	cellular organisms,Eukaryota,Opisthokonta,Fungi,Dikarya,Ascomycota,saccharomyceta,Pezizomycotina,leotiomyceta,dothideomyceta,Dothideomycetes,Dothideomycetes incertae sedis,Botryosphaeriales,Botryosphaeriaceae,Botryosphaeria
LhaMyo1_fl	0.397	AARRRREEEEEREREAQREREREAEHR	27	1300..1326	[0.2798, 0.2798, 0.3095, 0.3452, 0.4107, 0.4167, 0.4286, 0.4405, 0.4286, 0.4702, 0.4702, 0.4583, 0.3917, 0.3631, 0.2976, 0.3036, 0.3333, 0.3512, 0.3393, 0.3393, 0.3155, 0.2976, 0.3214, 0.2679, 0.256, 0.244, 0.2548]	cellular organisms,Eukaryota,Euglenozoa,Kinetoplastida,Trypanosomatidae,Leishmaniinae,Leishmania,Leishmania,Leishmania aethiopica species complex,Leishmania aethiopica
LiaMyo1_fl	0.397	AARRRREEEEEREREAQREREREAEHR	27	1293..1319	[0.2798, 0.2798, 0.3095, 0.3452, 0.4107, 0.4167, 0.4286, 0.4405, 0.4286, 0.4702, 0.4702, 0.4583, 0.3917, 0.3631, 0.2976, 0.3036, 0.3333, 0.3512, 0.3393, 0.3393, 0.3155, 0.2976, 0.3214, 0.2679, 0.256, 0.244, 0.2548]	cellular organisms,Eukaryota,Euglenozoa,Kinetoplastida,Trypanosomatidae,Leishmaniinae,Leishmania,Leishmania,Leishmania mexicana species complex
LmMyo1_fl	0.397	AARRRREEEEEREREAQREREREAEHR	27	1293..1319	[0.2798, 0.2798, 0.3095, 0.3452, 0.4107, 0.4167, 0.4286, 0.4405, 0.4286, 0.4702, 0.4702, 0.4583, 0.3917, 0.3631, 0.2976, 0.3036, 0.3333, 0.3512, 0.3393, 0.3393, 0.3155, 0.2976, 0.3214, 0.2679, 0.256, 0.244, 0.2548]	cellular organisms,Eukaryota,Euglenozoa,Kinetoplastida,Trypanosomatidae,Leishmaniinae,Leishmania,Leishmania,Leishmania mexicana species complex
LitMyo1_fl	0.397	AARRRREEEEEREREAQREREREAEHR	27	1300..1326	[0.2798, 0.2798, 0.3095, 0.3452, 0.4107, 0.4167, 0.4286, 0.4405, 0.4286, 0.4702, 0.4702, 0.4583, 0.3917, 0.3631, 0.2976, 0.3036, 0.3333, 0.3512, 0.3393, 0.3393, 0.3155, 0.2976, 0.3214, 0.2679, 0.256, 0.244, 0.2548]	cellular organisms,Eukaryota,Euglenozoa,Kinetoplastida,Trypanosomatidae,Leishmaniinae,Leishmania,Leishmania,Leishmania tropica species complex,Leishmania tropica
MabMhcD_fl	0.397	LEREQRQLREAEERERKLREAQEREQRLQREAEEREKK	38	598..635	[0.2679, 0.2738, 0.206, 0.225, 0.2917, 0.3036, 0.2607, 0.35, 0.3381, 0.3619, 0.3929, 0.4167, 0.4107, 0.4821, 0.4393, 0.4333, 0.4393, 0.3857, 0.3619, 0.3619, 0.3381, 0.3631, 0.369, 0.3202, 0.2952, 0.3333, 0.3393, 0.2964, 0.3619, 0.35, 0.3619, 0.3262, 0.3262, 0.3143, 0.3262, 0.2548, 0.2488, 0.2548]	cellular organisms,Eukaryota,Amoebozoa,Archamoebae,Mastigamoebidae,Mastigamoeba
PveMyo49_fl	0.397	LKKRLEEEKRARVE	14	991..1004	[0.2857, 0.3452, 0.4345, 0.4345, 0.4631, 0.475, 0.5107, 0.4226, 0.4286, 0.4405, 0.4167, 0.3512, 0.2738, 0.2738]	cellular organisms,Eukaryota,Stramenopiles,Oomycetes,Peronosporales,Phytopythium,Phytopythium vexans
PhrMyo38_fl	0.397	EEERQRKLQEELARLEEERRMEEERQL	27	1063..1089	[0.2619, 0.375, 0.3512, 0.3333, 0.3571, 0.369, 0.3333, 0.3214, 0.4345, 0.4048, 0.3679, 0.2964, 0.2964, 0.3738, 0.4702, 0.4286, 0.475, 0.4857, 0.4202, 0.3667, 0.3786, 0.3548, 0.3488, 0.3488, 0.3071, 0.2548, 0.2607]	cellular organisms,Eukaryota,Stramenopiles,Oomycetes,Peronosporales,Phytophthora
BapaMhc_fl	0.397	HRAKVEDERRRAETE	15	950..964	[0.3155, 0.375, 0.3321, 0.3667, 0.3774, 0.444, 0.4202, 0.4619, 0.456, 0.4738, 0.4143, 0.4024, 0.3619, 0.35, 0.3155]	cellular organisms,Eukaryota,Opisthokonta,Fungi,Dikarya,Ascomycota,saccharomyceta,Pezizomycotina,leotiomyceta,dothideomyceta,Dothideomycetes,Dothideomycetidae,Capnodiales,Teratosphaeriaceae,Baudoinia,Baudoinia panamericana
PppMyo22_fl	0.396	ERQRMEAEERERQAKEDSAKAESDRKRVAEEKIAREQAEKVKKDEEQAKKA	51	808..858	[0.2714, 0.2714, 0.3262, 0.344, 0.3381, 0.3333, 0.3619, 0.3619, 0.3619, 0.3452, 0.3512, 0.3512, 0.2738, 0.2857, 0.2619, 0.2619, 0.2798, 0.25, 0.256, 0.2321, 0.2381, 0.3036, 0.2917, 0.2976, 0.2738, 0.3333, 0.3571, 0.3452, 0.3571, 0.375, 0.3571, 0.3571, 0.3214, 0.4048, 0.375, 0.2857, 0.3631, 0.369, 0.369, 0.369, 0.4226, 0.4286, 0.4286, 0.4226, 0.4167, 0.4286, 0.4286, 0.3631, 0.3631, 0.369, 0.2905]	cellular organisms,Eukaryota,Amoebozoa,Mycetozoa,Dictyosteliida,Polysphondylium
PyuMyo34A_fl	0.396	EQQRNDELKKKEQKRMEEQKRMEEQRKAAEIEKEE	35	863..897	[0.2548, 0.3012, 0.2893, 0.3429, 0.331, 0.244, 0.2619, 0.2738, 0.2798, 0.3155, 0.3155, 0.381, 0.3452, 0.3571, 0.3738, 0.35, 0.35, 0.4048, 0.4286, 0.4405, 0.4524, 0.4583, 0.3976, 0.3917, 0.4095, 0.3631, 0.3571, 0.3452, 0.2964, 0.2845, 0.2845, 0.2381, 0.2202, 0.2857, 0.256]	cellular organisms,Eukaryota,Stramenopiles,Oomycetes,Pythiales,Pythiaceae,Pythium,Pythium ultimum,Pythium ultimum var. sporangiiferum
ApcMyo36C_fl	0.396	KEENERRKKEKEELKK	16	1990..2005	[0.3214, 0.3619, 0.319, 0.3595, 0.3952, 0.3952, 0.4917, 0.5095, 0.4976, 0.469, 0.4024, 0.3512, 0.3512, 0.3143, 0.2905, 0.2726]	cellular organisms,Eukaryota,Opisthokonta,Metazoa,Eumetazoa,Bilateria,Protostomia,Lophotrochozoa,Mollusca,Gastropoda,Heterobranchia,Euthyneura,Euopisthobranchia,Aplysiomorpha,Aplysioidea,Aplysiidae,Aplysia
ApcMyo36B_fl	0.396	KEENEKKKKEKEELKK	16	1962..1977	[0.3214, 0.3619, 0.319, 0.3595, 0.3952, 0.3952, 0.4917, 0.5095, 0.4976, 0.469, 0.4024, 0.3512, 0.3512, 0.3143, 0.2905, 0.2726]	cellular organisms,Eukaryota,Opisthokonta,Metazoa,Eumetazoa,Bilateria,Protostomia,Lophotrochozoa,Mollusca,Gastropoda,Heterobranchia,Euthyneura,Euopisthobranchia,Aplysiomorpha,Aplysioidea,Aplysiidae,Aplysia
MadMyo11A2_fl	0.396	KIDETKKKFEETSRLSEERLKQ	22	1004..1025	[0.2619, 0.3393, 0.369, 0.381, 0.4345, 0.4881, 0.5, 0.5, 0.4369, 0.4143, 0.4143, 0.356, 0.3036, 0.3095, 0.2917, 0.3214, 0.3214, 0.3333, 0.3143, 0.2893, 0.3012, 0.3012]	cellular organisms,Eukaryota,Viridiplantae,Streptophyta,Streptophytina,Embryophyta,Tracheophyta,Euphyllophyta,Spermatophyta,Magnoliophyta,Mesangiospermae,eudicotyledons,Gunneridae,Pentapetalae,rosids,fabids,Rosales,Rosaceae,Maloideae,Maleae,Malus
TebMyo57_fl	0.395	ERLRQEELKRKEEQRQRRLAQEEEERRQRELQQIKLQQEEEERRQR	46	878..923	[0.3202, 0.3631, 0.3631, 0.4405, 0.4095, 0.3976, 0.4095, 0.4702, 0.4821, 0.4214, 0.356, 0.3619, 0.3631, 0.3631, 0.3333, 0.3155, 0.3869, 0.3083, 0.2798, 0.3155, 0.3095, 0.3274, 0.3274, 0.3274, 0.3333, 0.3155, 0.2917, 0.2917, 0.2798, 0.2798, 0.2179, 0.1952, 0.1893, 0.225, 0.2381, 0.2143, 0.25, 0.2738, 0.3155, 0.3274, 0.3274, 0.3274, 0.3274, 0.2917, 0.2917, 0.2679]	cellular organisms,Eukaryota,Alveolata,Ciliophora,Intramacronucleata,Oligohymenophorea,Hymenostomatida,Tetrahymenina,Tetrahymenidae,Tetrahymena
BdsMyo1_fl	0.395	QERYKKEQEESRVKDAAKEKEREEARRKMVEERKQ	35	1082..1116	[0.3381, 0.3381, 0.2583, 0.2893, 0.35, 0.344, 0.2952, 0.3071, 0.3012, 0.344, 0.3095, 0.2976, 0.3155, 0.3095, 0.2619, 0.2679, 0.2738, 0.2976, 0.3631, 0.375, 0.3571, 0.4167, 0.4571, 0.4095, 0.3976, 0.4512, 0.4512, 0.4393, 0.3571, 0.3512, 0.3571, 0.35, 0.2607, 0.2607, 0.2726]	cellular organisms,Eukaryota,Euglenozoa,Kinetoplastida,Bodonidae,Bodo
AltMyo57A_fl	0.395	ERIRKHREEEERQQALA	17	897..913	[0.2536, 0.2952, 0.3738, 0.4333, 0.4571, 0.4452, 0.4512, 0.4452, 0.4393, 0.4095, 0.4155, 0.4274, 0.3845, 0.3024, 0.231, 0.2083, 0.256]	cellular organisms,Eukaryota,Alveolata,Dinophyceae,Gonyaulacales,Gonyaulacaceae,Alexandrium
DrbMyo6_fl	0.395	AERAAKEAEEQRLREEAENKRLKAEMETRRKAAEAQRLRQEEEDR	45	934..978	[0.2786, 0.3143, 0.3024, 0.3619, 0.3738, 0.3798, 0.4143, 0.4202, 0.4643, 0.4524, 0.4464, 0.3869, 0.3929, 0.381, 0.3452, 0.3679, 0.344, 0.3143, 0.2595, 0.3143, 0.225, 0.3083, 0.2738, 0.2857, 0.2964, 0.3083, 0.3024, 0.3143, 0.3619, 0.2964, 0.3083, 0.2607, 0.2488, 0.2667, 0.2786, 0.3036, 0.381, 0.3976, 0.3798, 0.3262, 0.3202, 0.3202, 0.3143, 0.3024, 0.3143]	cellular organisms,Eukaryota,Opisthokonta,Metazoa,Eumetazoa,Bilateria,Protostomia,Ecdysozoa,Panarthropoda,Arthropoda,Mandibulata,Pancrustacea,Hexapoda,Insecta,Dicondylia,Pterygota,Neoptera,Endopterygota,Diptera,Brachycera,Muscomorpha,Eremoneura,Cyclorrhapha,Schizophora,Acalyptratae,Ephydroidea,Drosophilidae,Drosophilinae,Drosophilini,Drosophilina,Drosophiliti,Drosophila,Sophophora,melanogaster gr…
DrfMyo6_fl	0.395	AERAAKEAEEQRLREEAENKRLKAEMETRRKAAEAQRLRQEEEDR	45	934..978	[0.2786, 0.3143, 0.3024, 0.3619, 0.3738, 0.3798, 0.4143, 0.4202, 0.4643, 0.4524, 0.4464, 0.3869, 0.3929, 0.381, 0.3452, 0.3679, 0.344, 0.3143, 0.2595, 0.3143, 0.225, 0.3083, 0.2738, 0.2857, 0.2964, 0.3083, 0.3024, 0.3143, 0.3619, 0.2964, 0.3083, 0.2607, 0.2488, 0.2667, 0.2786, 0.3036, 0.381, 0.3976, 0.3798, 0.3262, 0.3202, 0.3202, 0.3143, 0.3024, 0.3143]	cellular organisms,Eukaryota,Opisthokonta,Metazoa,Eumetazoa,Bilateria,Protostomia,Ecdysozoa,Panarthropoda,Arthropoda,Mandibulata,Pancrustacea,Hexapoda,Insecta,Dicondylia,Pterygota,Neoptera,Endopterygota,Diptera,Brachycera,Muscomorpha,Eremoneura,Cyclorrhapha,Schizophora,Acalyptratae,Ephydroidea,Drosophilidae,Drosophilinae,Drosophilini,Drosophilina,Drosophiliti,Drosophila,Sophophora,melanogaster gr…
EcsMyo30B_fl	0.395	AAEEKRKAEEAAREKAAKEAA	21	973..993	[0.3036, 0.3512, 0.3512, 0.3988, 0.4048, 0.4048, 0.4048, 0.4107, 0.4286, 0.4405, 0.4405, 0.375, 0.4286, 0.3619, 0.3274, 0.2798, 0.2679, 0.25, 0.244, 0.2619, 0.25]	cellular organisms,Eukaryota,Stramenopiles,PX clade,Phaeophyceae,Ectocarpales,Ectocarpaceae,Ectocarpus
PxbMyo11A2_fl	0.395	KIDETKKKFEETSRLSEERLKQ	22	1006..1027	[0.2619, 0.3393, 0.369, 0.381, 0.4345, 0.4881, 0.5, 0.5, 0.4369, 0.4143, 0.4143, 0.356, 0.3036, 0.3095, 0.2798, 0.3095, 0.3095, 0.3214, 0.3024, 0.2774, 0.2893, 0.2893]	cellular organisms,Eukaryota,Viridiplantae,Streptophyta,Streptophytina,Embryophyta,Tracheophyta,Euphyllophyta,Spermatophyta,Magnoliophyta,Mesangiospermae,eudicotyledons,Gunneridae,Pentapetalae,rosids,fabids,Rosales,Rosaceae,Maloideae,Maleae,Pyrus
SckMhc1_fl	0.395	DMKVKEEELKKAVEKAEKEEKER	23	843..865	[0.2726, 0.3083, 0.3631, 0.3512, 0.4107, 0.4214, 0.4214, 0.4036, 0.3845, 0.3857, 0.3976, 0.3274, 0.3988, 0.4524, 0.4274, 0.381, 0.3214, 0.3512, 0.35, 0.3381, 0.3321, 0.3262, 0.2548]	cellular organisms,Eukaryota,Opisthokonta,Metazoa,Eumetazoa,Bilateria,Deuterostomia,Hemichordata,Enteropneusta,Harrimaniidae,Saccoglossus
ScaMyo30K_fl	0.394	LREEKRKQEEVAQK	14	909..922	[0.2655, 0.3143, 0.344, 0.4036, 0.475, 0.475, 0.4988, 0.4929, 0.4048, 0.4048, 0.4226, 0.3619, 0.3321, 0.3262]	cellular organisms,Eukaryota,Stramenopiles,Labyrinthulomycetes,Thraustochytriaceae,Schizochytrium,Schizochytrium aggregatum
MydMyo22_fl	0.394	MRRVEEEMRKRERLEAERRER	21	720..740	[0.2655, 0.3381, 0.344, 0.3857, 0.3738, 0.3905, 0.4083, 0.4381, 0.3845, 0.481, 0.4036, 0.381, 0.4214, 0.4155, 0.356, 0.3321, 0.3321, 0.3143, 0.331, 0.2643, 0.2583]	cellular organisms,Eukaryota,Opisthokonta,Metazoa,Eumetazoa,Bilateria,Protostomia,Ecdysozoa,Panarthropoda,Arthropoda,Mandibulata,Pancrustacea,Hexapoda,Insecta,Dicondylia,Pterygota,Neoptera,Endopterygota,Diptera,Nematocera,Bibionomorpha,Sciaroidea,Cecidomyiidae,Cecidomyiinae,Lasiopteridi,Oligotrophini,Mayetiola
PspMhc5_fl	0.394	TEKKLKELEEAHAKEERARKELE	23	854..876	[0.3393, 0.3393, 0.369, 0.4226, 0.3679, 0.3679, 0.4143, 0.3595, 0.3143, 0.344, 0.4048, 0.4048, 0.3988, 0.4821, 0.4167, 0.4167, 0.3988, 0.3512, 0.3333, 0.3393, 0.2429, 0.2429, 0.2714]	cellular organisms,Eukaryota,Opisthokonta,Metazoa,Eumetazoa,Bilateria,Protostomia,Ecdysozoa,Nematoda,Chromadorea,Diplogasterida,Neodiplogasteridae,Pristionchus
LpscMyo55C_fl	0.394	VEAEEERRRQEAEARAAAEAARAAEAERAARAAAEAQ	37	833..869	[0.2619, 0.2845, 0.3321, 0.3976, 0.3619, 0.4226, 0.4226, 0.4107, 0.4167, 0.4512, 0.4631, 0.4631, 0.4286, 0.3321, 0.3095, 0.2976, 0.3333, 0.3155, 0.3095, 0.2607, 0.2607, 0.2786, 0.2726, 0.25, 0.25, 0.3155, 0.3155, 0.3036, 0.3036, 0.2917, 0.2321, 0.2202, 0.2083, 0.1845, 0.1726, 0.0952, 0.0893]	cellular organisms,Eukaryota,Alveolata,Dinophyceae,Gonyaulacales,Lingulodinium
HvMyo11C_fl	0.393	ADELEKKRSEEAQANEEKQKKIEE	24	995..1018	[0.256, 0.3452, 0.4048, 0.4048, 0.4583, 0.4405, 0.4464, 0.4583, 0.4167, 0.4048, 0.3845, 0.3321, 0.3321, 0.2905, 0.3869, 0.3321, 0.3083, 0.3083, 0.3143, 0.3083, 0.3202, 0.2964, 0.2845, 0.2726]	cellular organisms,Eukaryota,Viridiplantae,Streptophyta,Streptophytina,Embryophyta,Tracheophyta,Euphyllophyta,Spermatophyta,Magnoliophyta,Mesangiospermae,Liliopsida,Petrosaviidae,commelinids,Poales,Poaceae,BOP clade,Pooideae,Triticodae,Triticeae,Hordeinae,Hordeum,Hordeum vulgare
AocMyo7A_fl	0.393	REDAEREIKEKEEARRKKELL	21	906..926	[0.2619, 0.2798, 0.2738, 0.3155, 0.3274, 0.3214, 0.3869, 0.4762, 0.4762, 0.4226, 0.4095, 0.3929, 0.381, 0.4405, 0.4048, 0.369, 0.381, 0.2619, 0.2619, 0.2738, 0.256]	cellular organisms,Eukaryota,Opisthokonta,Metazoa,Eumetazoa,Bilateria,Deuterostomia,Chordata,Craniata,Vertebrata,Gnathostomata,Teleostomi,Euteleostomi,Sarcopterygii,Dipnotetrapodomorpha,Tetrapoda,Amniota,Sauropsida,Sauria,Lepidosauria,Squamata,Bifurcata,Unidentata,Episquamata,Toxicofera,Iguania,Iguanidae,Polychrotinae,Anolis
TctMyo56E_fl	0.393	RAAERKRQEEAKKR	14	1208..1221	[0.2619, 0.2786, 0.2786, 0.3917, 0.4821, 0.494, 0.4881, 0.4762, 0.4702, 0.4286, 0.4048, 0.3929, 0.3631, 0.2917]	cellular organisms,Eukaryota,Apusozoa,Apusomonadidae,Thecamonas,Thecamonas trahens
TopMhc1_fl	0.392	EEENKKAAEEFAKM	14	849..862	[0.3333, 0.381, 0.3988, 0.4226, 0.4643, 0.4524, 0.4524, 0.5, 0.4762, 0.4095, 0.3393, 0.2976, 0.2976, 0.2679]	cellular organisms,Eukaryota,Opisthokonta,Metazoa,Eumetazoa,Bilateria,Protostomia,Lophotrochozoa,Mollusca,Cephalopoda,Coleoidea,Neocoleoidea,Decapodiformes,Teuthida,Oegopsina,Ommastrephidae,Todarodes
PhsMyo34A_fl	0.392	ELLRQKELAEKKQRDEERRAAEEQRILDEKRKAAELE	37	872..908	[0.2786, 0.2607, 0.2607, 0.2726, 0.35, 0.2726, 0.2857, 0.3095, 0.3155, 0.3202, 0.3488, 0.3607, 0.3679, 0.4821, 0.4214, 0.4095, 0.4321, 0.4202, 0.3798, 0.4464, 0.3798, 0.356, 0.3679, 0.319, 0.3024, 0.3202, 0.3393, 0.2786, 0.2786, 0.3262, 0.3036, 0.3274, 0.3452, 0.2786, 0.2786, 0.2845, 0.25]	cellular organisms,Eukaryota,Stramenopiles,Oomycetes,Peronosporales,Phytophthora
FrcMyo51E_fl	0.392	EQREKEEKEMKRKKDKEEKEMKEAKE	26	890..915	[0.256, 0.3155, 0.3036, 0.3512, 0.3631, 0.3452, 0.381, 0.4762, 0.4464, 0.3929, 0.4048, 0.3155, 0.3631, 0.4107, 0.4167, 0.3988, 0.4226, 0.3262, 0.3381, 0.356, 0.3452, 0.3274, 0.3393, 0.3274, 0.3155, 0.3214]	cellular organisms,Eukaryota,Stramenopiles,Bacillariophyta,Bacillariophyceae,Bacillariophycidae,Bacillariales,Bacillariaceae,Fragilariopsis
FrcMyo51D_fl	0.392	EQREKEEKEMKRKKDKEEKEMKEAKE	26	890..915	[0.256, 0.3155, 0.3036, 0.3512, 0.3631, 0.3452, 0.381, 0.4762, 0.4464, 0.3929, 0.4048, 0.3155, 0.3631, 0.4107, 0.4167, 0.3988, 0.4226, 0.3262, 0.3381, 0.356, 0.3452, 0.3274, 0.3393, 0.3274, 0.3155, 0.3214]	cellular organisms,Eukaryota,Stramenopiles,Bacillariophyta,Bacillariophyceae,Bacillariophycidae,Bacillariales,Bacillariaceae,Fragilariopsis
SajMyo_G_fl	0.392	ARIEEEYRAKAEAEAREKIETE	22	1091..1112	[0.2619, 0.2619, 0.3452, 0.369, 0.3274, 0.3274, 0.4286, 0.4524, 0.4524, 0.4524, 0.3988, 0.4107, 0.4155, 0.375, 0.369, 0.3631, 0.3036, 0.2917, 0.2798, 0.2798, 0.256, 0.2726]	cellular organisms,Eukaryota,Stramenopiles,PX clade,Phaeophyceae,Laminariales,Laminariaceae,Saccharina
AstMhc_fl	0.392	DRQRIEEERRRTEIE	15	956..970	[0.256, 0.3024, 0.325, 0.3655, 0.4083, 0.4738, 0.456, 0.5155, 0.5036, 0.4738, 0.3905, 0.3667, 0.3202, 0.3083, 0.2738]	cellular organisms,Eukaryota,Opisthokonta,Fungi,Dikarya,Ascomycota,saccharomyceta,Pezizomycotina,leotiomyceta,Eurotiomycetes,Eurotiomycetidae,Eurotiales,Aspergillaceae,Aspergillus,Aspergillus terreus
NscrMyo_A_fl	0.391	HKRKQEEAKRKAAE	14	849..862	[0.2714, 0.375, 0.3869, 0.3988, 0.4286, 0.4464, 0.4583, 0.4702, 0.4631, 0.4631, 0.4393, 0.331, 0.2774, 0.2595]	cellular organisms,Eukaryota,Stramenopiles,Bacillariophyta,Bacillariophyceae,Bacillariophycidae,Bacillariales,Bacillariaceae,Nitzschia,unclassified Nitzschia
AskMhc_fl	0.39	DRQKLEEERRRTEIE	15	955..969	[0.2619, 0.2964, 0.319, 0.3595, 0.4083, 0.4738, 0.456, 0.5155, 0.5036, 0.4738, 0.3905, 0.3667, 0.3202, 0.3083, 0.2738]	cellular organisms,Eukaryota,Opisthokonta,Fungi,Dikarya,Ascomycota,saccharomyceta,Pezizomycotina,leotiomyceta,Eurotiomycetes,Eurotiomycetidae,Eurotiales,Aspergillaceae,Aspergillus,Aspergillus kawachii
An_bMhc_fl	0.39	DRQKLEEERRRTEIE	15	955..969	[0.2619, 0.2964, 0.319, 0.3595, 0.4083, 0.4738, 0.456, 0.5155, 0.5036, 0.4738, 0.3905, 0.3667, 0.3202, 0.3083, 0.2738]	cellular organisms,Eukaryota,Opisthokonta,Fungi,Dikarya,Ascomycota,saccharomyceta,Pezizomycotina,leotiomyceta,Eurotiomycetes,Eurotiomycetidae,Eurotiales,Aspergillaceae,Aspergillus,Aspergillus niger
An_aMhc_fl	0.39	DRQKLEEERRRTEIE	15	955..969	[0.2619, 0.2964, 0.319, 0.3595, 0.4083, 0.4738, 0.456, 0.5155, 0.5036, 0.4738, 0.3905, 0.3667, 0.3202, 0.3083, 0.2738]	cellular organisms,Eukaryota,Opisthokonta,Fungi,Dikarya,Ascomycota,saccharomyceta,Pezizomycotina,leotiomyceta,Eurotiomycetes,Eurotiomycetidae,Eurotiales,Aspergillaceae,Aspergillus,Aspergillus niger
PhsMyo38_fl	0.39	QRKLEEERERQRKLQEELARLEEERRQEEARQL	33	1029..1061	[0.3274, 0.4095, 0.356, 0.3917, 0.3857, 0.356, 0.3845, 0.4619, 0.45, 0.444, 0.3964, 0.3155, 0.3036, 0.2976, 0.356, 0.3262, 0.3679, 0.3083, 0.3202, 0.3976, 0.4286, 0.3929, 0.4393, 0.45, 0.3893, 0.3893, 0.4012, 0.3774, 0.4012, 0.4012, 0.35, 0.2905, 0.2845]	cellular organisms,Eukaryota,Stramenopiles,Oomycetes,Peronosporales,Phytophthora
AngMyo22_fl	0.39	RRVDEEMRKRERLEAERREREAAQAEADRKALEES	35	779..813	[0.3143, 0.3202, 0.3619, 0.3619, 0.3786, 0.3964, 0.4262, 0.3726, 0.469, 0.3976, 0.375, 0.4155, 0.4214, 0.356, 0.3202, 0.3786, 0.3726, 0.3845, 0.3238, 0.3298, 0.294, 0.306, 0.2607, 0.2774, 0.3429, 0.3262, 0.2667, 0.3214, 0.3333, 0.3155, 0.3333, 0.35, 0.344, 0.344, 0.2548]	cellular organisms,Eukaryota,Opisthokonta,Metazoa,Eumetazoa,Bilateria,Protostomia,Ecdysozoa,Panarthropoda,Arthropoda,Mandibulata,Pancrustacea,Hexapoda,Insecta,Dicondylia,Pterygota,Neoptera,Endopterygota,Diptera,Nematocera,Culicomorpha,Culicoidea,Culicidae,Anophelinae,Anopheles,Cellia,Pyretophorus,gambiae species complex,Anopheles gambiae
AeaMyo22_fl	0.39	RRVDEEMRKRERLEAERKEREAAQAEADRKALEE	34	734..767	[0.3143, 0.3202, 0.3619, 0.3619, 0.3786, 0.3964, 0.4262, 0.3726, 0.469, 0.3976, 0.375, 0.4155, 0.4214, 0.356, 0.3202, 0.3786, 0.3726, 0.3845, 0.3238, 0.3298, 0.294, 0.306, 0.2607, 0.2774, 0.3429, 0.3262, 0.2667, 0.3214, 0.3333, 0.3155, 0.3333, 0.3214, 0.3155, 0.3155]	cellular organisms,Eukaryota,Opisthokonta,Metazoa,Eumetazoa,Bilateria,Protostomia,Ecdysozoa,Panarthropoda,Arthropoda,Mandibulata,Pancrustacea,Hexapoda,Insecta,Dicondylia,Pterygota,Neoptera,Endopterygota,Diptera,Nematocera,Culicomorpha,Culicoidea,Culicidae,Culicinae,Aedini,Aedes,Stegomyia
CpqMyo22_fl	0.39	RRVDEEMRKRERLEAERKEREAAQAEADRKALEES	35	772..806	[0.3143, 0.3202, 0.3619, 0.3619, 0.3786, 0.3964, 0.4262, 0.3726, 0.469, 0.3976, 0.375, 0.4155, 0.4214, 0.356, 0.3202, 0.3786, 0.3726, 0.3845, 0.3238, 0.3298, 0.294, 0.306, 0.2607, 0.2774, 0.3429, 0.3262, 0.2667, 0.3214, 0.3333, 0.3155, 0.3333, 0.35, 0.344, 0.344, 0.2548]	cellular organisms,Eukaryota,Opisthokonta,Metazoa,Eumetazoa,Bilateria,Protostomia,Ecdysozoa,Panarthropoda,Arthropoda,Mandibulata,Pancrustacea,Hexapoda,Insecta,Dicondylia,Pterygota,Neoptera,Endopterygota,Diptera,Nematocera,Culicomorpha,Culicoidea,Culicidae,Culicinae,Culicini,Culex,Culex,Culex pipiens complex
MdMyo7A_fl	0.39	REDAEREVKEKEEARRKKELL	21	906..926	[0.2619, 0.2798, 0.2738, 0.3155, 0.3274, 0.3214, 0.3869, 0.4762, 0.4762, 0.4226, 0.4095, 0.3929, 0.381, 0.4286, 0.3929, 0.3571, 0.375, 0.256, 0.256, 0.2679, 0.2976]	cellular organisms,Eukaryota,Opisthokonta,Metazoa,Eumetazoa,Bilateria,Deuterostomia,Chordata,Craniata,Vertebrata,Gnathostomata,Teleostomi,Euteleostomi,Sarcopterygii,Dipnotetrapodomorpha,Tetrapoda,Amniota,Mammalia,Theria,Metatheria,Didelphimorphia,Didelphidae,Didelphinae,Monodelphis
Pab_cMhc_fl	0.39	RDEQIRKLEEKAKNDILERQKLEEERRRAEAE	32	936..967	[0.3274, 0.3571, 0.3631, 0.381, 0.4583, 0.381, 0.3929, 0.3143, 0.2917, 0.3095, 0.244, 0.1714, 0.1893, 0.2726, 0.25, 0.2738, 0.2679, 0.2798, 0.3083, 0.3369, 0.3595, 0.4143, 0.4917, 0.4857, 0.4857, 0.4976, 0.4619, 0.3786, 0.3548, 0.3083, 0.2964, 0.2738]	cellular organisms,Eukaryota,Opisthokonta,Fungi,Dikarya,Ascomycota,saccharomyceta,Pezizomycotina,leotiomyceta,Eurotiomycetes,Eurotiomycetidae,Onygenales,mitosporic Onygenales,Paracoccidioides,Paracoccidioides brasiliensis
Pab_aMhc_fl	0.39	RDEQIRKLEEKAKNDILERQKLEEERRRAEAE	32	935..966	[0.3274, 0.3571, 0.3631, 0.381, 0.4583, 0.381, 0.3929, 0.3143, 0.2917, 0.3095, 0.244, 0.1714, 0.1893, 0.2726, 0.25, 0.2738, 0.2679, 0.2798, 0.3083, 0.3369, 0.3595, 0.4143, 0.4917, 0.4857, 0.4857, 0.4976, 0.4619, 0.3786, 0.3548, 0.3083, 0.2964, 0.2738]	cellular organisms,Eukaryota,Opisthokonta,Fungi,Dikarya,Ascomycota,saccharomyceta,Pezizomycotina,leotiomyceta,Eurotiomycetes,Eurotiomycetidae,Onygenales,mitosporic Onygenales,Paracoccidioides,Paracoccidioides brasiliensis
MbMyo_L_fl	0.39	QEAETARRLAEEEQRK	16	844..859	[0.2738, 0.2548, 0.2726, 0.2726, 0.2667, 0.381, 0.4036, 0.4214, 0.4214, 0.4631, 0.4631, 0.4631, 0.4167, 0.4286, 0.4286, 0.356]	cellular organisms,Eukaryota,Opisthokonta,Choanoflagellida,Codonosigidae,Monosiga,Monosiga brevicollis
PdcMyo18_fl	0.39	KDDKEKRKKEKESKK	15	12..26	[0.3155, 0.3381, 0.3786, 0.3964, 0.3488, 0.3488, 0.469, 0.469, 0.5167, 0.4679, 0.4071, 0.356, 0.344, 0.2976, 0.2738]	cellular organisms,Eukaryota,Opisthokonta,Metazoa,Eumetazoa,Bilateria,Protostomia,Ecdysozoa,Panarthropoda,Arthropoda,Mandibulata,Pancrustacea,Hexapoda,Insecta,Dicondylia,Pterygota,Neoptera,Paraneoptera,Phthiraptera,Anoplura,Pediculidae,Pediculus,Pediculus humanus
HemMyo15_fl	0.389	ERDRDRERDRDRDRERER	18	1254..1271	[0.256, 0.3452, 0.3571, 0.4048, 0.4048, 0.4048, 0.4048, 0.4048, 0.4107, 0.4107, 0.4107, 0.4226, 0.4048, 0.3571, 0.3095, 0.256, 0.256, 0.256]	cellular organisms,Eukaryota,Opisthokonta,Metazoa,Eumetazoa,Bilateria,Protostomia,Ecdysozoa,Panarthropoda,Arthropoda,Mandibulata,Pancrustacea,Hexapoda,Insecta,Dicondylia,Pterygota,Neoptera,Endopterygota,Amphiesmenoptera,Lepidoptera,Glossata,Neolepidoptera,Heteroneura,Ditrysia,Obtectomera,Papilionoidea,Nymphalidae,Heliconiinae,Heliconiini,Heliconius,Heliconius melpomene
PscMyo30A_fl	0.389	EDDRMRMEEEARAAEEEAIR	20	918..937	[0.3679, 0.3012, 0.3738, 0.3857, 0.3857, 0.3631, 0.4333, 0.4333, 0.4333, 0.4167, 0.4226, 0.3929, 0.3333, 0.3393, 0.369, 0.369, 0.3036, 0.256, 0.256, 0.256]	cellular organisms,Eukaryota,Stramenopiles,Oomycetes,Peronosporales,Peronosporaceae,Pseudoperonospora
ScaMyo30C1_fl	0.389	EAERKRMEKEQKAEEERKLAQEQERERIEREQ	32	885..916	[0.2786, 0.2786, 0.3976, 0.4036, 0.4095, 0.3667, 0.3583, 0.3643, 0.406, 0.4083, 0.4024, 0.3857, 0.4286, 0.375, 0.3631, 0.375, 0.3095, 0.3155, 0.3274, 0.3321, 0.2786, 0.2952, 0.2155, 0.2155, 0.2869, 0.281, 0.2643, 0.2762, 0.2881, 0.294, 0.2655, 0.2714]	cellular organisms,Eukaryota,Stramenopiles,Labyrinthulomycetes,Thraustochytriaceae,Schizochytrium,Schizochytrium aggregatum
XlMyo9Bb_fl	0.389	KQKAAEEEERRRKQEA	16	1072..1087	[0.2536, 0.3202, 0.3857, 0.3607, 0.3548, 0.4155, 0.475, 0.4024, 0.4024, 0.4571, 0.4512, 0.3571, 0.3631, 0.3571, 0.3393, 0.2976]	cellular organisms,Eukaryota,Opisthokonta,Metazoa,Eumetazoa,Bilateria,Deuterostomia,Chordata,Craniata,Vertebrata,Gnathostomata,Teleostomi,Euteleostomi,Sarcopterygii,Dipnotetrapodomorpha,Tetrapoda,Amphibia,Batrachia,Anura,Pipoidea,Pipidae,Xenopodinae,Xenopus,Xenopus
AulMyo30H_fl	0.389	AEELAKKLEEESKAAEA	17	869..885	[0.3202, 0.4036, 0.3976, 0.3869, 0.4464, 0.4464, 0.4167, 0.4167, 0.4286, 0.4286, 0.4167, 0.3083, 0.3083, 0.3143, 0.2738, 0.2381, 0.25]	cellular organisms,Eukaryota,Stramenopiles,Labyrinthulomycetes,Thraustochytriaceae,Aurantiochytrium,Aurantiochytrium limacinum
ArlMyo11B4_fl	0.387	TEKKFEETKKISEERLK	17	990..1006	[0.3024, 0.3512, 0.3631, 0.3869, 0.469, 0.4155, 0.4155, 0.4262, 0.4167, 0.4226, 0.4167, 0.3393, 0.3393, 0.3512, 0.3095, 0.2786, 0.2905]	cellular organisms,Eukaryota,Viridiplantae,Streptophyta,Streptophytina,Embryophyta,Tracheophyta,Euphyllophyta,Spermatophyta,Magnoliophyta,Mesangiospermae,eudicotyledons,Gunneridae,Pentapetalae,rosids,malvids,Brassicales,Brassicaceae,Camelineae,Arabidopsis
OrbMyo11C_fl	0.387	DDIERKRSEEEQANEEKQKKLEET	24	996..1019	[0.3155, 0.3929, 0.3929, 0.4464, 0.4286, 0.4226, 0.4464, 0.4107, 0.3988, 0.3786, 0.3381, 0.3381, 0.2964, 0.3929, 0.3381, 0.2964, 0.2964, 0.3024, 0.2964, 0.3202, 0.2964, 0.2845, 0.2726, 0.3083]	cellular organisms,Eukaryota,Viridiplantae,Streptophyta,Streptophytina,Embryophyta,Tracheophyta,Euphyllophyta,Spermatophyta,Magnoliophyta,Mesangiospermae,Liliopsida,Petrosaviidae,commelinids,Poales,Poaceae,BOP clade,Oryzoideae,Oryzeae,Oryzinae,Oryza
SeiMyo11C_fl	0.387	DDLEKKRSEEEQANEEKQKKMEE	23	996..1018	[0.3155, 0.3929, 0.3929, 0.4464, 0.4286, 0.4226, 0.4464, 0.4107, 0.3988, 0.3786, 0.3381, 0.3381, 0.2964, 0.3929, 0.3381, 0.2964, 0.2964, 0.3024, 0.2964, 0.3202, 0.2964, 0.2845, 0.2726]	cellular organisms,Eukaryota,Viridiplantae,Streptophyta,Streptophytina,Embryophyta,Tracheophyta,Euphyllophyta,Spermatophyta,Magnoliophyta,Mesangiospermae,Liliopsida,Petrosaviidae,commelinids,Poales,Poaceae,PACMAD clade,Panicoideae,Panicodae,Paniceae,Cenchrinae,Setaria
OmMyo28A_fl	0.387	RERAEREAREEEEDEKRREQELEEEMRR	28	726..753	[0.2798, 0.2798, 0.2917, 0.3274, 0.3214, 0.3214, 0.3381, 0.4155, 0.4393, 0.3845, 0.3667, 0.4095, 0.4512, 0.3738, 0.3738, 0.3738, 0.35, 0.3274, 0.369, 0.4107, 0.375, 0.2548, 0.2679, 0.2857, 0.2679, 0.244, 0.2262, 0.25]	cellular organisms,Eukaryota,Opisthokonta,Metazoa,Eumetazoa,Bilateria,Deuterostomia,Chordata,Craniata,Vertebrata,Gnathostomata,Teleostomi,Euteleostomi,Actinopterygii,Actinopteri,Neopterygii,Teleostei,Osteoglossocephalai,Clupeocephala,Euteleosteomorpha,Protacanthopterygii,Salmoniformes,Salmonidae,Salmoninae,Oncorhynchus
MabMhcD_fl	0.387	ERRRREQEEQEEQRRLQEERERE	23	556..578	[0.275, 0.3107, 0.3048, 0.3524, 0.3524, 0.394, 0.4, 0.3488, 0.3774, 0.456, 0.3845, 0.3738, 0.4167, 0.3452, 0.3512, 0.3631, 0.3976, 0.4024, 0.4024, 0.325, 0.2774, 0.2774, 0.2536]	cellular organisms,Eukaryota,Amoebozoa,Archamoebae,Mastigamoebidae,Mastigamoeba
EcsMyo_G_fl	0.386	AEMKARIEEEYRVKAETEARAKIE	24	864..887	[0.2857, 0.2738, 0.2738, 0.3274, 0.3929, 0.3869, 0.3393, 0.3393, 0.3988, 0.3988, 0.3988, 0.4107, 0.4167, 0.4167, 0.3631, 0.3869, 0.3976, 0.3631, 0.2976, 0.3036, 0.2798, 0.2798, 0.2679, 0.2679]	cellular organisms,Eukaryota,Stramenopiles,PX clade,Phaeophyceae,Ectocarpales,Ectocarpaceae,Ectocarpus
HcaMyo15_fl	0.386	ERERDRDRDRDRERERE	17	2411..2427	[0.2798, 0.3631, 0.375, 0.4226, 0.4226, 0.4167, 0.4167, 0.4167, 0.4167, 0.4226, 0.4345, 0.381, 0.3333, 0.2857, 0.2964, 0.2964, 0.2845]	cellular organisms,Eukaryota,Opisthokonta,Metazoa,Eumetazoa,Bilateria,Protostomia,Ecdysozoa,Panarthropoda,Arthropoda,Mandibulata,Pancrustacea,Hexapoda,Insecta,Dicondylia,Pterygota,Neoptera,Endopterygota,Amphiesmenoptera,Lepidoptera,Glossata,Neolepidoptera,Heteroneura,Ditrysia,Obtectomera,Noctuoidea,Noctuidae,Heliothinae,Helicoverpa
CracMyo1_fl	0.386	AARRRQEEEEERQREAQREAERA	23	1306..1328	[0.2619, 0.2619, 0.2917, 0.356, 0.3857, 0.3917, 0.4345, 0.4345, 0.4226, 0.4333, 0.4333, 0.4274, 0.3917, 0.3214, 0.3095, 0.3155, 0.3452, 0.2917, 0.2679, 0.2679, 0.244, 0.2381, 0.2619]	cellular organisms,Eukaryota,Euglenozoa,Kinetoplastida,Trypanosomatidae,Leishmaniinae,Crithidia
DvMyo6_fl	0.386	AERRAKEADEQRLRDEAENKRLKAEMETRRKAAEAQRLRQEEEDR	45	934..978	[0.2833, 0.3238, 0.3179, 0.3774, 0.3893, 0.3833, 0.4238, 0.4298, 0.4512, 0.4393, 0.4333, 0.3738, 0.3631, 0.3512, 0.3214, 0.344, 0.3202, 0.2964, 0.2417, 0.3083, 0.225, 0.3083, 0.2738, 0.2857, 0.2964, 0.3083, 0.3024, 0.3143, 0.3619, 0.2964, 0.3083, 0.2607, 0.2488, 0.2667, 0.2786, 0.3036, 0.381, 0.3976, 0.3798, 0.3262, 0.3143, 0.3143, 0.3083, 0.3024, 0.3083]	cellular organisms,Eukaryota,Opisthokonta,Metazoa,Eumetazoa,Bilateria,Protostomia,Ecdysozoa,Panarthropoda,Arthropoda,Mandibulata,Pancrustacea,Hexapoda,Insecta,Dicondylia,Pterygota,Neoptera,Endopterygota,Diptera,Brachycera,Muscomorpha,Eremoneura,Cyclorrhapha,Schizophora,Acalyptratae,Ephydroidea,Drosophilidae,Drosophilinae,Drosophilini,Drosophilina,Drosophiliti,Drosophila,Drosophila,virilis group
BfMyo16Beta_fl	0.386	EDEVKRKEDERKKK	14	1830..1843	[0.3083, 0.3131, 0.3548, 0.3845, 0.4571, 0.4571, 0.4405, 0.4524, 0.4583, 0.4048, 0.3869, 0.3571, 0.3571, 0.2679]	cellular organisms,Eukaryota,Opisthokonta,Metazoa,Eumetazoa,Bilateria,Deuterostomia,Chordata,Cephalochordata,Branchiostomidae,Branchiostoma
BfMyo16Alpha_fl	0.386	EDEVKRKEDERKKK	14	1866..1879	[0.3083, 0.3131, 0.3548, 0.3845, 0.4571, 0.4571, 0.4405, 0.4524, 0.4583, 0.4048, 0.3869, 0.3571, 0.3571, 0.2679]	cellular organisms,Eukaryota,Opisthokonta,Metazoa,Eumetazoa,Bilateria,Deuterostomia,Chordata,Cephalochordata,Branchiostomidae,Branchiostoma
CrfMyo13_fl	0.385	ERKRIEEMKRREAL	14	773..786	[0.3571, 0.4405, 0.3631, 0.3869, 0.4048, 0.3929, 0.4464, 0.4583, 0.4464, 0.4524, 0.4095, 0.2905, 0.2607, 0.2786]	cellular organisms,Eukaryota,Euglenozoa,Kinetoplastida,Trypanosomatidae,Leishmaniinae,Crithidia
PsmMyo52_fl	0.385	EEERQRRREEEELAR	15	1162..1176	[0.2798, 0.369, 0.4107, 0.4107, 0.4048, 0.4393, 0.4619, 0.4619, 0.45, 0.4202, 0.3607, 0.2964, 0.3083, 0.3143, 0.2726]	cellular organisms,Eukaryota,Stramenopiles,Bacillariophyta,Bacillariophyceae,Bacillariophycidae,Bacillariales,Bacillariaceae,Pseudo-nitzschia
DnpMyo18_fl	0.385	ERRKKEKKERKEREKR	16	26..41	[0.2726, 0.2726, 0.3083, 0.344, 0.325, 0.331, 0.444, 0.4762, 0.5476, 0.4583, 0.3976, 0.3869, 0.381, 0.3333, 0.3214, 0.3333]	cellular organisms,Eukaryota,Opisthokonta,Metazoa,Eumetazoa,Bilateria,Protostomia,Ecdysozoa,Panarthropoda,Arthropoda,Mandibulata,Pancrustacea,Hexapoda,Insecta,Dicondylia,Pterygota,Neoptera,Endopterygota,Amphiesmenoptera,Lepidoptera,Glossata,Neolepidoptera,Heteroneura,Ditrysia,Obtectomera,Papilionoidea,Nymphalidae,Danainae,Danaini,Danaina,Danaus,Danaus
AtMyo11B4_fl	0.385	TEKKFEETKKISEERLK	17	990..1006	[0.2905, 0.3393, 0.3512, 0.375, 0.469, 0.4155, 0.4155, 0.4262, 0.4167, 0.4226, 0.4167, 0.3393, 0.3393, 0.3512, 0.3095, 0.2786, 0.2905]	cellular organisms,Eukaryota,Viridiplantae,Streptophyta,Streptophytina,Embryophyta,Tracheophyta,Euphyllophyta,Spermatophyta,Magnoliophyta,Mesangiospermae,eudicotyledons,Gunneridae,Pentapetalae,rosids,malvids,Brassicales,Brassicaceae,Camelineae,Arabidopsis
CprMyo11B4_fl	0.385	TEKKFEETKKISEERLK	17	988..1004	[0.2905, 0.3393, 0.3512, 0.375, 0.469, 0.4155, 0.4155, 0.4262, 0.4167, 0.4226, 0.4167, 0.3393, 0.3393, 0.3512, 0.3095, 0.2786, 0.2905]	cellular organisms,Eukaryota,Viridiplantae,Streptophyta,Streptophytina,Embryophyta,Tracheophyta,Euphyllophyta,Spermatophyta,Magnoliophyta,Mesangiospermae,eudicotyledons,Gunneridae,Pentapetalae,rosids,malvids,Brassicales,Brassicaceae,Camelineae,Capsella
HypMhc_fl	0.385	AADRQKIEEERRRAEM	16	953..968	[0.2738, 0.2857, 0.3631, 0.4095, 0.3667, 0.3952, 0.4321, 0.4321, 0.4202, 0.4679, 0.456, 0.425, 0.3417, 0.3179, 0.2667, 0.2548]	cellular organisms,Eukaryota,Opisthokonta,Fungi,Dikarya,Ascomycota,saccharomyceta,Pezizomycotina,leotiomyceta,dothideomyceta,Dothideomycetes,Pleosporomycetidae,Hysteriales,Hysteriaceae,Hysterium
MbMyo6_fl	0.385	RLKKLAEEKERQRKQREDEERERQAAEEEARRVKDMEAQAKKEADEEAKR	50	895..944	[0.2536, 0.3143, 0.3095, 0.3036, 0.3393, 0.3274, 0.3095, 0.3262, 0.3238, 0.3357, 0.3833, 0.3774, 0.2905, 0.319, 0.3893, 0.3714, 0.3536, 0.4262, 0.4036, 0.4155, 0.4274, 0.3952, 0.4143, 0.4202, 0.3333, 0.3095, 0.3452, 0.3095, 0.3036, 0.3036, 0.2976, 0.2548, 0.2429, 0.2429, 0.2429, 0.219, 0.2131, 0.1595, 0.1595, 0.1881, 0.2655, 0.2952, 0.2786, 0.3262, 0.3202, 0.2786, 0.2845, 0.2726, 0.2607, 0.2786]	cellular organisms,Eukaryota,Opisthokonta,Choanoflagellida,Codonosigidae,Monosiga,Monosiga brevicollis
PciMyo38_fl	0.385	QRKLAEERERQRKLQEELARLEEERRQEEARQL	33	1004..1036	[0.2679, 0.35, 0.2964, 0.3321, 0.3262, 0.2964, 0.325, 0.4024, 0.3905, 0.3905, 0.3905, 0.3095, 0.2976, 0.2976, 0.356, 0.3262, 0.3679, 0.3083, 0.3202, 0.3976, 0.4286, 0.3929, 0.4393, 0.45, 0.3893, 0.3893, 0.4012, 0.3774, 0.3607, 0.3607, 0.3143, 0.2905, 0.2845]	cellular organisms,Eukaryota,Stramenopiles,Oomycetes,Peronosporales,Phytophthora,Phytophthora cinnamomi
LgMyo36C_fl	0.384	EKEKRDTEARRREEAK	16	718..733	[0.2607, 0.2607, 0.381, 0.375, 0.4643, 0.4393, 0.3917, 0.4452, 0.4274, 0.3929, 0.3988, 0.4226, 0.356, 0.3393, 0.2738, 0.2738]	cellular organisms,Eukaryota,Opisthokonta,Metazoa,Eumetazoa,Bilateria,Protostomia,Lophotrochozoa,Mollusca,Gastropoda,Patellogastropoda,Lottioidea,Lottiidae,Lottia
Mip_bMyo11_fl	0.384	EQAEKEKIAREAAERKAEEERKAA	24	980..1003	[0.256, 0.2726, 0.2607, 0.2607, 0.3262, 0.3155, 0.3274, 0.3274, 0.3214, 0.344, 0.3738, 0.3738, 0.4286, 0.4821, 0.4167, 0.4048, 0.4107, 0.4107, 0.3929, 0.3333, 0.3333, 0.3333, 0.3393, 0.2738]	cellular organisms,Eukaryota,Viridiplantae,Chlorophyta,prasinophytes,Mamiellophyceae,Mamiellales,Mamiellaceae,Micromonas
CypMyo_G_fl	0.384	ERQERERREQAERYR	15	855..869	[0.3321, 0.35, 0.3786, 0.4857, 0.4857, 0.4262, 0.4988, 0.4643, 0.381, 0.3571, 0.3571, 0.3571, 0.2607, 0.1774, 0.25]	cellular organisms,Eukaryota,Glaucocystophyceae,Cyanophoraceae,Cyanophora
AlkMyo30C_fl	0.384	RKLERERQQREYEERKQLEDAER	23	1068..1090	[0.3024, 0.3143, 0.2976, 0.2917, 0.3429, 0.3905, 0.3786, 0.4214, 0.4333, 0.4083, 0.4024, 0.4083, 0.3798, 0.4512, 0.3845, 0.325, 0.331, 0.319, 0.2798, 0.3333, 0.3333, 0.2679, 0.2786]	cellular organisms,Eukaryota,Stramenopiles,Labyrinthulomycetes,Thraustochytriaceae,Aplanochytrium,Aplanochytrium kerguelense
SobMyo11C_fl	0.384	DDLEKKRSEEEQANEEKQKKLDE	23	996..1018	[0.3155, 0.3929, 0.3929, 0.4464, 0.4286, 0.4226, 0.4464, 0.4107, 0.3988, 0.3786, 0.3381, 0.3381, 0.2845, 0.375, 0.3202, 0.2786, 0.2786, 0.2845, 0.2786, 0.3024, 0.2786, 0.2667, 0.2548]	cellular organisms,Eukaryota,Viridiplantae,Streptophyta,Streptophytina,Embryophyta,Tracheophyta,Euphyllophyta,Spermatophyta,Magnoliophyta,Mesangiospermae,Liliopsida,Petrosaviidae,commelinids,Poales,Poaceae,PACMAD clade,Panicoideae,Andropogonodae,Andropogoneae,Sorghinae,Sorghum
[truncated: 221 more rows]

## Sheet: window_size_21
Myosin	Max14AvgScore	SAH-Domain	Length	Range	Scores[Range]	Taxonomy
[truncated: 1,052 more rows]

## Sheet: window_size_28
Myosin	Max14AvgScore	SAH-Domain	Length	Range	Scores[Range]	Taxonomy
[truncated: 989 more rows]

## Sheet: window_size_49
Myosin	Max14AvgScore	SAH-Domain	Length	Range	Scores[Range]	Taxonomy
[truncated: 648 more rows]

## Sheet: win_size_14_min_SAH_length_10
Myosin	Max14AvgScore	SAH-Domain	Length	Range	Scores[Range]	Taxonomy
[truncated: 1,537 more rows]
